# Supplementary material for: Combining LOPIT with differential ultracentrifugation for high-resolution spatial proteomics
Source: Nat Commun. 2019 Jan 18;10:331. doi: 10.1038/s41467-018-08191-w (PMC6338729; doi:10.1038/s41467-018-08191-w)
Supplement: Supplementary file 4 — Supplementary Data 1 [file 41467_2018_8191_MOESM4_ESM.xlsx]

## Sheet: LOPIT-DC Data
UniProt accession for protein group	Normalised TMT 10-plex reporter ion distribution (Replicate 1)										Normalised TMT 10-plex reporter ion distribution (Replicate 2)										Normalised TMT 10-plex reporter ion distribution (Replicate 3)										UniProt accession for protein group	UniProt protein description	SVM classification of protein localisation
	126_P1rep1	127N_P2rep1	127C_P3rep1	129N_P4rep1	128C_P5rep1	128N_P6rep1	129C_P7rep1	130N_P8rep1	130C_P9rep1	131_SNrep1	126_P1rep2	127N_P2rep2	127C_P3rep2	129N_P4rep2	128C_P5rep2	128N_P6rep2	129C_P7rep2	130N_P8rep2	130C_P9rep2	131_SNrep2	126_P1rep3	127N_P2rep3	127C_P3rep3	129N_P4rep3	128C_P5rep3	128N_P6rep3	129C_P7rep3	130N_P8rep3	130C_P9rep3	131_SNrep3			Subcellular markers	SVM classification	SVM score	Curated SVM predictions
P09382	0.084	0.116	0.099	0.09	0.089	0.072	0.057	0.051	0.066	0.252	0.142	0.1	0.107	0.091	0.067	0.056	0.06	0.052	0.067	0.258	0.117	0.103	0.106	0.103	0.076	0.08	0.061	0.058	0.054	0.228	P09382	Galectin-1 OS=Homo sapiens GN=LGALS1 PE=1 SV=2 - [LEG1_HUMAN]	unknown	CYTOSOL	0.587467	unknown
P63218	0.112	0.199	0.207	0.163	0.146	0.08	0.064	0.031	0.013	0.003	0.202	0.177	0.134	0.19	0.091	0.042	0.069	0.045	0.034	0.004	0.23	0.152	0.177	0.182	0.078	0.06	0.066	0.033	0.007	0.002	P63218	Guanine nucleotide-binding protein G(I)/G(S)/G(O) subunit gamma-5 OS=Homo sapiens GN=GNG5 PE=1 SV=3 - [GBG5_HUMAN]	unknown	PM	0.945719	PM
P04792	0.054	0.07	0.093	0.1	0.122	0.131	0.078	0.046	0.078	0.222	0.068	0.092	0.14	0.106	0.101	0.126	0.076	0.042	0.046	0.203	0.056	0.071	0.113	0.118	0.129	0.123	0.077	0.06	0.055	0.195	P04792	Heat shock protein beta-1 OS=Homo sapiens GN=HSPB1 PE=1 SV=2 - [HSPB1_HUMAN]	unknown	CYTOSOL	0.876711	unknown
P60174-1	0.051	0.069	0.086	0.093	0.105	0.144	0.079	0.045	0.061	0.243	0.052	0.079	0.119	0.086	0.093	0.11	0.078	0.046	0.057	0.251	0.049	0.066	0.105	0.111	0.126	0.118	0.068	0.057	0.061	0.226	P60174-1	Isoform 2 of Triosephosphate isomerase OS=Homo sapiens GN=TPI1 - [TPIS_HUMAN]	unknown	CYTOSOL	0.913043	CYTOSOL
P00558	0.048	0.058	0.082	0.107	0.113	0.181	0.084	0.055	0.072	0.166	0.096	0.064	0.146	0.129	0.128	0.15	0.089	0.043	0.048	0.072	0.045	0.063	0.099	0.122	0.126	0.117	0.073	0.064	0.059	0.23	P00558	Phosphoglycerate kinase 1 OS=Homo sapiens GN=PGK1 PE=1 SV=3 - [PGK1_HUMAN]	unknown	CYTOSOL	0.769216	unknown
P49006	0.072	0.134	0.165	0.157	0.138	0.105	0.071	0.054	0.041	0.064	0.11	0.127	0.139	0.165	0.1	0.084	0.091	0.061	0.054	0.078	0.131	0.114	0.159	0.163	0.108	0.094	0.086	0.054	0.033	0.052	P49006	MARCKS-related protein OS=Homo sapiens GN=MARCKSL1 PE=1 SV=2 - [MRP_HUMAN]	unknown	PM	0.635486	unknown
P09651-2	0.243	0.018	0.028	0.042	0.073	0.095	0.152	0.197	0.119	0.024	0.08	0.04	0.059	0.06	0.059	0.06	0.153	0.271	0.15	0.03	0.16	0.043	0.068	0.077	0.078	0.088	0.154	0.179	0.114	0.021	P09651-2	Isoform A1-A of Heterogeneous nuclear ribonucleoprotein A1 OS=Homo sapiens GN=HNRNPA1 - [ROA1_HUMAN]	unknown	NUCLEUS/CHROMATIN	0.964717	NUCLEUS/CHROMATIN
Q9C010	0.054	0.08	0.111	0.115	0.112	0.142	0.065	0.043	0.05	0.216	0.059	0.081	0.132	0.098	0.084	0.106	0.073	0.058	0.06	0.223	0.063	0.065	0.23	0.166	0.132	0.227	0.04	0.044	0.063	0.205	Q9C010	cAMP-dependent protein kinase inhibitor beta OS=Homo sapiens GN=PKIB PE=3 SV=1 - [IPKB_HUMAN]	unknown	CYTOSOL	0.789539	unknown
P23396	0.035	0.052	0.054	0.069	0.1	0.101	0.137	0.222	0.209	0.012	0.03	0.049	0.044	0.061	0.062	0.057	0.144	0.265	0.259	0.012	0.037	0.044	0.056	0.08	0.08	0.094	0.157	0.216	0.209	0.02	P23396	40S ribosomal protein S3 OS=Homo sapiens GN=RPS3 PE=1 SV=2 - [RS3_HUMAN]	RIBOSOME	RIBOSOME	1	RIBOSOME
O75368	0.054	0.06	0.079	0.088	0.093	0.098	0.079	0.058	0.068	0.314	0.047	0.073	0.111	0.085	0.092	0.101	0.077	0.055	0.048	0.318	0.059	0.071	0.111	0.118	0.13	0.119	0.067	0.057	0.061	0.214	O75368	SH3 domain-binding glutamic acid-rich-like protein OS=Homo sapiens GN=SH3BGRL PE=1 SV=1 - [SH3L1_HUMAN]	unknown	CYTOSOL	0.903099	CYTOSOL
P08670	0.127	0.051	0.078	0.084	0.101	0.113	0.087	0.085	0.134	0.134	0.256	0.117	0.11	0.079	0.068	0.076	0.056	0.037	0.058	0.111	0.083	0.066	0.102	0.107	0.111	0.12	0.09	0.081	0.086	0.145	P08670	Vimentin OS=Homo sapiens GN=VIM PE=1 SV=4 - [VIME_HUMAN]	unknown	NUCLEUS/CHROMATIN	0.351197	unknown
P62937-2	0.137	0.11	0.079	0.046	0.059	0.057	0.052	0.067	0.056	0.256	0.046	0.095	0.082	0.066	0.058	0.076	0.077	0.114	0.092	0.293	0.121	0.064	0.113	0.106	0.101	0.105	0.079	0.08	0.071	0.159	P62937-2	Isoform 2 of Peptidyl-prolyl cis-trans isomerase A OS=Homo sapiens GN=PPIA - [PPIA_HUMAN]	unknown	CYTOSOL	0.551638	unknown
O43768	0.086	0.056	0.072	0.07	0.097	0.084	0.091	0.092	0.107	0.194	0.063	0.075	0.112	0.091	0.088	0.1	0.083	0.081	0.091	0.2	0.063	0.065	0.111	0.108	0.121	0.113	0.086	0.081	0.086	0.164	O43768	Alpha-endosulfine OS=Homo sapiens GN=ENSA PE=1 SV=1 - [ENSA_HUMAN]	unknown	CYTOSOL	0.685422	unknown
P10809	0.216	0.45	0.224	0.037	0.02	0.029	0.008	0.008	0.009	0.008	0.236	0.377	0.194	0.073	0.036	0.028	0.01	0.013	0.012	0.014	0.292	0.41	0.181	0.048	0.011	0.024	0.006	0.006	0.007	0.007	P10809	60 kDa heat shock protein, mitochondrial OS=Homo sapiens GN=HSPD1 PE=1 SV=2 - [CH60_HUMAN]	unknown	MITOCHONDRION	0.973434	MITOCHONDRION
P63244	0.037	0.052	0.061	0.072	0.109	0.106	0.142	0.21	0.183	0.013	0.034	0.055	0.056	0.071	0.08	0.069	0.148	0.243	0.208	0.02	0.036	0.044	0.063	0.08	0.087	0.09	0.163	0.202	0.205	0.018	P63244	Receptor of activated protein C kinase 1 OS=Homo sapiens GN=RACK1 PE=1 SV=3 - [RACK1_HUMAN]	unknown	RIBOSOME	0.897929	RIBOSOME
P62937	0.126	0.067	0.081	0.084	0.113	0.116	0.083	0.085	0.092	0.153	0.071	0.072	0.125	0.091	0.1	0.117	0.092	0.076	0.059	0.193	0.081	0.06	0.103	0.107	0.121	0.108	0.085	0.089	0.096	0.15	P62937	Peptidyl-prolyl cis-trans isomerase A OS=Homo sapiens GN=PPIA PE=1 SV=2 - [PPIA_HUMAN]	unknown	CYTOSOL	0.71379	unknown
P07355	0.098	0.128	0.122	0.117	0.113	0.117	0.079	0.051	0.054	0.111	0.135	0.125	0.132	0.129	0.096	0.091	0.076	0.047	0.049	0.105	0.134	0.105	0.133	0.132	0.112	0.096	0.07	0.048	0.042	0.114	P07355	Annexin A2 OS=Homo sapiens GN=ANXA2 PE=1 SV=2 - [ANXA2_HUMAN]	unknown	PM	0.365262	unknown
P27816	0.054	0.034	0.042	0.056	0.082	0.085	0.117	0.236	0.257	0.021	0.042	0.049	0.049	0.056	0.054	0.055	0.108	0.253	0.274	0.045	0.045	0.035	0.051	0.069	0.074	0.076	0.123	0.232	0.276	0.025	P27816	Microtubule-associated protein 4 OS=Homo sapiens GN=MAP4 PE=1 SV=3 - [MAP4_HUMAN]	unknown	NUCLEUS/CHROMATIN	0.698121	NUCLEUS/CHROMATIN
Q02790	0.056	0.069	0.088	0.095	0.106	0.119	0.077	0.052	0.071	0.24	0.057	0.082	0.122	0.09	0.086	0.109	0.076	0.055	0.066	0.233	0.051	0.065	0.111	0.116	0.13	0.114	0.073	0.061	0.058	0.218	Q02790	Peptidyl-prolyl cis-trans isomerase FKBP4 OS=Homo sapiens GN=FKBP4 PE=1 SV=3 - [FKBP4_HUMAN]	unknown	CYTOSOL	0.889338	unknown
P02795	0.071	0.064	0.09	0.09	0.104	0.148	0.093	0.052	0.075	0.184	0.037	0.069	0.125	0.081	0.089	0.138	0.071	0.039	0.062	0.268	0.049	0.056	0.091	0.103	0.133	0.131	0.069	0.065	0.063	0.246	P02795	Metallothionein-2 OS=Homo sapiens GN=MT2A PE=1 SV=1 - [MT2_HUMAN]	unknown	CYTOSOL	0.931785	CYTOSOL
Q99623	0.237	0.484	0.14	0.023	0.023	0.036	0.016	0.018	0.027	0.018	0.228	0.462	0.16	0.068	0.019	0.02	0.009	0.031	0.004	0.027	0.32	0.46	0.146	0.04	0.008	0.016	0.006	0.027	0.008	0.016	Q99623	Prohibitin-2 OS=Homo sapiens GN=PHB2 PE=1 SV=2 - [PHB2_HUMAN]	unknown	MITOCHONDRION	0.968132	MITOCHONDRION
P04406-2	0.074	0.064	0.06	0.086	0.068	0.126	0.077	0.093	0.135	0.173	0.029	0.028	0.155	0.142	0.094	0.051	0.053	0.064	0.171	0.213	0.04	0.033	0.11	0.125	0.054	0.041	0.03	0.046	0.054	0.468	P04406-2	Isoform 2 of Glyceraldehyde-3-phosphate dehydrogenase OS=Homo sapiens GN=GAPDH - [G3P_HUMAN]	unknown	CYTOSOL	0.595597	unknown
O75506	0.06	0.078	0.078	0.086	0.111	0.104	0.088	0.075	0.082	0.229	0.061	0.095	0.1	0.082	0.08	0.089	0.079	0.071	0.074	0.241	0.066	0.076	0.116	0.113	0.119	0.117	0.085	0.065	0.06	0.165	O75506	Heat shock factor-binding protein 1 OS=Homo sapiens GN=HSBP1 PE=1 SV=1 - [HSBP1_HUMAN]	unknown	CYTOSOL	0.789876	unknown
Q9Y281-3	0.069	0.115	0.168	0.131	0.099	0.104	0.061	0.033	0.049	0.151	0.092	0.124	0.144	0.116	0.087	0.091	0.065	0.039	0.052	0.195	0.09	0.108	0.151	0.129	0.109	0.097	0.06	0.047	0.046	0.16	Q9Y281-3	Isoform 3 of Cofilin-2 OS=Homo sapiens GN=CFL2 - [COF2_HUMAN]	unknown	CYTOSOL	0.459016	unknown
P22626	0.297	0.016	0.018	0.046	0.069	0.089	0.152	0.211	0.092	0.015	0.115	0.034	0.041	0.053	0.063	0.057	0.182	0.3	0.121	0.027	0.2	0.022	0.035	0.054	0.07	0.076	0.185	0.221	0.111	0.019	P22626	Heterogeneous nuclear ribonucleoproteins A2/B1 OS=Homo sapiens GN=HNRNPA2B1 PE=1 SV=2 - [ROA2_HUMAN]	unknown	NUCLEUS/CHROMATIN	0.981129	NUCLEUS/CHROMATIN
P05387	0.031	0.047	0.055	0.071	0.113	0.104	0.141	0.216	0.193	0.017	0.033	0.055	0.054	0.072	0.076	0.068	0.156	0.242	0.209	0.023	0.037	0.042	0.068	0.085	0.089	0.087	0.153	0.212	0.215	0.024	P05387	60S acidic ribosomal protein P2 OS=Homo sapiens GN=RPLP2 PE=1 SV=1 - [RLA2_HUMAN]	RIBOSOME	RIBOSOME	1	RIBOSOME
P62829	0.034	0.055	0.064	0.087	0.117	0.147	0.147	0.138	0.168	0.008	0.032	0.037	0.049	0.075	0.083	0.06	0.164	0.25	0.241	0.012	0.035	0.039	0.054	0.073	0.08	0.072	0.165	0.232	0.231	0.013	P62829	60S ribosomal protein L23 OS=Homo sapiens GN=RPL23 PE=1 SV=1 - [RL23_HUMAN]	RIBOSOME	RIBOSOME	1	RIBOSOME
Q09666	0.171	0.193	0.131	0.107	0.116	0.106	0.093	0.051	0.016	0.005	0.38	0.162	0.112	0.116	0.068	0.044	0.056	0.024	0.019	0.012	0.317	0.15	0.129	0.122	0.082	0.073	0.066	0.03	0.016	0.008	Q09666	Neuroblast differentiation-associated protein AHNAK OS=Homo sapiens GN=AHNAK PE=1 SV=2 - [AHNK_HUMAN]	unknown	PM	0.494977	unknown
P17980	0.036	0.043	0.056	0.062	0.075	0.093	0.066	0.097	0.348	0.119	0.038	0.051	0.084	0.06	0.064	0.077	0.061	0.101	0.342	0.117	0.037	0.046	0.081	0.083	0.096	0.089	0.066	0.107	0.249	0.134	P17980	26S protease regulatory subunit 6A OS=Homo sapiens GN=PSMC3 PE=1 SV=3 - [PRS6A_HUMAN]	unknown	PROTEASOME	0.72542	unknown
Q9UK76	0.06	0.06	0.079	0.09	0.097	0.135	0.079	0.061	0.073	0.219	0.053	0.072	0.134	0.103	0.102	0.131	0.081	0.047	0.06	0.212	0.054	0.065	0.113	0.12	0.129	0.114	0.077	0.061	0.064	0.198	Q9UK76	Hematological and neurological expressed 1 protein OS=Homo sapiens GN=HN1 PE=1 SV=3 - [HN1_HUMAN]	unknown	CYTOSOL	0.894794	CYTOSOL
P07237	0.079	0.172	0.203	0.163	0.174	0.099	0.048	0.023	0.009	0.019	0.057	0.166	0.176	0.206	0.164	0.077	0.074	0.03	0.014	0.025	0.088	0.16	0.193	0.197	0.13	0.099	0.079	0.026	0.008	0.014	P07237	Protein disulfide-isomerase OS=Homo sapiens GN=P4HB PE=1 SV=3 - [PDIA1_HUMAN]	ER	ER	1	ER
P23528	0.063	0.114	0.144	0.128	0.106	0.107	0.06	0.041	0.053	0.165	0.086	0.106	0.151	0.117	0.09	0.102	0.065	0.037	0.049	0.178	0.087	0.1	0.147	0.125	0.117	0.098	0.061	0.047	0.046	0.161	P23528	Cofilin-1 OS=Homo sapiens GN=CFL1 PE=1 SV=3 - [COF1_HUMAN]	unknown	CYTOSOL	0.531163	unknown
P51858	0.174	0.042	0.05	0.071	0.089	0.139	0.082	0.061	0.079	0.218	0.059	0.063	0.119	0.081	0.092	0.116	0.08	0.062	0.078	0.233	0.091	0.052	0.092	0.103	0.121	0.116	0.073	0.074	0.075	0.192	P51858	Hepatoma-derived growth factor OS=Homo sapiens GN=HDGF PE=1 SV=1 - [HDGF_HUMAN]	unknown	CYTOSOL	0.848019	unknown
Q9H910-2	0.142	0.055	0.054	0.084	0.1	0.099	0.095	0.125	0.194	0.091	0.092	0.084	0.118	0.09	0.099	0.109	0.09	0.086	0.102	0.126	0.104	0.058	0.108	0.093	0.114	0.099	0.087	0.102	0.073	0.114	Q9H910-2	Isoform 2 of Hematological and neurological expressed 1-like protein OS=Homo sapiens GN=HN1L - [HN1L_HUMAN]	unknown	NUCLEUS/CHROMATIN	0.453397	unknown
Q06323	0.04	0.049	0.066	0.068	0.079	0.111	0.067	0.083	0.261	0.168	0.037	0.052	0.094	0.064	0.071	0.099	0.067	0.075	0.256	0.17	0.039	0.055	0.101	0.099	0.114	0.103	0.066	0.088	0.159	0.169	Q06323	Proteasome activator complex subunit 1 OS=Homo sapiens GN=PSME1 PE=1 SV=1 - [PSME1_HUMAN]	unknown	CYTOSOL	0.37896	unknown
O95721	0.065	0.094	0.121	0.116	0.167	0.149	0.105	0.082	0.074	0.023	0.112	0.105	0.125	0.114	0.122	0.106	0.12	0.079	0.07	0.039	0.096	0.089	0.141	0.14	0.119	0.146	0.104	0.07	0.053	0.036	O95721	Synaptosomal-associated protein 29 OS=Homo sapiens GN=SNAP29 PE=1 SV=1 - [SNP29_HUMAN]	unknown	ER	0.592179	unknown
O00161	0.107	0.201	0.209	0.16	0.118	0.088	0.059	0.05	0.026	0.025	0.191	0.159	0.152	0.165	0.082	0.049	0.06	0.041	0.037	0.02	0.237	0.158	0.18	0.154	0.078	0.062	0.06	0.028	0.01	0.013	O00161	Synaptosomal-associated protein 23 OS=Homo sapiens GN=SNAP23 PE=1 SV=1 - [SNP23_HUMAN]	PM	PM	1	PM
Q9Y224	0.05	0.041	0.047	0.064	0.107	0.124	0.164	0.227	0.148	0.023	0.04	0.051	0.062	0.073	0.087	0.08	0.172	0.24	0.164	0.035	0.044	0.041	0.059	0.082	0.09	0.101	0.186	0.218	0.143	0.025	Q9Y224	UPF0568 protein C14orf166 OS=Homo sapiens GN=C14orf166 PE=1 SV=1 - [CN166_HUMAN]	unknown	RIBOSOME	0.761235	unknown
P06454-2	0.052	0.052	0.076	0.088	0.102	0.123	0.081	0.049	0.055	0.281	0.043	0.065	0.108	0.085	0.095	0.115	0.076	0.054	0.061	0.278	0.053	0.07	0.111	0.121	0.126	0.125	0.073	0.057	0.058	0.209	P06454-2	Isoform 2 of Prothymosin alpha OS=Homo sapiens GN=PTMA - [PTMA_HUMAN]	unknown	CYTOSOL	0.918528	CYTOSOL
P62820	0.066	0.11	0.136	0.136	0.147	0.116	0.106	0.1	0.059	0.027	0.073	0.155	0.126	0.145	0.114	0.076	0.108	0.09	0.056	0.037	0.096	0.113	0.158	0.153	0.116	0.099	0.108	0.078	0.035	0.031	P62820	Ras-related protein Rab-1A OS=Homo sapiens GN=RAB1A PE=1 SV=3 - [RAB1A_HUMAN]	unknown	PM	0.49421	unknown
P17844	0.104	0.03	0.038	0.056	0.089	0.09	0.146	0.245	0.19	0.012	0.067	0.031	0.04	0.058	0.064	0.054	0.159	0.284	0.212	0.016	0.083	0.031	0.047	0.062	0.072	0.074	0.169	0.236	0.194	0.018	P17844	Probable ATP-dependent RNA helicase DDX5 OS=Homo sapiens GN=DDX5 PE=1 SV=1 - [DDX5_HUMAN]	NUCLEUS/CHROMATIN	NUCLEUS/CHROMATIN	1	NUCLEUS/CHROMATIN
P30086	0.056	0.063	0.08	0.094	0.105	0.133	0.087	0.059	0.073	0.228	0.039	0.074	0.116	0.086	0.088	0.125	0.077	0.057	0.057	0.273	0.046	0.058	0.108	0.113	0.134	0.119	0.073	0.063	0.064	0.221	P30086	Phosphatidylethanolamine-binding protein 1 OS=Homo sapiens GN=PEBP1 PE=1 SV=3 - [PEBP1_HUMAN]	unknown	CYTOSOL	0.923399	CYTOSOL
P20962	0.054	0.062	0.075	0.095	0.102	0.151	0.08	0.05	0.061	0.262	0.048	0.064	0.134	0.094	0.097	0.133	0.081	0.047	0.052	0.248	0.049	0.061	0.106	0.114	0.131	0.116	0.076	0.061	0.065	0.214	P20962	Parathymosin OS=Homo sapiens GN=PTMS PE=1 SV=2 - [PTMS_HUMAN]	unknown	CYTOSOL	0.930349	CYTOSOL
P78371	0.039	0.052	0.064	0.07	0.081	0.101	0.072	0.109	0.29	0.116	0.045	0.056	0.09	0.071	0.071	0.081	0.069	0.103	0.278	0.127	0.043	0.049	0.086	0.087	0.097	0.087	0.07	0.115	0.225	0.141	P78371	T-complex protein 1 subunit beta OS=Homo sapiens GN=CCT2 PE=1 SV=4 - [TCPB_HUMAN]	unknown	PROTEASOME	0.501416	unknown
P07437	0.062	0.07	0.094	0.098	0.111	0.131	0.079	0.058	0.099	0.201	0.055	0.073	0.136	0.1	0.1	0.132	0.076	0.049	0.065	0.215	0.057	0.065	0.115	0.13	0.123	0.104	0.076	0.063	0.062	0.213	P07437	Tubulin beta chain OS=Homo sapiens GN=TUBB PE=1 SV=2 - [TBB5_HUMAN]	unknown	CYTOSOL	0.886466	unknown
O15511	0.098	0.087	0.089	0.092	0.095	0.102	0.093	0.128	0.143	0.07	0.098	0.088	0.11	0.092	0.081	0.089	0.109	0.123	0.119	0.109	0.11	0.085	0.097	0.093	0.089	0.081	0.098	0.118	0.133	0.094	O15511	Actin-related protein 2/3 complex subunit 5 OS=Homo sapiens GN=ARPC5 PE=1 SV=3 - [ARPC5_HUMAN]	unknown	NUCLEUS/CHROMATIN	0.570252	unknown
P04075	0.073	0.081	0.092	0.1	0.105	0.118	0.075	0.063	0.091	0.206	0.089	0.105	0.12	0.1	0.087	0.11	0.07	0.051	0.072	0.2	0.078	0.081	0.117	0.116	0.115	0.101	0.068	0.067	0.078	0.176	P04075	Fructose-bisphosphate aldolase A OS=Homo sapiens GN=ALDOA PE=1 SV=2 - [ALDOA_HUMAN]	unknown	CYTOSOL	0.78379	unknown
P62258	0.067	0.086	0.107	0.112	0.103	0.123	0.076	0.06	0.069	0.174	0.073	0.09	0.132	0.103	0.093	0.11	0.074	0.056	0.065	0.196	0.074	0.08	0.127	0.128	0.123	0.108	0.074	0.062	0.057	0.163	P62258	14-3-3 protein epsilon OS=Homo sapiens GN=YWHAE PE=1 SV=1 - [1433E_HUMAN]	unknown	CYTOSOL	0.7428	unknown
Q00688	0.037	0.048	0.056	0.07	0.113	0.119	0.144	0.208	0.183	0.008	0.03	0.041	0.055	0.072	0.083	0.067	0.168	0.247	0.228	0.014	0.032	0.041	0.06	0.073	0.084	0.089	0.162	0.213	0.22	0.012	Q00688	Peptidyl-prolyl cis-trans isomerase FKBP3 OS=Homo sapiens GN=FKBP3 PE=1 SV=1 - [FKBP3_HUMAN]	unknown	RIBOSOME	0.926121	RIBOSOME
P37802	0.081	0.133	0.129	0.109	0.1	0.119	0.065	0.044	0.06	0.159	0.108	0.107	0.147	0.114	0.092	0.112	0.066	0.04	0.044	0.165	0.134	0.127	0.135	0.113	0.102	0.092	0.06	0.049	0.047	0.14	P37802	Transgelin-2 OS=Homo sapiens GN=TAGLN2 PE=1 SV=3 - [TAGL2_HUMAN]	unknown	CYTOSOL	0.501223	unknown
P07108	0.049	0.066	0.075	0.079	0.09	0.081	0.071	0.059	0.059	0.373	0.052	0.086	0.077	0.062	0.055	0.07	0.061	0.061	0.057	0.413	0.055	0.071	0.113	0.107	0.121	0.103	0.069	0.057	0.058	0.231	P07108	Acyl-CoA-binding protein OS=Homo sapiens GN=DBI PE=1 SV=2 - [ACBP_HUMAN]	unknown	CYTOSOL	0.821804	unknown
P61106	0.047	0.057	0.089	0.139	0.166	0.148	0.132	0.117	0.054	0.048	0.058	0.091	0.108	0.152	0.134	0.096	0.139	0.098	0.046	0.066	0.073	0.084	0.132	0.176	0.141	0.115	0.111	0.074	0.036	0.054	P61106	Ras-related protein Rab-14 OS=Homo sapiens GN=RAB14 PE=1 SV=4 - [RAB14_HUMAN]	unknown	ER	0.683069	unknown
P06733	0.054	0.069	0.085	0.099	0.107	0.141	0.079	0.054	0.074	0.246	0.049	0.077	0.126	0.094	0.093	0.121	0.077	0.052	0.067	0.222	0.052	0.065	0.112	0.111	0.128	0.11	0.076	0.062	0.062	0.211	P06733	Alpha-enolase OS=Homo sapiens GN=ENO1 PE=1 SV=2 - [ENOA_HUMAN]	unknown	CYTOSOL	0.903671	CYTOSOL
P41227	0.037	0.036	0.037	0.063	0.099	0.11	0.157	0.22	0.152	0.086	0.04	0.039	0.052	0.059	0.075	0.083	0.162	0.254	0.156	0.086	0.038	0.043	0.065	0.084	0.097	0.096	0.157	0.176	0.145	0.086	P41227	N-alpha-acetyltransferase 10 OS=Homo sapiens GN=NAA10 PE=1 SV=1 - [NAA10_HUMAN]	unknown	NUCLEUS/CHROMATIN	0.780918	NUCLEUS/CHROMATIN
P07737	0.053	0.072	0.095	0.105	0.105	0.137	0.076	0.046	0.056	0.234	0.056	0.079	0.132	0.097	0.1	0.131	0.078	0.043	0.032	0.233	0.059	0.072	0.111	0.114	0.129	0.113	0.074	0.058	0.057	0.202	P07737	Profilin-1 OS=Homo sapiens GN=PFN1 PE=1 SV=2 - [PROF1_HUMAN]	unknown	CYTOSOL	0.905009	CYTOSOL
P21796	0.229	0.457	0.18	0.041	0.028	0.037	0.01	0.018	0.015	0.036	0.266	0.445	0.122	0.063	0.032	0.029	0.012	0.008	0.011	0.021	0.337	0.397	0.163	0.048	0.011	0.023	0.007	0.014	0.012	0.019	P21796	Voltage-dependent anion-selective channel protein 1 OS=Homo sapiens GN=VDAC1 PE=1 SV=2 - [VDAC1_HUMAN]	unknown	MITOCHONDRION	0.934917	MITOCHONDRION
P27797	0.083	0.159	0.192	0.166	0.182	0.1	0.053	0.026	0.01	0.019	0.056	0.177	0.163	0.197	0.156	0.078	0.082	0.037	0.016	0.033	0.088	0.15	0.18	0.197	0.133	0.105	0.085	0.029	0.007	0.012	P27797	Calreticulin OS=Homo sapiens GN=CALR PE=1 SV=1 - [CALR_HUMAN]	unknown	ER	0.926671	unknown
P52272	0.21	0.026	0.028	0.053	0.084	0.097	0.162	0.222	0.101	0.011	0.098	0.052	0.055	0.076	0.079	0.064	0.165	0.254	0.131	0.019	0.134	0.032	0.042	0.061	0.07	0.077	0.184	0.24	0.14	0.013	P52272	Heterogeneous nuclear ribonucleoprotein M OS=Homo sapiens GN=HNRNPM PE=1 SV=3 - [HNRPM_HUMAN]	unknown	NUCLEUS/CHROMATIN	0.96022	NUCLEUS/CHROMATIN
P68371	0.068	0.114	0.061	0.124	0.072	0.142	0.092	0.045	0.069	0.17	0.068	0.121	0.141	0.104	0.086	0.09	0.087	0.049	0.026	0.177	0.052	0.065	0.118	0.115	0.127	0.114	0.078	0.057	0.055	0.211	P68371	Tubulin beta-4B chain OS=Homo sapiens GN=TUBB4B PE=1 SV=1 - [TBB4B_HUMAN]	unknown	CYTOSOL	0.769089	unknown
P05787	0.117	0.088	0.148	0.131	0.109	0.105	0.092	0.038	0.089	0.075	0.3	0.178	0.075	0.061	0.051	0.064	0.047	0.03	0.054	0.106	0.151	0.128	0.121	0.126	0.094	0.113	0.078	0.057	0.054	0.07	P05787	Keratin, type II cytoskeletal 8 OS=Homo sapiens GN=KRT8 PE=1 SV=7 - [K2C8_HUMAN]	unknown	PM	0.285823	unknown
P55072	0.074	0.104	0.113	0.117	0.138	0.126	0.08	0.055	0.08	0.11	0.056	0.11	0.127	0.131	0.115	0.101	0.091	0.058	0.083	0.117	0.075	0.089	0.123	0.135	0.128	0.111	0.092	0.064	0.061	0.118	P55072	Transitional endoplasmic reticulum ATPase OS=Homo sapiens GN=VCP PE=1 SV=4 - [TERA_HUMAN]	unknown	CYTOSOL	0.340494	unknown
P61019	0.076	0.144	0.181	0.15	0.148	0.098	0.079	0.064	0.033	0.019	0.076	0.183	0.136	0.149	0.121	0.071	0.096	0.078	0.044	0.028	0.095	0.129	0.168	0.174	0.111	0.093	0.103	0.064	0.027	0.027	P61019	Ras-related protein Rab-2A OS=Homo sapiens GN=RAB2A PE=1 SV=1 - [RAB2A_HUMAN]	unknown	ER	0.476627	unknown
P07919	0.226	0.488	0.198	0.035	0.007	0.016	0.004	0.006	0.001	0.003	0.195	0.448	0.191	0.076	0.029	0.019	0.005	0.004	0.007	0.008	0.284	0.484	0.171	0.045	0.001	0.004	0.002	0.001	0.002	0.005	P07919	Cytochrome b-c1 complex subunit 6, mitochondrial OS=Homo sapiens GN=UQCRH PE=1 SV=2 - [QCR6_HUMAN]	MITOCHONDRION	MITOCHONDRION	1	MITOCHONDRION
P30044-2	0.125	0.239	0.156	0.075	0.078	0.095	0.045	0.027	0.033	0.123	0.111	0.184	0.144	0.092	0.079	0.086	0.057	0.03	0.023	0.172	0.167	0.206	0.134	0.096	0.08	0.08	0.046	0.03	0.031	0.123	P30044-2	Isoform Cytoplasmic+peroxisomal of Peroxiredoxin-5, mitochondrial OS=Homo sapiens GN=PRDX5 - [PRDX5_HUMAN]	unknown	MITOCHONDRION	0.231393	unknown
Q15417-2	0.159	0.094	0.13	0.048	0.069	0.106	0.067	0.096	0.12	0.11	0.118	0.205	0.078	0.069	0.049	0.081	0.054	0.104	0.103	0.139	0.19	0.174	0.113	0.109	0.077	0.077	0.057	0.06	0.076	0.067	Q15417-2	Isoform 2 of Calponin-3 OS=Homo sapiens GN=CNN3 - [CNN3_HUMAN]	unknown	NUCLEUS/CHROMATIN	0.40275	unknown
P61247	0.032	0.049	0.058	0.071	0.112	0.113	0.144	0.203	0.204	0.011	0.032	0.042	0.052	0.069	0.079	0.062	0.157	0.246	0.237	0.015	0.034	0.042	0.058	0.078	0.084	0.085	0.161	0.211	0.218	0.018	P61247	40S ribosomal protein S3a OS=Homo sapiens GN=RPS3A PE=1 SV=2 - [RS3A_HUMAN]	RIBOSOME	RIBOSOME	1	RIBOSOME
P26038	0.08	0.157	0.193	0.175	0.121	0.072	0.046	0.057	0.062	0.029	0.132	0.131	0.144	0.136	0.072	0.059	0.06	0.079	0.109	0.068	0.135	0.125	0.177	0.152	0.083	0.059	0.056	0.071	0.082	0.053	P26038	Moesin OS=Homo sapiens GN=MSN PE=1 SV=3 - [MOES_HUMAN]	unknown	PM	0.60649	unknown
Q15417	0.078	0.096	0.115	0.085	0.116	0.086	0.079	0.07	0.094	0.172	0.099	0.187	0.107	0.072	0.055	0.082	0.053	0.063	0.055	0.227	0.181	0.18	0.129	0.106	0.076	0.092	0.053	0.038	0.035	0.08	Q15417	Calponin-3 OS=Homo sapiens GN=CNN3 PE=1 SV=1 - [CNN3_HUMAN]	unknown	CYTOSOL	0.338471	unknown
P50991	0.041	0.051	0.059	0.064	0.075	0.087	0.064	0.118	0.303	0.135	0.046	0.054	0.079	0.064	0.064	0.067	0.064	0.104	0.325	0.141	0.045	0.049	0.073	0.081	0.083	0.087	0.071	0.119	0.239	0.158	P50991	T-complex protein 1 subunit delta OS=Homo sapiens GN=CCT4 PE=1 SV=4 - [TCPD_HUMAN]	unknown	PROTEASOME	0.604884	unknown
P27816-5	0.043	0.054	0.062	0.061	0.097	0.111	0.119	0.202	0.222	0.01	0.065	0.041	0.061	0.07	0.066	0.062	0.125	0.227	0.24	0.042	0.035	0.025	0.047	0.061	0.073	0.072	0.128	0.24	0.289	0.029	P27816-5	Isoform 5 of Microtubule-associated protein 4 OS=Homo sapiens GN=MAP4 - [MAP4_HUMAN]	unknown	RIBOSOME	0.547746	unknown
Q99439	0.084	0.094	0.115	0.111	0.126	0.117	0.08	0.062	0.087	0.117	0.099	0.107	0.137	0.111	0.098	0.111	0.081	0.065	0.068	0.119	0.097	0.094	0.139	0.124	0.113	0.109	0.078	0.061	0.053	0.122	Q99439	Calponin-2 OS=Homo sapiens GN=CNN2 PE=1 SV=4 - [CNN2_HUMAN]	unknown	CYTOSOL	0.369255	unknown
P37840-2	0.078	0.12	0.177	0.158	0.192	0.107	0.057	0.028	0.043	0.023	0.076	0.165	0.202	0.203	0.14	0.079	0.054	0.041	0.016	0.02	0.099	0.121	0.197	0.203	0.107	0.11	0.078	0.032	0.028	0.035	P37840-2	Isoform 2-4 of Alpha-synuclein OS=Homo sapiens GN=SNCA - [SYUA_HUMAN]	unknown	ER	0.770083	unknown
Q99497	0.064	0.09	0.092	0.092	0.1	0.143	0.073	0.047	0.058	0.238	0.055	0.087	0.14	0.094	0.101	0.125	0.074	0.041	0.049	0.216	0.065	0.084	0.126	0.114	0.128	0.112	0.069	0.052	0.055	0.198	Q99497	Protein deglycase DJ-1 OS=Homo sapiens GN=PARK7 PE=1 SV=2 - [PARK7_HUMAN]	unknown	CYTOSOL	0.890527	unknown
Q12904	0.055	0.093	0.106	0.099	0.106	0.098	0.054	0.062	0.226	0.093	0.039	0.074	0.103	0.113	0.107	0.075	0.066	0.064	0.259	0.086	0.049	0.074	0.116	0.136	0.108	0.094	0.072	0.077	0.166	0.098	Q12904	Aminoacyl tRNA synthase complex-interacting multifunctional protein 1 OS=Homo sapiens GN=AIMP1 PE=1 SV=2 - [AIMP1_HUMAN]	unknown	ER	0.209371	unknown
Q04695	0.107	0.084	0.145	0.14	0.104	0.109	0.096	0.049	0.083	0.068	0.332	0.193	0.084	0.061	0.05	0.056	0.046	0.031	0.053	0.072	0.149	0.168	0.114	0.116	0.084	0.11	0.071	0.059	0.053	0.058	Q04695	Keratin, type I cytoskeletal 17 OS=Homo sapiens GN=KRT17 PE=1 SV=2 - [K1C17_HUMAN]	unknown	PM	0.294491	unknown
Q9GZT3-2	0.24	0.447	0.222	0.03	0.013	0.024	0.002	0.004	0.006	0.005	0.292	0.367	0.177	0.068	0.025	0.019	0.015	0.01	0.015	0.021	0.307	0.394	0.178	0.047	0.016	0.032	0.013	0.01	0.004	0.007	Q9GZT3-2	Isoform 2 of SRA stem-loop-interacting RNA-binding protein, mitochondrial OS=Homo sapiens GN=SLIRP - [SLIRP_HUMAN]	unknown	MITOCHONDRION	0.977072	MITOCHONDRION
Q96I24	0.094	0.037	0.04	0.068	0.109	0.122	0.189	0.238	0.093	0.007	0.062	0.045	0.048	0.066	0.075	0.064	0.203	0.306	0.122	0.014	0.072	0.037	0.052	0.078	0.083	0.09	0.21	0.249	0.109	0.014	Q96I24	Far upstream element-binding protein 3 OS=Homo sapiens GN=FUBP3 PE=1 SV=2 - [FUBP3_HUMAN]	unknown	RIBOSOME	0.73194	unknown
P11586	0.027	0.044	0.058	0.07	0.111	0.117	0.137	0.215	0.193	0.017	0.022	0.037	0.051	0.065	0.07	0.062	0.15	0.261	0.245	0.032	0.025	0.034	0.053	0.073	0.075	0.084	0.154	0.226	0.25	0.028	P11586	C-1-tetrahydrofolate synthase, cytoplasmic OS=Homo sapiens GN=MTHFD1 PE=1 SV=3 - [C1TC_HUMAN]	unknown	RIBOSOME	0.90857	RIBOSOME
O14737	0.039	0.054	0.071	0.069	0.089	0.12	0.07	0.088	0.255	0.151	0.048	0.058	0.111	0.076	0.085	0.11	0.071	0.083	0.204	0.142	0.039	0.054	0.097	0.092	0.106	0.101	0.067	0.101	0.179	0.148	O14737	Programmed cell death protein 5 OS=Homo sapiens GN=PDCD5 PE=1 SV=3 - [PDCD5_HUMAN]	unknown	CYTOSOL	0.392108	unknown
P07951	0.06	0.098	0.142	0.129	0.106	0.095	0.06	0.043	0.066	0.164	0.078	0.112	0.135	0.1	0.075	0.088	0.065	0.051	0.065	0.229	0.071	0.087	0.141	0.134	0.111	0.102	0.058	0.053	0.057	0.174	P07951	Tropomyosin beta chain OS=Homo sapiens GN=TPM2 PE=1 SV=1 - [TPM2_HUMAN]	unknown	CYTOSOL	0.625212	unknown
P18206-2	0.064	0.092	0.113	0.113	0.106	0.107	0.07	0.048	0.059	0.21	0.075	0.094	0.109	0.096	0.079	0.08	0.071	0.051	0.063	0.241	0.072	0.081	0.111	0.116	0.115	0.103	0.069	0.058	0.054	0.206	P18206-2	Isoform 1 of Vinculin OS=Homo sapiens GN=VCL - [VINC_HUMAN]	unknown	CYTOSOL	0.774881	unknown
P50395	0.061	0.073	0.101	0.107	0.108	0.128	0.074	0.056	0.074	0.204	0.049	0.085	0.124	0.094	0.09	0.12	0.077	0.057	0.072	0.23	0.058	0.07	0.118	0.121	0.128	0.112	0.075	0.063	0.062	0.195	P50395	Rab GDP dissociation inhibitor beta OS=Homo sapiens GN=GDI2 PE=1 SV=2 - [GDIB_HUMAN]	unknown	CYTOSOL	0.874002	unknown
P00167-2	0.095	0.121	0.145	0.172	0.177	0.119	0.079	0.044	0.02	0.004	0.064	0.139	0.136	0.2	0.155	0.074	0.11	0.06	0.028	0.006	0.093	0.108	0.146	0.196	0.146	0.119	0.111	0.049	0.013	0.007	P00167-2	Isoform 2 of Cytochrome b5 OS=Homo sapiens GN=CYB5A - [CYB5_HUMAN]	unknown	ER	0.910061	unknown
P09455	0.052	0.063	0.083	0.074	0.084	0.091	0.069	0.051	0.061	0.284	0.054	0.073	0.123	0.086	0.098	0.134	0.076	0.048	0.054	0.25	0.054	0.069	0.112	0.119	0.138	0.12	0.072	0.057	0.058	0.199	P09455	Retinol-binding protein 1 OS=Homo sapiens GN=RBP1 PE=1 SV=2 - [RET1_HUMAN]	unknown	CYTOSOL	0.906006	CYTOSOL
P12814-3	0.119	0.143	0.12	0.101	0.079	0.084	0.058	0.041	0.054	0.183	0.148	0.11	0.106	0.09	0.073	0.067	0.059	0.042	0.05	0.206	0.154	0.101	0.118	0.111	0.103	0.092	0.053	0.044	0.043	0.175	P12814-3	Isoform 3 of Alpha-actinin-1 OS=Homo sapiens GN=ACTN1 - [ACTN1_HUMAN]	unknown	CYTOSOL	0.461571	unknown
Q6EEV4-2	0.074	0.057	0.071	0.094	0.103	0.122	0.07	0.058	0.081	0.264	0.048	0.068	0.118	0.108	0.094	0.134	0.078	0.049	0.056	0.207	0.058	0.063	0.108	0.119	0.127	0.124	0.083	0.06	0.06	0.194	Q6EEV4-2	Isoform 5 of DNA-directed RNA polymerase II subunit GRINL1A, isoforms 4/5 OS=Homo sapiens GN=POLR2M - [GL1AD_HUMAN]	unknown	CYTOSOL	0.898159	CYTOSOL
P11142	0.076	0.073	0.089	0.101	0.115	0.133	0.082	0.061	0.079	0.189	0.062	0.081	0.119	0.098	0.1	0.118	0.085	0.058	0.071	0.194	0.068	0.068	0.111	0.118	0.124	0.114	0.084	0.074	0.071	0.161	P11142	Heat shock cognate 71 kDa protein OS=Homo sapiens GN=HSPA8 PE=1 SV=1 - [HSP7C_HUMAN]	unknown	CYTOSOL	0.810431	unknown
P07951-2	0.054	0.105	0.138	0.126	0.099	0.105	0.061	0.049	0.061	0.186	0.066	0.121	0.117	0.094	0.076	0.078	0.056	0.053	0.07	0.251	0.08	0.102	0.156	0.146	0.112	0.106	0.058	0.049	0.053	0.164	P07951-2	Isoform 2 of Tropomyosin beta chain OS=Homo sapiens GN=TPM2 - [TPM2_HUMAN]	unknown	CYTOSOL	0.645635	unknown
P04406	0.084	0.086	0.096	0.084	0.094	0.109	0.086	0.08	0.09	0.132	0.07	0.081	0.103	0.093	0.081	0.11	0.081	0.076	0.082	0.204	0.065	0.072	0.1	0.107	0.116	0.109	0.078	0.077	0.077	0.197	P04406	Glyceraldehyde-3-phosphate dehydrogenase OS=Homo sapiens GN=GAPDH PE=1 SV=3 - [G3P_HUMAN]	unknown	CYTOSOL	0.732683	unknown
P52434-3	0.151	0.047	0.055	0.065	0.083	0.098	0.085	0.095	0.147	0.149	0.089	0.076	0.113	0.09	0.081	0.107	0.072	0.075	0.102	0.208	0.097	0.061	0.089	0.107	0.108	0.1	0.079	0.086	0.114	0.161	P52434-3	Isoform 3 of DNA-directed RNA polymerases I, II, and III subunit RPABC3 OS=Homo sapiens GN=POLR2H - [RPAB3_HUMAN]	unknown	CYTOSOL	0.509501	unknown
P48739-2	0.062	0.069	0.086	0.088	0.104	0.114	0.082	0.065	0.074	0.233	0.048	0.072	0.113	0.088	0.096	0.116	0.075	0.059	0.071	0.243	0.061	0.069	0.113	0.117	0.126	0.112	0.076	0.061	0.061	0.2	P48739-2	Isoform 2 of Phosphatidylinositol transfer protein beta isoform OS=Homo sapiens GN=PITPNB - [PIPNB_HUMAN]	unknown	CYTOSOL	0.884698	unknown
Q9H910	0.116	0.064	0.068	0.088	0.097	0.131	0.108	0.103	0.125	0.092	0.087	0.071	0.113	0.1	0.095	0.117	0.101	0.073	0.088	0.159	0.083	0.062	0.104	0.112	0.117	0.11	0.104	0.097	0.094	0.116	Q9H910	Hematological and neurological expressed 1-like protein OS=Homo sapiens GN=HN1L PE=1 SV=1 - [HN1L_HUMAN]	unknown	CYTOSOL	0.485581	unknown
P14618	0.05	0.058	0.085	0.104	0.1	0.12	0.07	0.042	0.09	0.198	0.042	0.066	0.118	0.088	0.091	0.125	0.071	0.061	0.095	0.245	0.046	0.064	0.119	0.121	0.137	0.114	0.068	0.066	0.076	0.203	P14618	Pyruvate kinase PKM OS=Homo sapiens GN=PKM PE=1 SV=4 - [KPYM_HUMAN]	unknown	CYTOSOL	0.890177	unknown
Q15819	0.089	0.074	0.079	0.095	0.113	0.123	0.082	0.083	0.081	0.205	0.06	0.067	0.115	0.093	0.095	0.125	0.083	0.063	0.067	0.226	0.065	0.072	0.1	0.103	0.127	0.114	0.079	0.076	0.07	0.185	Q15819	Ubiquitin-conjugating enzyme E2 variant 2 OS=Homo sapiens GN=UBE2V2 PE=1 SV=4 - [UB2V2_HUMAN]	unknown	CYTOSOL	0.866289	unknown
P62244	0.034	0.049	0.057	0.067	0.104	0.102	0.145	0.214	0.197	0.011	0.03	0.043	0.047	0.064	0.072	0.061	0.154	0.261	0.232	0.009	0.037	0.04	0.058	0.071	0.079	0.083	0.165	0.21	0.222	0.014	P62244	40S ribosomal protein S15a OS=Homo sapiens GN=RPS15A PE=1 SV=2 - [RS15A_HUMAN]	RIBOSOME	RIBOSOME	1	RIBOSOME
P31947-2	0.052	0.077	0.102	0.101	0.11	0.127	0.071	0.044	0.059	0.233	0.054	0.088	0.135	0.101	0.098	0.111	0.07	0.044	0.054	0.229	0.059	0.078	0.127	0.125	0.123	0.112	0.07	0.054	0.05	0.198	P31947-2	Isoform 2 of 14-3-3 protein sigma OS=Homo sapiens GN=SFN - [1433S_HUMAN]	unknown	CYTOSOL	0.868368	unknown
P05204	0.819	0.03	0.039	0.027	0.026	0.031	0.027	0.02	0.019	0.034	0.517	0.077	0.038	0.051	0.038	0.037	0.064	0.084	0.097	0.059	0.818	0.017	0.058	0.029	0.035	0.019	0.046	0.023	0.03	0.042	P05204	Non-histone chromosomal protein HMG-17 OS=Homo sapiens GN=HMGN2 PE=1 SV=3 - [HMGN2_HUMAN]	unknown	NUCLEUS/CHROMATIN	0.92139	NUCLEUS/CHROMATIN
P13693	0.08	0.053	0.061	0.082	0.118	0.13	0.142	0.169	0.137	0.026	0.056	0.059	0.07	0.085	0.09	0.08	0.165	0.21	0.132	0.04	0.06	0.045	0.068	0.09	0.09	0.094	0.156	0.18	0.164	0.037	P13693	Translationally-controlled tumor protein OS=Homo sapiens GN=TPT1 PE=1 SV=1 - [TCTP_HUMAN]	unknown	RIBOSOME	0.705901	unknown
P50990	0.042	0.05	0.062	0.067	0.08	0.105	0.068	0.106	0.279	0.131	0.045	0.055	0.096	0.066	0.07	0.087	0.066	0.095	0.282	0.127	0.043	0.05	0.089	0.092	0.102	0.09	0.071	0.108	0.21	0.146	P50990	T-complex protein 1 subunit theta OS=Homo sapiens GN=CCT8 PE=1 SV=4 - [TCPQ_HUMAN]	unknown	PROTEASOME	0.498782	unknown
Q16555-2	0.067	0.066	0.087	0.099	0.101	0.13	0.078	0.066	0.114	0.184	0.065	0.075	0.124	0.1	0.1	0.116	0.083	0.057	0.084	0.191	0.055	0.066	0.109	0.116	0.123	0.118	0.076	0.068	0.081	0.185	Q16555-2	Isoform 2 of Dihydropyrimidinase-related protein 2 OS=Homo sapiens GN=DPYSL2 - [DPYL2_HUMAN]	unknown	CYTOSOL	0.827346	unknown
Q92945	0.166	0.027	0.033	0.058	0.094	0.111	0.177	0.234	0.085	0.012	0.06	0.035	0.045	0.063	0.072	0.067	0.198	0.312	0.122	0.016	0.097	0.031	0.048	0.071	0.083	0.09	0.217	0.241	0.108	0.015	Q92945	Far upstream element-binding protein 2 OS=Homo sapiens GN=KHSRP PE=1 SV=4 - [FUBP2_HUMAN]	unknown	NUCLEUS/CHROMATIN	0.801542	NUCLEUS/CHROMATIN
Q86UP2	0.077	0.149	0.203	0.184	0.196	0.1	0.049	0.021	0.007	0.005	0.058	0.121	0.129	0.252	0.211	0.082	0.093	0.03	0.012	0.005	0.081	0.115	0.184	0.22	0.146	0.114	0.096	0.025	0.006	0.004	Q86UP2	Kinectin OS=Homo sapiens GN=KTN1 PE=1 SV=1 - [KTN1_HUMAN]	ER	ER	1	ER
Q9UKY7	0.05	0.032	0.044	0.05	0.069	0.086	0.083	0.177	0.339	0.062	0.036	0.047	0.063	0.053	0.061	0.069	0.077	0.177	0.339	0.078	0.046	0.039	0.065	0.07	0.081	0.076	0.089	0.176	0.288	0.069	Q9UKY7	Protein CDV3 homolog OS=Homo sapiens GN=CDV3 PE=1 SV=1 - [CDV3_HUMAN]	unknown	NUCLEUS/CHROMATIN	0.736647	NUCLEUS/CHROMATIN
P53999	0.114	0.05	0.058	0.071	0.091	0.094	0.081	0.083	0.093	0.258	0.075	0.08	0.084	0.072	0.079	0.083	0.092	0.134	0.105	0.181	0.074	0.062	0.089	0.097	0.11	0.099	0.086	0.102	0.107	0.165	P53999	Activated RNA polymerase II transcriptional coactivator p15 OS=Homo sapiens GN=SUB1 PE=1 SV=3 - [TCP4_HUMAN]	unknown	CYTOSOL	0.538364	unknown
Q13404	0.074	0.074	0.086	0.093	0.109	0.128	0.083	0.072	0.083	0.156	0.061	0.07	0.121	0.092	0.093	0.139	0.085	0.061	0.073	0.196	0.056	0.064	0.108	0.107	0.124	0.106	0.087	0.083	0.077	0.19	Q13404	Ubiquitin-conjugating enzyme E2 variant 1 OS=Homo sapiens GN=UBE2V1 PE=1 SV=2 - [UB2V1_HUMAN]	unknown	CYTOSOL	0.843891	unknown
P35998	0.03	0.036	0.041	0.047	0.058	0.079	0.057	0.119	0.422	0.104	0.031	0.044	0.068	0.051	0.057	0.068	0.052	0.107	0.424	0.107	0.035	0.045	0.073	0.079	0.09	0.081	0.064	0.123	0.291	0.12	P35998	26S protease regulatory subunit 7 OS=Homo sapiens GN=PSMC2 PE=1 SV=3 - [PRS7_HUMAN]	PROTEASOME	PROTEASOME	1	PROTEASOME
Q8WW12	0.089	0.06	0.076	0.082	0.116	0.137	0.089	0.099	0.153	0.093	0.078	0.067	0.131	0.1	0.113	0.134	0.101	0.075	0.087	0.127	0.064	0.062	0.112	0.12	0.121	0.143	0.098	0.088	0.087	0.106	Q8WW12	PEST proteolytic signal-containing nuclear protein OS=Homo sapiens GN=PCNP PE=1 SV=2 - [PCNP_HUMAN]	unknown	CYTOSOL	0.55036	unknown
P32969	0.036	0.056	0.054	0.072	0.095	0.105	0.137	0.243	0.2	0.013	0.031	0.047	0.043	0.067	0.061	0.059	0.139	0.285	0.247	0.012	0.04	0.043	0.048	0.071	0.075	0.085	0.166	0.241	0.22	0.008	P32969	60S ribosomal protein L9 OS=Homo sapiens GN=RPL9 PE=1 SV=1 - [RL9_HUMAN]	RIBOSOME	RIBOSOME	1	RIBOSOME
Q05639	0.069	0.051	0.056	0.071	0.102	0.104	0.122	0.177	0.182	0.045	0.048	0.045	0.06	0.069	0.074	0.072	0.154	0.223	0.208	0.046	0.052	0.042	0.062	0.08	0.086	0.087	0.149	0.195	0.197	0.05	Q05639	Elongation factor 1-alpha 2 OS=Homo sapiens GN=EEF1A2 PE=1 SV=1 - [EF1A2_HUMAN]	unknown	RIBOSOME	0.515801	unknown
P62249	0.034	0.052	0.056	0.076	0.096	0.097	0.145	0.22	0.2	0.011	0.032	0.04	0.045	0.073	0.072	0.057	0.16	0.253	0.251	0.013	0.039	0.038	0.048	0.066	0.071	0.085	0.169	0.229	0.237	0.013	P62249	40S ribosomal protein S16 OS=Homo sapiens GN=RPS16 PE=1 SV=2 - [RS16_HUMAN]	RIBOSOME	RIBOSOME	1	RIBOSOME
P14868	0.074	0.086	0.101	0.095	0.103	0.094	0.06	0.069	0.217	0.099	0.047	0.085	0.105	0.106	0.097	0.082	0.068	0.074	0.237	0.094	0.057	0.075	0.113	0.123	0.114	0.094	0.075	0.083	0.164	0.103	P14868	Aspartate--tRNA ligase, cytoplasmic OS=Homo sapiens GN=DARS PE=1 SV=2 - [SYDC_HUMAN]	unknown	PROTEASOME	0.188321	unknown
P68104	0.089	0.056	0.062	0.077	0.101	0.111	0.118	0.153	0.148	0.077	0.065	0.06	0.07	0.081	0.083	0.08	0.133	0.175	0.163	0.091	0.067	0.048	0.075	0.088	0.098	0.095	0.123	0.151	0.16	0.091	P68104	Elongation factor 1-alpha 1 OS=Homo sapiens GN=EEF1A1 PE=1 SV=1 - [EF1A1_HUMAN]	unknown	NUCLEUS/CHROMATIN	0.7223	NUCLEUS/CHROMATIN
P43487-2	0.072	0.067	0.085	0.106	0.107	0.146	0.079	0.069	0.076	0.204	0.052	0.069	0.133	0.095	0.099	0.13	0.086	0.061	0.076	0.204	0.051	0.059	0.105	0.121	0.125	0.114	0.074	0.068	0.073	0.202	P43487-2	Isoform 2 of Ran-specific GTPase-activating protein OS=Homo sapiens GN=RANBP1 - [RANG_HUMAN]	unknown	CYTOSOL	0.887752	unknown
P09211	0.051	0.064	0.081	0.088	0.099	0.135	0.07	0.054	0.063	0.285	0.043	0.073	0.129	0.093	0.1	0.131	0.068	0.044	0.048	0.251	0.048	0.069	0.118	0.123	0.139	0.118	0.072	0.053	0.054	0.197	P09211	Glutathione S-transferase P OS=Homo sapiens GN=GSTP1 PE=1 SV=2 - [GSTP1_HUMAN]	unknown	CYTOSOL	0.922362	CYTOSOL
Q15149-3	0.108	0.094	0.114	0.108	0.096	0.1	0.103	0.074	0.11	0.08	0.137	0.151	0.117	0.073	0.065	0.067	0.078	0.094	0.111	0.078	0.137	0.108	0.108	0.114	0.087	0.118	0.083	0.09	0.086	0.075	Q15149-3	Isoform 3 of Plectin OS=Homo sapiens GN=PLEC - [PLEC_HUMAN]	unknown	NUCLEUS/CHROMATIN	0.292572	unknown
P16152	0.068	0.086	0.092	0.092	0.101	0.135	0.083	0.065	0.069	0.189	0.056	0.081	0.133	0.095	0.096	0.125	0.072	0.044	0.053	0.235	0.064	0.082	0.116	0.117	0.133	0.111	0.073	0.054	0.056	0.199	P16152	Carbonyl reductase [NADPH] 1 OS=Homo sapiens GN=CBR1 PE=1 SV=3 - [CBR1_HUMAN]	unknown	CYTOSOL	0.884165	unknown
Q15149-4	0.109	0.137	0.154	0.134	0.086	0.101	0.089	0.051	0.099	0.042	0.169	0.182	0.121	0.079	0.046	0.059	0.061	0.084	0.114	0.079	0.056	0.066	0.084	0.113	0.1	0.137	0.119	0.109	0.121	0.094	Q15149-4	Isoform 4 of Plectin OS=Homo sapiens GN=PLEC - [PLEC_HUMAN]	unknown	PM	0.190296	unknown
Q96CP2	0.102	0.051	0.073	0.082	0.111	0.118	0.093	0.1	0.133	0.115	0.071	0.08	0.118	0.098	0.1	0.11	0.09	0.081	0.093	0.151	0.071	0.07	0.103	0.115	0.118	0.14	0.104	0.084	0.078	0.121	Q96CP2	FLYWCH family member 2 OS=Homo sapiens GN=FLYWCH2 PE=1 SV=1 - [FWCH2_HUMAN]	unknown	CYTOSOL	0.550852	unknown
Q99598	0.048	0.063	0.077	0.085	0.101	0.134	0.087	0.082	0.105	0.208	0.046	0.069	0.12	0.088	0.091	0.124	0.081	0.078	0.078	0.235	0.048	0.06	0.106	0.111	0.125	0.111	0.079	0.078	0.074	0.197	Q99598	Translin-associated protein X OS=Homo sapiens GN=TSNAX PE=1 SV=1 - [TSNAX_HUMAN]	unknown	CYTOSOL	0.885225	unknown
P24534	0.25	0.09	0.063	0.069	0.075	0.086	0.068	0.088	0.125	0.071	0.169	0.14	0.093	0.089	0.076	0.073	0.075	0.111	0.121	0.07	0.12	0.07	0.087	0.095	0.097	0.089	0.087	0.11	0.156	0.078	P24534	Elongation factor 1-beta OS=Homo sapiens GN=EEF1B2 PE=1 SV=3 - [EF1B_HUMAN]	unknown	NUCLEUS/CHROMATIN	0.720271	NUCLEUS/CHROMATIN
Q14019	0.058	0.097	0.13	0.126	0.11	0.127	0.065	0.036	0.05	0.194	0.058	0.079	0.137	0.099	0.096	0.13	0.073	0.04	0.051	0.228	0.065	0.076	0.12	0.119	0.125	0.112	0.069	0.053	0.052	0.204	Q14019	Coactosin-like protein OS=Homo sapiens GN=COTL1 PE=1 SV=3 - [COTL1_HUMAN]	unknown	CYTOSOL	0.858986	unknown
Q15149	0.049	0.048	0.059	0.068	0.101	0.106	0.131	0.181	0.234	0.023	0.058	0.072	0.056	0.066	0.066	0.054	0.124	0.216	0.249	0.029	0.06	0.051	0.059	0.079	0.077	0.087	0.143	0.189	0.216	0.032	Q15149	Plectin OS=Homo sapiens GN=PLEC PE=1 SV=3 - [PLEC_HUMAN]	unknown	RIBOSOME	0.725036	unknown
Q9NRX4	0.045	0.068	0.065	0.092	0.097	0.102	0.077	0.046	0.056	0.36	0.044	0.074	0.138	0.095	0.102	0.12	0.074	0.039	0.054	0.258	0.043	0.065	0.106	0.125	0.131	0.125	0.07	0.055	0.054	0.228	Q9NRX4	14 kDa phosphohistidine phosphatase OS=Homo sapiens GN=PHPT1 PE=1 SV=1 - [PHP14_HUMAN]	CYTOSOL	CYTOSOL	1	CYTOSOL
P15531	0.069	0.099	0.093	0.083	0.089	0.125	0.075	0.054	0.058	0.236	0.054	0.107	0.124	0.085	0.08	0.12	0.069	0.05	0.055	0.233	0.07	0.095	0.121	0.121	0.131	0.102	0.071	0.06	0.052	0.157	P15531	Nucleoside diphosphate kinase A OS=Homo sapiens GN=NME1 PE=1 SV=1 - [NDKA_HUMAN]	unknown	CYTOSOL	0.850203	unknown
Q01469	0.055	0.071	0.088	0.099	0.11	0.135	0.079	0.051	0.063	0.221	0.044	0.071	0.124	0.098	0.099	0.128	0.078	0.044	0.06	0.243	0.054	0.068	0.115	0.111	0.117	0.116	0.074	0.061	0.06	0.212	Q01469	Fatty acid-binding protein, epidermal OS=Homo sapiens GN=FABP5 PE=1 SV=3 - [FABP5_HUMAN]	unknown	CYTOSOL	0.908779	CYTOSOL
P39019	0.033	0.05	0.054	0.068	0.094	0.104	0.148	0.239	0.193	0.008	0.04	0.052	0.044	0.072	0.078	0.059	0.16	0.273	0.208	0.017	0.04	0.04	0.054	0.069	0.075	0.08	0.161	0.234	0.23	0.021	P39019	40S ribosomal protein S19 OS=Homo sapiens GN=RPS19 PE=1 SV=2 - [RS19_HUMAN]	RIBOSOME	RIBOSOME	1	RIBOSOME
P57105	0.227	0.409	0.179	0.055	0.049	0.025	0.014	0.006	0.009	0.011	0.166	0.386	0.162	0.087	0.068	0.043	0.03	0.016	0.014	0.01	0.267	0.374	0.166	0.079	0.033	0.03	0.019	0.008	0.006	0.006	P57105	Synaptojanin-2-binding protein OS=Homo sapiens GN=SYNJ2BP PE=1 SV=2 - [SYJ2B_HUMAN]	unknown	MITOCHONDRION	0.86291	MITOCHONDRION
P63104	0.061	0.084	0.107	0.116	0.115	0.135	0.076	0.051	0.065	0.182	0.071	0.087	0.139	0.105	0.097	0.114	0.076	0.05	0.061	0.203	0.069	0.078	0.122	0.124	0.123	0.106	0.073	0.059	0.059	0.181	P63104	14-3-3 protein zeta/delta OS=Homo sapiens GN=YWHAZ PE=1 SV=1 - [1433Z_HUMAN]	unknown	CYTOSOL	0.798529	unknown
Q9HB71	0.053	0.057	0.074	0.086	0.112	0.124	0.108	0.122	0.156	0.1	0.043	0.062	0.098	0.087	0.098	0.111	0.11	0.112	0.145	0.144	0.046	0.052	0.094	0.103	0.113	0.115	0.103	0.116	0.132	0.119	Q9HB71	Calcyclin-binding protein OS=Homo sapiens GN=CACYBP PE=1 SV=2 - [CYBP_HUMAN]	unknown	CYTOSOL	0.404714	unknown
Q9H0U4	0.08	0.115	0.144	0.127	0.143	0.103	0.092	0.086	0.057	0.034	0.083	0.152	0.129	0.145	0.122	0.084	0.097	0.082	0.049	0.05	0.092	0.11	0.148	0.15	0.109	0.103	0.107	0.08	0.045	0.054	Q9H0U4	Ras-related protein Rab-1B OS=Homo sapiens GN=RAB1B PE=1 SV=1 - [RAB1B_HUMAN]	unknown	ER	0.499769	unknown
P08758	0.05	0.074	0.089	0.102	0.109	0.152	0.081	0.044	0.055	0.231	0.051	0.086	0.132	0.098	0.096	0.127	0.077	0.04	0.055	0.218	0.047	0.069	0.118	0.12	0.138	0.12	0.072	0.052	0.052	0.208	P08758	Annexin A5 OS=Homo sapiens GN=ANXA5 PE=1 SV=2 - [ANXA5_HUMAN]	unknown	CYTOSOL	0.906521	CYTOSOL
P02452	0.063	0.156	0.186	0.168	0.184	0.111	0.07	0.026	0.013	0.011	0.067	0.221	0.172	0.191	0.145	0.068	0.074	0.021	0.013	0.021	0.078	0.184	0.209	0.207	0.118	0.093	0.062	0.023	0.009	0.008	P02452	Collagen alpha-1(I) chain OS=Homo sapiens GN=COL1A1 PE=1 SV=5 - [CO1A1_HUMAN]	unknown	ER	0.759794	unknown
O75531	0.134	0.064	0.081	0.093	0.104	0.14	0.084	0.045	0.068	0.187	0.051	0.064	0.131	0.091	0.096	0.135	0.078	0.049	0.07	0.226	0.093	0.055	0.09	0.106	0.109	0.114	0.126	0.111	0.092	0.102	O75531	Barrier-to-autointegration factor OS=Homo sapiens GN=BANF1 PE=1 SV=1 - [BAF_HUMAN]	unknown	CYTOSOL	0.784502	unknown
P61604	0.22	0.462	0.214	0.034	0.013	0.018	0.009	0.009	0.008	0.007	0.234	0.42	0.198	0.065	0.023	0.017	0.007	0.009	0.004	0.01	0.271	0.446	0.191	0.045	0.008	0.018	0.006	0.006	0.004	0.006	P61604	10 kDa heat shock protein, mitochondrial OS=Homo sapiens GN=HSPE1 PE=1 SV=2 - [CH10_HUMAN]	MITOCHONDRION	MITOCHONDRION	1	MITOCHONDRION
Q9Y2Q5	0.172	0.296	0.198	0.102	0.168	0.093	0.068	0.029	0.009	0.002	0.102	0.346	0.116	0.128	0.107	0.067	0.073	0.038	0.01	0.009	0.109	0.292	0.187	0.146	0.088	0.068	0.066	0.032	0.011	0.011	Q9Y2Q5	Ragulator complex protein LAMTOR2 OS=Homo sapiens GN=LAMTOR2 PE=1 SV=1 - [LTOR2_HUMAN]	unknown	LYSOSOME	0.503235	unknown
P04350	0.056	0.064	0.081	0.092	0.111	0.125	0.087	0.061	0.085	0.22	0.041	0.093	0.109	0.094	0.084	0.127	0.068	0.046	0.07	0.257	0.053	0.056	0.113	0.13	0.14	0.118	0.074	0.061	0.059	0.19	P04350	Tubulin beta-4A chain OS=Homo sapiens GN=TUBB4A PE=1 SV=2 - [TBB4A_HUMAN]	unknown	CYTOSOL	0.901779	CYTOSOL
P49321	0.05	0.055	0.071	0.091	0.104	0.148	0.079	0.05	0.069	0.268	0.042	0.063	0.131	0.092	0.103	0.136	0.083	0.046	0.06	0.234	0.046	0.061	0.11	0.118	0.134	0.126	0.076	0.058	0.058	0.216	P49321	Nuclear autoantigenic sperm protein OS=Homo sapiens GN=NASP PE=1 SV=2 - [NASP_HUMAN]	unknown	CYTOSOL	0.931985	CYTOSOL
P82979	0.191	0.024	0.027	0.061	0.073	0.09	0.138	0.229	0.137	0.021	0.095	0.03	0.05	0.055	0.071	0.069	0.151	0.274	0.142	0.034	0.117	0.021	0.048	0.061	0.074	0.09	0.154	0.262	0.148	0.027	P82979	SAP domain-containing ribonucleoprotein OS=Homo sapiens GN=SARNP PE=1 SV=3 - [SARNP_HUMAN]	unknown	NUCLEUS/CHROMATIN	0.972636	NUCLEUS/CHROMATIN
P23284	0.092	0.172	0.194	0.17	0.163	0.085	0.055	0.032	0.017	0.006	0.069	0.177	0.156	0.209	0.151	0.068	0.081	0.048	0.021	0.009	0.105	0.162	0.177	0.188	0.111	0.098	0.09	0.036	0.012	0.005	P23284	Peptidyl-prolyl cis-trans isomerase B OS=Homo sapiens GN=PPIB PE=1 SV=2 - [PPIB_HUMAN]	ER	ER	1	ER
P67936	0.052	0.1	0.146	0.135	0.114	0.129	0.068	0.042	0.063	0.099	0.091	0.09	0.172	0.127	0.112	0.117	0.067	0.032	0.045	0.112	0.066	0.09	0.147	0.135	0.119	0.106	0.063	0.049	0.052	0.174	P67936	Tropomyosin alpha-4 chain OS=Homo sapiens GN=TPM4 PE=1 SV=3 - [TPM4_HUMAN]	unknown	CYTOSOL	0.392251	unknown
Q96AE4	0.167	0.025	0.035	0.068	0.099	0.114	0.174	0.206	0.084	0.018	0.079	0.034	0.054	0.077	0.078	0.079	0.189	0.252	0.116	0.037	0.084	0.039	0.053	0.073	0.085	0.094	0.196	0.223	0.104	0.038	Q96AE4	Far upstream element-binding protein 1 OS=Homo sapiens GN=FUBP1 PE=1 SV=3 - [FUBP1_HUMAN]	unknown	NUCLEUS/CHROMATIN	0.875747	NUCLEUS/CHROMATIN
P30050	0.038	0.055	0.062	0.076	0.109	0.11	0.137	0.213	0.18	0.015	0.031	0.055	0.051	0.073	0.08	0.071	0.149	0.253	0.223	0.015	0.038	0.046	0.059	0.08	0.083	0.085	0.157	0.218	0.211	0.02	P30050	60S ribosomal protein L12 OS=Homo sapiens GN=RPL12 PE=1 SV=1 - [RL12_HUMAN]	RIBOSOME	RIBOSOME	1	RIBOSOME
P62805	0.816	0.029	0.031	0.028	0.028	0.023	0.025	0.033	0.03	0.029	0.434	0.067	0.054	0.077	0.065	0.048	0.075	0.056	0.104	0.054	0.785	0.043	0.025	0.031	0.025	0.019	0.042	0.028	0.034	0.027	P62805	Histone H4 OS=Homo sapiens GN=HIST1H4A PE=1 SV=2 - [H4_HUMAN]	NUCLEUS/CHROMATIN	NUCLEUS/CHROMATIN	1	NUCLEUS/CHROMATIN
P05198	0.068	0.045	0.055	0.068	0.095	0.116	0.111	0.156	0.177	0.107	0.054	0.053	0.079	0.068	0.073	0.087	0.103	0.166	0.199	0.107	0.051	0.047	0.074	0.083	0.096	0.092	0.11	0.156	0.177	0.105	P05198	Eukaryotic translation initiation factor 2 subunit 1 OS=Homo sapiens GN=EIF2S1 PE=1 SV=3 - [IF2A_HUMAN]	unknown	NUCLEUS/CHROMATIN	0.792958	NUCLEUS/CHROMATIN
P08708	0.031	0.044	0.056	0.08	0.111	0.117	0.148	0.207	0.187	0.005	0.028	0.039	0.044	0.072	0.082	0.066	0.166	0.241	0.235	0.011	0.034	0.032	0.046	0.075	0.079	0.094	0.17	0.228	0.213	0.016	P08708	40S ribosomal protein S17 OS=Homo sapiens GN=RPS17 PE=1 SV=2 - [RS17_HUMAN]	unknown	RIBOSOME	0.940661	RIBOSOME
Q9UFW8	0.428	0.056	0.031	0.048	0.069	0.071	0.081	0.105	0.1	0.012	0.188	0.094	0.054	0.067	0.067	0.052	0.114	0.165	0.163	0.023	0.214	0.048	0.054	0.068	0.07	0.073	0.119	0.161	0.164	0.018	Q9UFW8	CGG triplet repeat-binding protein 1 OS=Homo sapiens GN=CGGBP1 PE=1 SV=2 - [CGBP1_HUMAN]	unknown	NUCLEUS/CHROMATIN	0.958737	NUCLEUS/CHROMATIN
Q9H7C9	0.063	0.07	0.083	0.095	0.116	0.142	0.089	0.066	0.076	0.211	0.047	0.068	0.127	0.092	0.101	0.122	0.082	0.051	0.067	0.227	0.05	0.064	0.099	0.113	0.126	0.116	0.076	0.074	0.076	0.209	Q9H7C9	Mth938 domain-containing protein OS=Homo sapiens GN=AAMDC PE=1 SV=1 - [AAMDC_HUMAN]	unknown	CYTOSOL	0.900456	CYTOSOL
P14625	0.082	0.169	0.195	0.164	0.172	0.098	0.05	0.025	0.012	0.019	0.06	0.169	0.161	0.206	0.158	0.075	0.075	0.035	0.015	0.023	0.091	0.165	0.189	0.202	0.127	0.098	0.075	0.022	0.008	0.009	P14625	Endoplasmin OS=Homo sapiens GN=HSP90B1 PE=1 SV=1 - [ENPL_HUMAN]	unknown	ER	0.913641	unknown
Q07065	0.084	0.185	0.224	0.175	0.177	0.087	0.036	0.012	0.01	0.011	0.073	0.135	0.156	0.257	0.208	0.074	0.069	0.018	0.005	0.016	0.104	0.144	0.209	0.216	0.128	0.093	0.069	0.018	0.008	0.009	Q07065	Cytoskeleton-associated protein 4 OS=Homo sapiens GN=CKAP4 PE=1 SV=2 - [CKAP4_HUMAN]	unknown	ER	0.955662	ER
O76070	0.065	0.1	0.133	0.134	0.168	0.146	0.073	0.038	0.063	0.068	0.048	0.106	0.153	0.15	0.146	0.142	0.082	0.046	0.056	0.082	0.07	0.078	0.176	0.162	0.135	0.15	0.079	0.035	0.038	0.078	O76070	Gamma-synuclein OS=Homo sapiens GN=SNCG PE=1 SV=2 - [SYUG_HUMAN]	unknown	ER	0.339721	unknown
P14927	0.253	0.42	0.209	0.033	0.011	0.017	0.005	0.003	0.005	0.006	0.269	0.435	0.143	0.07	0.021	0.02	0.01	0.007	0.006	0.011	0.321	0.426	0.187	0.041	0.007	0.004	0.003	0.001	0.002	0.003	P14927	Cytochrome b-c1 complex subunit 7 OS=Homo sapiens GN=UQCRB PE=1 SV=2 - [QCR7_HUMAN]	unknown	MITOCHONDRION	0.972436	MITOCHONDRION
P62701	0.03	0.046	0.049	0.066	0.099	0.097	0.138	0.242	0.213	0.014	0.028	0.041	0.034	0.062	0.061	0.054	0.147	0.291	0.261	0.008	0.038	0.037	0.044	0.069	0.073	0.082	0.167	0.238	0.238	0.011	P62701	40S ribosomal protein S4, X isoform OS=Homo sapiens GN=RPS4X PE=1 SV=2 - [RS4X_HUMAN]	RIBOSOME	RIBOSOME	1	RIBOSOME
P62333	0.034	0.044	0.054	0.059	0.07	0.097	0.061	0.103	0.354	0.119	0.037	0.048	0.082	0.059	0.068	0.08	0.057	0.097	0.349	0.111	0.04	0.045	0.081	0.082	0.095	0.084	0.064	0.115	0.256	0.129	P62333	26S protease regulatory subunit 10B OS=Homo sapiens GN=PSMC6 PE=1 SV=1 - [PRS10_HUMAN]	unknown	PROTEASOME	0.75176	unknown
Q9Y696	0.066	0.157	0.181	0.176	0.13	0.091	0.037	0.028	0.024	0.081	0.124	0.129	0.156	0.141	0.09	0.078	0.053	0.031	0.04	0.134	0.13	0.13	0.183	0.161	0.102	0.075	0.041	0.037	0.033	0.099	Q9Y696	Chloride intracellular channel protein 4 OS=Homo sapiens GN=CLIC4 PE=1 SV=4 - [CLIC4_HUMAN]	unknown	PM	0.642734	unknown
P11021	0.077	0.167	0.203	0.17	0.182	0.104	0.048	0.022	0.007	0.013	0.06	0.159	0.168	0.212	0.165	0.077	0.077	0.031	0.012	0.02	0.089	0.157	0.191	0.202	0.131	0.1	0.079	0.025	0.006	0.009	P11021	78 kDa glucose-regulated protein OS=Homo sapiens GN=HSPA5 PE=1 SV=2 - [GRP78_HUMAN]	unknown	ER	0.923223	unknown
P30041	0.055	0.059	0.079	0.092	0.106	0.137	0.077	0.055	0.068	0.254	0.047	0.076	0.123	0.092	0.1	0.122	0.079	0.052	0.058	0.243	0.053	0.067	0.113	0.118	0.134	0.119	0.074	0.059	0.057	0.195	P30041	Peroxiredoxin-6 OS=Homo sapiens GN=PRDX6 PE=1 SV=3 - [PRDX6_HUMAN]	unknown	CYTOSOL	0.911077	CYTOSOL
P06753-5	0.05	0.096	0.129	0.132	0.101	0.125	0.06	0.037	0.061	0.176	0.082	0.101	0.15	0.123	0.1	0.11	0.071	0.034	0.045	0.181	0.066	0.093	0.152	0.132	0.107	0.105	0.064	0.053	0.056	0.171	P06753-5	Isoform 5 of Tropomyosin alpha-3 chain OS=Homo sapiens GN=TPM3 - [TPM3_HUMAN]	unknown	CYTOSOL	0.642162	unknown
P06753-6	0.066	0.104	0.14	0.12	0.104	0.123	0.069	0.041	0.064	0.169	0.096	0.105	0.151	0.113	0.09	0.116	0.063	0.037	0.052	0.178	0.091	0.086	0.145	0.13	0.12	0.103	0.065	0.046	0.049	0.167	P06753-6	Isoform 6 of Tropomyosin alpha-3 chain OS=Homo sapiens GN=TPM3 - [TPM3_HUMAN]	unknown	CYTOSOL	0.639139	unknown
P51149	0.074	0.124	0.144	0.147	0.161	0.12	0.093	0.063	0.035	0.032	0.075	0.155	0.112	0.165	0.145	0.079	0.115	0.067	0.037	0.034	0.106	0.107	0.146	0.165	0.122	0.105	0.111	0.065	0.031	0.033	P51149	Ras-related protein Rab-7a OS=Homo sapiens GN=RAB7A PE=1 SV=1 - [RAB7A_HUMAN]	unknown	ER	0.73696	unknown
Q13885	0.05	0.062	0.085	0.098	0.106	0.123	0.079	0.053	0.084	0.26	0.064	0.05	0.156	0.117	0.114	0.153	0.078	0.025	0.043	0.107	0.053	0.069	0.113	0.118	0.131	0.112	0.069	0.065	0.059	0.211	Q13885	Tubulin beta-2A chain OS=Homo sapiens GN=TUBB2A PE=1 SV=1 - [TBB2A_HUMAN]	unknown	CYTOSOL	0.844841	unknown
Q9BVA1	0.033	0.071	0.092	0.115	0.103	0.254	0.069	0.026	0.045	0.244	0.063	0.046	0.158	0.109	0.125	0.151	0.087	0.024	0.038	0.097	0.052	0.064	0.12	0.115	0.133	0.114	0.073	0.057	0.059	0.214	Q9BVA1	Tubulin beta-2B chain OS=Homo sapiens GN=TUBB2B PE=1 SV=1 - [TBB2B_HUMAN]	unknown	CYTOSOL	0.828021	unknown
P09132	0.072	0.076	0.083	0.083	0.115	0.12	0.096	0.11	0.14	0.118	0.065	0.08	0.129	0.141	0.141	0.098	0.104	0.077	0.101	0.072	0.07	0.068	0.115	0.131	0.123	0.095	0.108	0.09	0.1	0.099	P09132	Signal recognition particle 19 kDa protein OS=Homo sapiens GN=SRP19 PE=1 SV=3 - [SRP19_HUMAN]	unknown	ER	0.264528	unknown
P34932	0.056	0.065	0.085	0.094	0.101	0.136	0.077	0.051	0.066	0.254	0.049	0.079	0.124	0.091	0.091	0.121	0.074	0.049	0.063	0.24	0.056	0.065	0.112	0.117	0.131	0.114	0.074	0.063	0.059	0.208	P34932	Heat shock 70 kDa protein 4 OS=Homo sapiens GN=HSPA4 PE=1 SV=4 - [HSP74_HUMAN]	CYTOSOL	CYTOSOL	1	CYTOSOL
Q13268	0.252	0.43	0.203	0.031	0.017	0.034	0.009	0.012	0.008	0.018	0.314	0.36	0.157	0.072	0.025	0.024	0.012	0.012	0.01	0.015	0.421	0.36	0.125	0.04	0.006	0.017	0.008	0.003	0.004	0.004	Q13268	Dehydrogenase/reductase SDR family member 2, mitochondrial OS=Homo sapiens GN=DHRS2 PE=1 SV=4 - [DHRS2_HUMAN]	unknown	MITOCHONDRION	0.982796	MITOCHONDRION
P62195-2	0.033	0.038	0.049	0.051	0.064	0.082	0.059	0.109	0.404	0.107	0.039	0.046	0.071	0.056	0.061	0.074	0.057	0.107	0.36	0.113	0.039	0.046	0.073	0.075	0.087	0.075	0.059	0.125	0.288	0.125	P62195-2	Isoform 2 of 26S protease regulatory subunit 8 OS=Homo sapiens GN=PSMC5 - [PRS8_HUMAN]	unknown	PROTEASOME	0.807753	unknown
P62158	0.075	0.116	0.136	0.135	0.112	0.096	0.062	0.042	0.056	0.167	0.054	0.114	0.138	0.109	0.087	0.101	0.067	0.047	0.056	0.201	0.109	0.101	0.142	0.132	0.11	0.098	0.062	0.052	0.048	0.148	P62158	Calmodulin OS=Homo sapiens GN=CALM1 PE=1 SV=2 - [CALM_HUMAN]	unknown	CYTOSOL	0.544508	unknown
P61758	0.054	0.065	0.087	0.087	0.109	0.13	0.091	0.059	0.086	0.213	0.051	0.074	0.115	0.091	0.092	0.113	0.088	0.057	0.081	0.222	0.051	0.066	0.114	0.115	0.13	0.118	0.085	0.065	0.066	0.189	P61758	Prefoldin subunit 3 OS=Homo sapiens GN=VBP1 PE=1 SV=3 - [PFD3_HUMAN]	unknown	CYTOSOL	0.873383	unknown
P35579	0.164	0.135	0.1	0.083	0.078	0.098	0.057	0.041	0.079	0.156	0.084	0.077	0.105	0.081	0.079	0.095	0.067	0.056	0.172	0.18	0.149	0.078	0.103	0.104	0.106	0.095	0.064	0.054	0.07	0.171	P35579	Myosin-9 OS=Homo sapiens GN=MYH9 PE=1 SV=4 - [MYH9_HUMAN]	unknown	CYTOSOL	0.514271	unknown
Q12906-7	0.106	0.023	0.029	0.054	0.086	0.1	0.138	0.233	0.201	0.017	0.037	0.029	0.039	0.052	0.06	0.056	0.157	0.291	0.252	0.021	0.073	0.026	0.04	0.061	0.072	0.075	0.159	0.249	0.225	0.021	Q12906-7	Isoform 7 of Interleukin enhancer-binding factor 3 OS=Homo sapiens GN=ILF3 - [ILF3_HUMAN]	unknown	NUCLEUS/CHROMATIN	0.77659	NUCLEUS/CHROMATIN
P22061	0.072	0.089	0.091	0.093	0.11	0.127	0.077	0.064	0.071	0.204	0.065	0.092	0.129	0.105	0.093	0.108	0.08	0.058	0.055	0.206	0.073	0.088	0.117	0.109	0.121	0.099	0.077	0.063	0.063	0.181	P22061	Protein-L-isoaspartate(D-aspartate) O-methyltransferase OS=Homo sapiens GN=PCMT1 PE=1 SV=4 - [PIMT_HUMAN]	unknown	CYTOSOL	0.809355	unknown
Q9NY27	0.056	0.041	0.051	0.073	0.091	0.12	0.083	0.087	0.151	0.22	0.039	0.06	0.103	0.077	0.089	0.113	0.077	0.078	0.119	0.249	0.049	0.055	0.089	0.11	0.113	0.105	0.079	0.101	0.126	0.179	Q9NY27	Serine/threonine-protein phosphatase 4 regulatory subunit 2 OS=Homo sapiens GN=PPP4R2 PE=1 SV=3 - [PP4R2_HUMAN]	unknown	CYTOSOL	0.780652	unknown
P06493	0.117	0.064	0.075	0.086	0.105	0.105	0.095	0.114	0.121	0.115	0.072	0.067	0.097	0.096	0.09	0.093	0.099	0.12	0.112	0.151	0.086	0.062	0.095	0.11	0.112	0.102	0.1	0.101	0.094	0.134	P06493	Cyclin-dependent kinase 1 OS=Homo sapiens GN=CDK1 PE=1 SV=3 - [CDK1_HUMAN]	unknown	NUCLEUS/CHROMATIN	0.404492	unknown
O14745	0.083	0.153	0.174	0.157	0.126	0.097	0.074	0.055	0.029	0.048	0.175	0.144	0.139	0.144	0.092	0.071	0.093	0.058	0.043	0.044	0.164	0.13	0.167	0.155	0.101	0.086	0.075	0.042	0.019	0.054	O14745	Na(+)/H(+) exchange regulatory cofactor NHE-RF1 OS=Homo sapiens GN=SLC9A3R1 PE=1 SV=4 - [NHRF1_HUMAN]	unknown	PM	0.8929	PM
P18077	0.031	0.05	0.057	0.073	0.098	0.093	0.138	0.24	0.209	0.005	0.027	0.03	0.034	0.061	0.065	0.04	0.158	0.303	0.269	0.007	0.039	0.03	0.045	0.066	0.07	0.065	0.165	0.246	0.248	0.012	P18077	60S ribosomal protein L35a OS=Homo sapiens GN=RPL35A PE=1 SV=2 - [RL35A_HUMAN]	RIBOSOME	RIBOSOME	1	RIBOSOME
P68036-2	0.068	0.065	0.084	0.096	0.099	0.111	0.077	0.065	0.074	0.241	0.057	0.083	0.118	0.09	0.088	0.104	0.074	0.059	0.055	0.248	0.06	0.064	0.111	0.111	0.126	0.117	0.076	0.066	0.066	0.204	P68036-2	Isoform 2 of Ubiquitin-conjugating enzyme E2 L3 OS=Homo sapiens GN=UBE2L3 - [UB2L3_HUMAN]	unknown	CYTOSOL	0.876087	unknown
Q86U42	0.116	0.008	0.025	0.041	0.069	0.074	0.159	0.309	0.199	0.023	0.063	0.022	0.046	0.047	0.048	0.074	0.138	0.339	0.214	0.044	0.067	0.015	0.04	0.056	0.058	0.07	0.162	0.307	0.182	0.033	Q86U42	Polyadenylate-binding protein 2 OS=Homo sapiens GN=PABPN1 PE=1 SV=3 - [PABP2_HUMAN]	unknown	NUCLEUS/CHROMATIN	0.977696	NUCLEUS/CHROMATIN
O75369-2	0.119	0.116	0.107	0.102	0.102	0.073	0.059	0.052	0.086	0.184	0.144	0.113	0.105	0.09	0.07	0.061	0.062	0.053	0.064	0.241	0.177	0.113	0.103	0.1	0.115	0.085	0.066	0.043	0.057	0.182	O75369-2	Isoform 2 of Filamin-B OS=Homo sapiens GN=FLNB - [FLNB_HUMAN]	unknown	CYTOSOL	0.473097	unknown
P30101	0.083	0.153	0.187	0.163	0.178	0.106	0.057	0.029	0.013	0.017	0.065	0.163	0.156	0.198	0.159	0.071	0.085	0.041	0.02	0.025	0.096	0.144	0.171	0.188	0.127	0.105	0.094	0.034	0.011	0.013	P30101	Protein disulfide-isomerase A3 OS=Homo sapiens GN=PDIA3 PE=1 SV=4 - [PDIA3_HUMAN]	ER	ER	1	ER
Q99832	0.042	0.052	0.061	0.065	0.074	0.099	0.07	0.117	0.289	0.124	0.042	0.052	0.086	0.063	0.064	0.081	0.063	0.105	0.313	0.122	0.044	0.048	0.079	0.082	0.095	0.091	0.071	0.115	0.233	0.139	Q99832	T-complex protein 1 subunit eta OS=Homo sapiens GN=CCT7 PE=1 SV=2 - [TCPH_HUMAN]	unknown	PROTEASOME	0.569934	unknown
Q06830	0.143	0.075	0.087	0.096	0.113	0.116	0.1	0.094	0.078	0.093	0.049	0.084	0.089	0.072	0.064	0.076	0.132	0.129	0.177	0.119	0.116	0.08	0.123	0.117	0.111	0.1	0.081	0.068	0.063	0.136	Q06830	Peroxiredoxin-1 OS=Homo sapiens GN=PRDX1 PE=1 SV=1 - [PRDX1_HUMAN]	unknown	NUCLEUS/CHROMATIN	0.352163	unknown
P68363	0.057	0.065	0.086	0.08	0.095	0.102	0.073	0.056	0.08	0.305	0.039	0.087	0.114	0.099	0.084	0.109	0.085	0.057	0.075	0.272	0.038	0.058	0.111	0.115	0.148	0.106	0.078	0.063	0.059	0.24	P68363	Tubulin alpha-1B chain OS=Homo sapiens GN=TUBA1B PE=1 SV=1 - [TBA1B_HUMAN]	unknown	CYTOSOL	0.907047	CYTOSOL
Q16658	0.053	0.092	0.128	0.125	0.11	0.122	0.068	0.047	0.059	0.184	0.063	0.084	0.131	0.103	0.091	0.118	0.074	0.051	0.057	0.216	0.065	0.078	0.124	0.127	0.124	0.107	0.068	0.057	0.058	0.188	Q16658	Fascin OS=Homo sapiens GN=FSCN1 PE=1 SV=3 - [FSCN1_HUMAN]	unknown	CYTOSOL	0.80585	unknown
P20700	0.58	0.051	0.054	0.066	0.072	0.055	0.041	0.016	0.025	0.034	0.457	0.1	0.082	0.098	0.078	0.056	0.059	0.02	0.033	0.054	0.56	0.054	0.06	0.091	0.066	0.057	0.051	0.018	0.017	0.024	P20700	Lamin-B1 OS=Homo sapiens GN=LMNB1 PE=1 SV=2 - [LMNB1_HUMAN]	unknown	NUCLEUS/CHROMATIN	0.817285	NUCLEUS/CHROMATIN
P19105	0.156	0.131	0.103	0.093	0.087	0.108	0.063	0.045	0.083	0.144	0.095	0.066	0.143	0.099	0.104	0.109	0.073	0.044	0.127	0.149	0.13	0.077	0.108	0.099	0.112	0.095	0.066	0.053	0.074	0.173	P19105	Myosin regulatory light chain 12A OS=Homo sapiens GN=MYL12A PE=1 SV=2 - [ML12A_HUMAN]	unknown	CYTOSOL	0.5756	unknown
Q16629-3	0.241	0.024	0.028	0.051	0.081	0.105	0.115	0.172	0.105	0.056	0.106	0.043	0.056	0.057	0.067	0.072	0.136	0.232	0.163	0.057	0.124	0.027	0.041	0.065	0.083	0.081	0.169	0.236	0.133	0.04	Q16629-3	Isoform 3 of Serine/arginine-rich splicing factor 7 OS=Homo sapiens GN=SRSF7 - [SRSF7_HUMAN]	unknown	NUCLEUS/CHROMATIN	0.977623	NUCLEUS/CHROMATIN
O43707	0.107	0.137	0.115	0.097	0.088	0.102	0.058	0.036	0.05	0.183	0.132	0.111	0.116	0.094	0.077	0.09	0.062	0.04	0.05	0.215	0.138	0.096	0.121	0.112	0.106	0.095	0.057	0.045	0.045	0.173	O43707	Alpha-actinin-4 OS=Homo sapiens GN=ACTN4 PE=1 SV=2 - [ACTN4_HUMAN]	unknown	CYTOSOL	0.611307	unknown
P62191	0.03	0.033	0.044	0.051	0.064	0.085	0.058	0.112	0.422	0.1	0.03	0.039	0.07	0.05	0.062	0.07	0.057	0.104	0.407	0.101	0.033	0.039	0.071	0.072	0.09	0.078	0.064	0.124	0.302	0.128	P62191	26S protease regulatory subunit 4 OS=Homo sapiens GN=PSMC1 PE=1 SV=1 - [PRS4_HUMAN]	PROTEASOME	PROTEASOME	1	PROTEASOME
Q9BQE3	0.053	0.056	0.09	0.097	0.097	0.116	0.083	0.058	0.083	0.238	0.048	0.08	0.124	0.099	0.088	0.118	0.071	0.055	0.071	0.273	0.052	0.068	0.124	0.113	0.131	0.104	0.077	0.065	0.058	0.231	Q9BQE3	Tubulin alpha-1C chain OS=Homo sapiens GN=TUBA1C PE=1 SV=1 - [TBA1C_HUMAN]	unknown	CYTOSOL	0.90917	CYTOSOL
P14866	0.31	0.023	0.023	0.045	0.07	0.084	0.147	0.205	0.082	0.021	0.13	0.032	0.039	0.055	0.058	0.056	0.179	0.303	0.124	0.023	0.233	0.016	0.031	0.048	0.064	0.071	0.195	0.231	0.098	0.014	P14866	Heterogeneous nuclear ribonucleoprotein L OS=Homo sapiens GN=HNRNPL PE=1 SV=2 - [HNRPL_HUMAN]	unknown	NUCLEUS/CHROMATIN	0.982553	NUCLEUS/CHROMATIN
P60842	0.045	0.053	0.054	0.068	0.093	0.091	0.125	0.204	0.19	0.069	0.042	0.058	0.078	0.074	0.075	0.077	0.104	0.189	0.204	0.087	0.047	0.05	0.079	0.093	0.098	0.087	0.12	0.157	0.163	0.094	P60842	Eukaryotic initiation factor 4A-I OS=Homo sapiens GN=EIF4A1 PE=1 SV=1 - [IF4A1_HUMAN]	unknown	NUCLEUS/CHROMATIN	0.742776	NUCLEUS/CHROMATIN
Q9UQB8	0.092	0.164	0.205	0.192	0.137	0.077	0.046	0.039	0.03	0.007	0.137	0.141	0.156	0.171	0.092	0.051	0.075	0.072	0.065	0.022	0.177	0.132	0.182	0.172	0.082	0.067	0.068	0.061	0.04	0.016	Q9UQB8	Brain-specific angiogenesis inhibitor 1-associated protein 2 OS=Homo sapiens GN=BAIAP2 PE=1 SV=1 - [BAIP2_HUMAN]	unknown	PM	0.818571	PM
O43396	0.027	0.03	0.041	0.046	0.054	0.068	0.049	0.116	0.44	0.125	0.028	0.041	0.075	0.048	0.06	0.068	0.055	0.102	0.423	0.092	0.034	0.042	0.071	0.071	0.092	0.08	0.058	0.121	0.311	0.115	O43396	Thioredoxin-like protein 1 OS=Homo sapiens GN=TXNL1 PE=1 SV=3 - [TXNL1_HUMAN]	unknown	PROTEASOME	0.872972	PROTEASOME
Q99614	0.067	0.074	0.084	0.103	0.119	0.146	0.084	0.056	0.082	0.186	0.052	0.079	0.121	0.1	0.1	0.123	0.082	0.064	0.081	0.192	0.064	0.069	0.122	0.125	0.13	0.116	0.08	0.058	0.058	0.164	Q99614	Tetratricopeptide repeat protein 1 OS=Homo sapiens GN=TTC1 PE=1 SV=1 - [TTC1_HUMAN]	unknown	CYTOSOL	0.825878	unknown
O60361	0.078	0.121	0.087	0.094	0.092	0.109	0.074	0.048	0.068	0.205	0.054	0.105	0.128	0.094	0.086	0.118	0.065	0.048	0.058	0.215	0.064	0.09	0.111	0.116	0.13	0.096	0.068	0.059	0.056	0.183	O60361	Putative nucleoside diphosphate kinase OS=Homo sapiens GN=NME2P1 PE=5 SV=1 - [NDK8_HUMAN]	unknown	CYTOSOL	0.822685	unknown
P49368	0.042	0.05	0.061	0.067	0.072	0.089	0.068	0.117	0.298	0.133	0.044	0.055	0.083	0.068	0.066	0.074	0.059	0.106	0.31	0.133	0.043	0.05	0.076	0.085	0.094	0.082	0.068	0.116	0.235	0.149	P49368	T-complex protein 1 subunit gamma OS=Homo sapiens GN=CCT3 PE=1 SV=4 - [TCPG_HUMAN]	unknown	PROTEASOME	0.591401	unknown
P61981	0.074	0.091	0.113	0.115	0.115	0.111	0.075	0.062	0.075	0.153	0.088	0.09	0.128	0.097	0.087	0.098	0.076	0.057	0.071	0.194	0.081	0.075	0.128	0.126	0.122	0.1	0.08	0.063	0.065	0.151	P61981	14-3-3 protein gamma OS=Homo sapiens GN=YWHAG PE=1 SV=2 - [1433G_HUMAN]	unknown	CYTOSOL	0.625465	unknown
P51991	0.283	0.016	0.024	0.046	0.072	0.085	0.152	0.224	0.099	0.015	0.114	0.03	0.031	0.054	0.053	0.053	0.174	0.323	0.151	0.016	0.198	0.021	0.031	0.051	0.069	0.075	0.179	0.235	0.116	0.018	P51991	Heterogeneous nuclear ribonucleoprotein A3 OS=Homo sapiens GN=HNRNPA3 PE=1 SV=2 - [ROA3_HUMAN]	unknown	NUCLEUS/CHROMATIN	0.98089	NUCLEUS/CHROMATIN
P14618-2	0.047	0.066	0.087	0.103	0.095	0.139	0.075	0.054	0.092	0.24	0.051	0.064	0.125	0.103	0.098	0.126	0.083	0.049	0.08	0.225	0.047	0.071	0.11	0.11	0.13	0.111	0.071	0.059	0.071	0.219	P14618-2	Isoform M1 of Pyruvate kinase PKM OS=Homo sapiens GN=PKM - [KPYM_HUMAN]	unknown	CYTOSOL	0.907807	CYTOSOL
Q96C19	0.083	0.109	0.114	0.106	0.115	0.118	0.071	0.06	0.083	0.135	0.077	0.071	0.136	0.102	0.097	0.119	0.079	0.052	0.069	0.163	0.068	0.071	0.136	0.125	0.116	0.124	0.076	0.056	0.053	0.195	Q96C19	EF-hand domain-containing protein D2 OS=Homo sapiens GN=EFHD2 PE=1 SV=1 - [EFHD2_HUMAN]	unknown	CYTOSOL	0.72119	unknown
O75369-8	0.1	0.149	0.113	0.088	0.09	0.081	0.067	0.044	0.073	0.16	0.137	0.091	0.132	0.094	0.08	0.104	0.066	0.042	0.066	0.191	0.169	0.112	0.105	0.113	0.101	0.098	0.061	0.051	0.058	0.166	O75369-8	Isoform 8 of Filamin-B OS=Homo sapiens GN=FLNB - [FLNB_HUMAN]	unknown	CYTOSOL	0.552895	unknown
P48047	0.264	0.453	0.217	0.03	0.011	0.015	0.002	0.023	0.005	0.021	0.311	0.387	0.166	0.074	0.027	0.005	0.009	0.015	0.007	0.003	0.376	0.369	0.154	0.042	0.009	0.027	0.007	0.005	0.006	0.015	P48047	ATP synthase subunit O, mitochondrial OS=Homo sapiens GN=ATP5O PE=1 SV=1 - [ATPO_HUMAN]	unknown	MITOCHONDRION	0.983528	MITOCHONDRION
P04083	0.054	0.074	0.095	0.108	0.111	0.148	0.082	0.049	0.059	0.229	0.049	0.079	0.126	0.103	0.096	0.134	0.076	0.048	0.058	0.233	0.052	0.067	0.112	0.118	0.134	0.114	0.075	0.059	0.057	0.204	P04083	Annexin A1 OS=Homo sapiens GN=ANXA1 PE=1 SV=2 - [ANXA1_HUMAN]	unknown	CYTOSOL	0.910718	CYTOSOL
Q13541	0.064	0.065	0.081	0.093	0.104	0.132	0.077	0.068	0.083	0.239	0.056	0.062	0.112	0.095	0.089	0.116	0.085	0.073	0.08	0.256	0.054	0.064	0.106	0.111	0.117	0.113	0.082	0.084	0.084	0.203	Q13541	Eukaryotic translation initiation factor 4E-binding protein 1 OS=Homo sapiens GN=EIF4EBP1 PE=1 SV=3 - [4EBP1_HUMAN]	unknown	CYTOSOL	0.892978	CYTOSOL
P35754	0.056	0.068	0.08	0.093	0.121	0.151	0.08	0.059	0.071	0.211	0.053	0.079	0.112	0.091	0.089	0.151	0.072	0.051	0.042	0.242	0.037	0.053	0.103	0.11	0.116	0.118	0.076	0.061	0.064	0.205	P35754	Glutaredoxin-1 OS=Homo sapiens GN=GLRX PE=1 SV=2 - [GLRX1_HUMAN]	unknown	CYTOSOL	0.92086	CYTOSOL
P50454	0.082	0.191	0.221	0.166	0.159	0.084	0.039	0.023	0.01	0.01	0.065	0.175	0.165	0.21	0.16	0.072	0.072	0.038	0.015	0.016	0.095	0.191	0.203	0.206	0.117	0.087	0.062	0.024	0.008	0.01	P50454	Serpin H1 OS=Homo sapiens GN=SERPINH1 PE=1 SV=2 - [SERPH_HUMAN]	ER	ER	1	ER
Q01995	0.073	0.096	0.097	0.099	0.108	0.124	0.077	0.062	0.083	0.165	0.068	0.088	0.131	0.104	0.099	0.122	0.076	0.054	0.058	0.19	0.094	0.089	0.122	0.117	0.118	0.109	0.071	0.059	0.061	0.153	Q01995	Transgelin OS=Homo sapiens GN=TAGLN PE=1 SV=4 - [TAGL_HUMAN]	unknown	CYTOSOL	0.745304	unknown
Q9NR12	0.189	0.17	0.117	0.082	0.085	0.086	0.062	0.059	0.094	0.046	0.265	0.116	0.101	0.085	0.068	0.074	0.073	0.081	0.076	0.067	0.269	0.104	0.106	0.09	0.078	0.1	0.071	0.059	0.058	0.056	Q9NR12	PDZ and LIM domain protein 7 OS=Homo sapiens GN=PDLIM7 PE=1 SV=1 - [PDLI7_HUMAN]	unknown	NUCLEUS/CHROMATIN	0.353554	unknown
P63208	0.108	0.065	0.077	0.085	0.089	0.087	0.095	0.096	0.123	0.152	0.076	0.091	0.109	0.088	0.087	0.089	0.096	0.088	0.104	0.165	0.084	0.06	0.106	0.109	0.108	0.107	0.092	0.086	0.098	0.146	P63208	S-phase kinase-associated protein 1 OS=Homo sapiens GN=SKP1 PE=1 SV=2 - [SKP1_HUMAN]	unknown	CYTOSOL	0.44519	unknown
P05388	0.038	0.053	0.061	0.077	0.111	0.109	0.138	0.213	0.182	0.012	0.03	0.051	0.053	0.071	0.077	0.069	0.16	0.26	0.223	0.01	0.035	0.045	0.06	0.077	0.087	0.089	0.159	0.219	0.212	0.015	P05388	60S acidic ribosomal protein P0 OS=Homo sapiens GN=RPLP0 PE=1 SV=1 - [RLA0_HUMAN]	RIBOSOME	RIBOSOME	1	RIBOSOME
Q9Y296-2	0.049	0.053	0.068	0.084	0.113	0.123	0.144	0.176	0.126	0.059	0.046	0.067	0.081	0.101	0.109	0.093	0.154	0.174	0.094	0.072	0.052	0.054	0.093	0.111	0.115	0.109	0.14	0.162	0.095	0.068	Q9Y296-2	Isoform 2 of Trafficking protein particle complex subunit 4 OS=Homo sapiens GN=TRAPPC4 - [TPPC4_HUMAN]	unknown	RIBOSOME	0.459364	unknown
P23919-2	0.093	0.131	0.119	0.085	0.088	0.111	0.063	0.036	0.045	0.213	0.087	0.109	0.132	0.096	0.09	0.115	0.068	0.039	0.04	0.227	0.108	0.112	0.121	0.106	0.119	0.098	0.064	0.046	0.048	0.186	P23919-2	Isoform 2 of Thymidylate kinase OS=Homo sapiens GN=DTYMK - [KTHY_HUMAN]	unknown	CYTOSOL	0.795014	unknown
P40926	0.215	0.455	0.202	0.036	0.02	0.022	0.011	0.011	0.012	0.012	0.222	0.375	0.171	0.068	0.031	0.026	0.014	0.012	0.012	0.016	0.298	0.429	0.17	0.047	0.024	0.025	0.01	0.011	0.005	0.011	P40926	Malate dehydrogenase, mitochondrial OS=Homo sapiens GN=MDH2 PE=1 SV=3 - [MDHM_HUMAN]	MITOCHONDRION	MITOCHONDRION	1	MITOCHONDRION
Q8WUW1	0.083	0.114	0.148	0.142	0.118	0.1	0.072	0.063	0.07	0.081	0.088	0.104	0.127	0.123	0.08	0.075	0.094	0.094	0.1	0.088	0.08	0.092	0.146	0.14	0.102	0.084	0.081	0.08	0.086	0.099	Q8WUW1	Protein BRICK1 OS=Homo sapiens GN=BRK1 PE=1 SV=1 - [BRK1_HUMAN]	unknown	PM	0.409228	unknown
O14818	0.035	0.04	0.046	0.052	0.068	0.084	0.059	0.104	0.384	0.124	0.035	0.043	0.079	0.055	0.064	0.08	0.06	0.098	0.372	0.117	0.041	0.045	0.074	0.079	0.093	0.087	0.064	0.117	0.26	0.139	O14818	Proteasome subunit alpha type-7 OS=Homo sapiens GN=PSMA7 PE=1 SV=1 - [PSA7_HUMAN]	PROTEASOME	PROTEASOME	1	PROTEASOME
P13639	0.045	0.062	0.069	0.079	0.098	0.094	0.09	0.191	0.213	0.056	0.038	0.062	0.078	0.074	0.076	0.068	0.085	0.196	0.239	0.078	0.04	0.048	0.073	0.085	0.087	0.081	0.1	0.188	0.225	0.07	P13639	Elongation factor 2 OS=Homo sapiens GN=EEF2 PE=1 SV=4 - [EF2_HUMAN]	unknown	NUCLEUS/CHROMATIN	0.48279	unknown
Q9NUL3	0.03	0.044	0.051	0.072	0.108	0.124	0.164	0.222	0.145	0.027	0.035	0.042	0.055	0.076	0.085	0.07	0.173	0.256	0.172	0.016	0.038	0.041	0.061	0.081	0.086	0.094	0.192	0.249	0.165	0.012	Q9NUL3	Double-stranded RNA-binding protein Staufen homolog 2 OS=Homo sapiens GN=STAU2 PE=1 SV=1 - [STAU2_HUMAN]	unknown	RIBOSOME	0.926233	RIBOSOME
P31946-2	0.069	0.08	0.107	0.111	0.11	0.117	0.075	0.064	0.071	0.184	0.07	0.081	0.136	0.099	0.097	0.11	0.08	0.049	0.062	0.174	0.077	0.071	0.128	0.124	0.122	0.107	0.075	0.064	0.063	0.172	P31946-2	Isoform Short of 14-3-3 protein beta/alpha OS=Homo sapiens GN=YWHAB - [1433B_HUMAN]	unknown	CYTOSOL	0.736156	unknown
P27816-4	0.039	0.029	0.035	0.059	0.102	0.124	0.158	0.229	0.213	0.009	0.045	0.045	0.062	0.063	0.083	0.073	0.144	0.232	0.2	0.031	0.032	0.027	0.046	0.064	0.081	0.083	0.159	0.235	0.252	0.017	P27816-4	Isoform 4 of Microtubule-associated protein 4 OS=Homo sapiens GN=MAP4 - [MAP4_HUMAN]	unknown	RIBOSOME	0.567675	unknown
Q12905	0.12	0.025	0.03	0.052	0.087	0.099	0.138	0.237	0.195	0.018	0.044	0.031	0.043	0.055	0.064	0.064	0.147	0.274	0.238	0.024	0.078	0.026	0.045	0.063	0.072	0.076	0.165	0.238	0.216	0.021	Q12905	Interleukin enhancer-binding factor 2 OS=Homo sapiens GN=ILF2 PE=1 SV=2 - [ILF2_HUMAN]	unknown	NUCLEUS/CHROMATIN	0.878105	NUCLEUS/CHROMATIN
Q9Y490	0.071	0.125	0.162	0.154	0.113	0.098	0.052	0.04	0.061	0.117	0.098	0.115	0.149	0.139	0.087	0.087	0.059	0.044	0.064	0.15	0.091	0.094	0.142	0.14	0.113	0.09	0.064	0.053	0.055	0.152	Q9Y490	Talin-1 OS=Homo sapiens GN=TLN1 PE=1 SV=3 - [TLN1_HUMAN]	unknown	PM	0.264479	unknown
P21333-2	0.139	0.174	0.116	0.084	0.07	0.084	0.068	0.061	0.091	0.105	0.197	0.116	0.11	0.083	0.067	0.075	0.059	0.06	0.086	0.132	0.233	0.122	0.095	0.086	0.077	0.077	0.055	0.055	0.064	0.122	P21333-2	Isoform 2 of Filamin-A OS=Homo sapiens GN=FLNA - [FLNA_HUMAN]	unknown	NUCLEUS/CHROMATIN	0.364575	unknown
O43399	0.06	0.065	0.088	0.086	0.135	0.122	0.085	0.084	0.137	0.103	0.052	0.092	0.112	0.117	0.105	0.09	0.096	0.098	0.137	0.093	0.058	0.072	0.118	0.139	0.119	0.11	0.093	0.1	0.091	0.101	O43399	Tumor protein D54 OS=Homo sapiens GN=TPD52L2 PE=1 SV=2 - [TPD54_HUMAN]	unknown	CYTOSOL	0.280955	unknown
O15231-2	0.233	0.288	0.159	0.1	0.057	0.053	0.042	0.017	0.036	0.017	0.406	0.161	0.141	0.096	0.048	0.05	0.029	0.006	0.018	0.045	0.46	0.171	0.145	0.084	0.038	0.054	0.025	0.014	0.033	0.015	O15231-2	Isoform 2 of Zinc finger protein 185 OS=Homo sapiens GN=ZNF185 - [ZN185_HUMAN]	unknown	MITOCHONDRION	0.826696	MITOCHONDRION
O75821	0.025	0.031	0.035	0.04	0.06	0.053	0.086	0.232	0.366	0.059	0.025	0.037	0.052	0.038	0.041	0.046	0.066	0.218	0.426	0.057	0.026	0.035	0.058	0.061	0.074	0.07	0.093	0.201	0.326	0.054	O75821	Eukaryotic translation initiation factor 3 subunit G OS=Homo sapiens GN=EIF3G PE=1 SV=2 - [EIF3G_HUMAN]	unknown	NUCLEUS/CHROMATIN	0.839421	NUCLEUS/CHROMATIN
Q01518	0.043	0.093	0.09	0.09	0.095	0.128	0.073	0.053	0.122	0.207	0.043	0.072	0.119	0.098	0.091	0.119	0.075	0.045	0.108	0.23	0.053	0.08	0.104	0.115	0.114	0.112	0.071	0.048	0.082	0.215	Q01518	Adenylyl cyclase-associated protein 1 OS=Homo sapiens GN=CAP1 PE=1 SV=5 - [CAP1_HUMAN]	unknown	CYTOSOL	0.87685	unknown
P12004	0.087	0.059	0.073	0.091	0.101	0.146	0.078	0.045	0.061	0.266	0.06	0.074	0.124	0.091	0.095	0.13	0.076	0.046	0.061	0.237	0.063	0.058	0.104	0.11	0.133	0.114	0.074	0.057	0.057	0.219	P12004	Proliferating cell nuclear antigen OS=Homo sapiens GN=PCNA PE=1 SV=1 - [PCNA_HUMAN]	unknown	CYTOSOL	0.923037	CYTOSOL
P55327-2	0.056	0.057	0.082	0.086	0.153	0.138	0.089	0.062	0.106	0.167	0.052	0.074	0.128	0.106	0.108	0.119	0.1	0.071	0.095	0.139	0.057	0.067	0.129	0.132	0.124	0.12	0.099	0.07	0.064	0.142	P55327-2	Isoform 2 of Tumor protein D52 OS=Homo sapiens GN=TPD52 - [TPD52_HUMAN]	unknown	CYTOSOL	0.683663	unknown
Q15019	0.141	0.205	0.179	0.135	0.131	0.089	0.051	0.03	0.018	0.015	0.17	0.191	0.162	0.17	0.125	0.05	0.056	0.037	0.016	0.01	0.202	0.167	0.18	0.162	0.09	0.067	0.057	0.034	0.02	0.007	Q15019	Septin-2 OS=Homo sapiens GN=SEPT2 PE=1 SV=1 - [SEPT2_HUMAN]	unknown	PM	0.890598	PM
P61086	0.06	0.061	0.091	0.101	0.11	0.135	0.078	0.048	0.065	0.243	0.052	0.069	0.128	0.093	0.102	0.132	0.081	0.046	0.056	0.239	0.051	0.065	0.111	0.122	0.13	0.108	0.077	0.063	0.059	0.21	P61086	Ubiquitin-conjugating enzyme E2 K OS=Homo sapiens GN=UBE2K PE=1 SV=3 - [UBE2K_HUMAN]	unknown	CYTOSOL	0.914336	CYTOSOL
P09493-5	0.058	0.1	0.13	0.121	0.113	0.142	0.069	0.047	0.063	0.144	0.083	0.11	0.152	0.113	0.084	0.11	0.062	0.034	0.051	0.199	0.069	0.087	0.138	0.126	0.119	0.103	0.063	0.049	0.051	0.186	P09493-5	Isoform 5 of Tropomyosin alpha-1 chain OS=Homo sapiens GN=TPM1 - [TPM1_HUMAN]	unknown	CYTOSOL	0.697599	unknown
O00231	0.031	0.037	0.046	0.051	0.068	0.084	0.064	0.113	0.422	0.092	0.03	0.038	0.069	0.049	0.056	0.067	0.053	0.103	0.443	0.089	0.032	0.04	0.071	0.074	0.086	0.075	0.06	0.125	0.314	0.116	O00231	26S proteasome non-ATPase regulatory subunit 11 OS=Homo sapiens GN=PSMD11 PE=1 SV=3 - [PSD11_HUMAN]	PROTEASOME	PROTEASOME	1	PROTEASOME
P51148	0.084	0.113	0.153	0.149	0.157	0.12	0.088	0.07	0.041	0.035	0.093	0.126	0.126	0.15	0.131	0.085	0.107	0.076	0.046	0.042	0.113	0.106	0.142	0.139	0.114	0.101	0.116	0.085	0.044	0.043	P51148	Ras-related protein Rab-5C OS=Homo sapiens GN=RAB5C PE=1 SV=2 - [RAB5C_HUMAN]	unknown	ER	0.507576	unknown
Q96AE4-2	0.161	0.03	0.038	0.067	0.095	0.097	0.17	0.235	0.083	0.015	0.08	0.046	0.067	0.083	0.078	0.083	0.158	0.218	0.106	0.049	0.136	0.048	0.059	0.085	0.069	0.09	0.177	0.21	0.101	0.047	Q96AE4-2	Isoform 2 of Far upstream element-binding protein 1 OS=Homo sapiens GN=FUBP1 - [FUBP1_HUMAN]	unknown	NUCLEUS/CHROMATIN	0.927775	NUCLEUS/CHROMATIN
Q92598-2	0.054	0.068	0.09	0.098	0.103	0.13	0.081	0.051	0.069	0.24	0.056	0.077	0.124	0.097	0.097	0.123	0.075	0.046	0.062	0.23	0.057	0.069	0.116	0.119	0.129	0.114	0.073	0.061	0.06	0.202	Q92598-2	Isoform Beta of Heat shock protein 105 kDa OS=Homo sapiens GN=HSPH1 - [HS105_HUMAN]	unknown	CYTOSOL	0.899229	CYTOSOL
P61204	0.066	0.09	0.108	0.112	0.114	0.092	0.071	0.063	0.095	0.176	0.059	0.09	0.112	0.095	0.11	0.112	0.096	0.076	0.073	0.147	0.069	0.08	0.128	0.137	0.12	0.134	0.087	0.061	0.048	0.131	P61204	ADP-ribosylation factor 3 OS=Homo sapiens GN=ARF3 PE=1 SV=2 - [ARF3_HUMAN]	unknown	CYTOSOL	0.588577	unknown
O00571	0.076	0.043	0.051	0.066	0.1	0.104	0.157	0.231	0.147	0.016	0.06	0.051	0.054	0.073	0.074	0.065	0.161	0.263	0.158	0.032	0.065	0.038	0.056	0.074	0.08	0.083	0.182	0.238	0.165	0.022	O00571	ATP-dependent RNA helicase DDX3X OS=Homo sapiens GN=DDX3X PE=1 SV=3 - [DDX3X_HUMAN]	unknown	RIBOSOME	0.621901	unknown
Q96FJ2	0.146	0.082	0.075	0.074	0.088	0.109	0.092	0.111	0.11	0.08	0.094	0.082	0.107	0.102	0.086	0.106	0.101	0.115	0.116	0.109	0.117	0.07	0.088	0.089	0.092	0.095	0.108	0.099	0.116	0.094	Q96FJ2	Dynein light chain 2, cytoplasmic OS=Homo sapiens GN=DYNLL2 PE=1 SV=1 - [DYL2_HUMAN]	unknown	NUCLEUS/CHROMATIN	0.584362	unknown
P31939	0.051	0.071	0.087	0.1	0.102	0.135	0.075	0.047	0.06	0.262	0.057	0.077	0.125	0.098	0.094	0.123	0.074	0.043	0.054	0.249	0.052	0.068	0.113	0.121	0.13	0.114	0.07	0.057	0.052	0.216	P31939	Bifunctional purine biosynthesis protein PURH OS=Homo sapiens GN=ATIC PE=1 SV=3 - [PUR9_HUMAN]	unknown	CYTOSOL	0.916306	CYTOSOL
P48643	0.04	0.048	0.059	0.067	0.077	0.098	0.071	0.11	0.293	0.128	0.044	0.053	0.089	0.067	0.071	0.085	0.066	0.103	0.295	0.127	0.04	0.048	0.084	0.086	0.098	0.088	0.066	0.114	0.229	0.14	P48643	T-complex protein 1 subunit epsilon OS=Homo sapiens GN=CCT5 PE=1 SV=1 - [TCPE_HUMAN]	unknown	PROTEASOME	0.560327	unknown
Q12792-4	0.059	0.077	0.1	0.099	0.091	0.113	0.069	0.056	0.124	0.193	0.059	0.074	0.119	0.088	0.08	0.106	0.065	0.049	0.113	0.238	0.059	0.072	0.123	0.119	0.123	0.108	0.067	0.063	0.078	0.199	Q12792-4	Isoform 4 of Twinfilin-1 OS=Homo sapiens GN=TWF1 - [TWF1_HUMAN]	unknown	CYTOSOL	0.833089	unknown
Q9NXR1-2	0.085	0.077	0.072	0.078	0.108	0.088	0.092	0.132	0.14	0.131	0.08	0.076	0.101	0.091	0.098	0.089	0.114	0.124	0.13	0.094	0.086	0.067	0.096	0.103	0.101	0.104	0.103	0.121	0.119	0.097	Q9NXR1-2	Isoform 2 of Nuclear distribution protein nudE homolog 1 OS=Homo sapiens GN=NDE1 - [NDE1_HUMAN]	unknown	NUCLEUS/CHROMATIN	0.500602	unknown
P08238	0.054	0.07	0.089	0.103	0.111	0.154	0.08	0.045	0.067	0.223	0.054	0.076	0.132	0.096	0.096	0.128	0.077	0.045	0.062	0.234	0.048	0.066	0.117	0.115	0.13	0.115	0.074	0.057	0.057	0.217	P08238	Heat shock protein HSP 90-beta OS=Homo sapiens GN=HSP90AB1 PE=1 SV=4 - [HS90B_HUMAN]	unknown	CYTOSOL	0.914876	CYTOSOL
O15231	0.238	0.27	0.171	0.098	0.057	0.058	0.042	0.016	0.034	0.017	0.403	0.171	0.118	0.095	0.045	0.042	0.033	0.014	0.026	0.051	0.465	0.177	0.124	0.08	0.042	0.055	0.028	0.015	0.017	0.024	O15231	Zinc finger protein 185 OS=Homo sapiens GN=ZNF185 PE=1 SV=3 - [ZN185_HUMAN]	unknown	MITOCHONDRION	0.833784	MITOCHONDRION
Q9UHV9	0.045	0.062	0.069	0.082	0.112	0.156	0.103	0.084	0.109	0.158	0.047	0.06	0.11	0.087	0.095	0.123	0.106	0.095	0.103	0.168	0.047	0.059	0.104	0.108	0.117	0.12	0.095	0.084	0.087	0.168	Q9UHV9	Prefoldin subunit 2 OS=Homo sapiens GN=PFDN2 PE=1 SV=1 - [PFD2_HUMAN]	unknown	CYTOSOL	0.790636	unknown
P06748	0.048	0.028	0.038	0.056	0.099	0.128	0.142	0.217	0.231	0.017	0.056	0.031	0.078	0.062	0.094	0.067	0.162	0.199	0.234	0.029	0.038	0.03	0.045	0.071	0.091	0.087	0.154	0.214	0.239	0.024	P06748	Nucleophosmin OS=Homo sapiens GN=NPM1 PE=1 SV=2 - [NPM_HUMAN]	unknown	RIBOSOME	0.53299	unknown
P31948	0.049	0.063	0.084	0.097	0.108	0.136	0.08	0.048	0.077	0.235	0.051	0.074	0.128	0.095	0.096	0.119	0.076	0.048	0.07	0.234	0.048	0.062	0.115	0.116	0.13	0.118	0.075	0.062	0.063	0.206	P31948	Stress-induced-phosphoprotein 1 OS=Homo sapiens GN=STIP1 PE=1 SV=1 - [STIP1_HUMAN]	unknown	CYTOSOL	0.904925	CYTOSOL
P11940	0.033	0.042	0.049	0.064	0.095	0.113	0.165	0.261	0.158	0.022	0.031	0.044	0.053	0.06	0.069	0.067	0.169	0.3	0.172	0.029	0.034	0.039	0.059	0.073	0.085	0.089	0.187	0.252	0.154	0.026	P11940	Polyadenylate-binding protein 1 OS=Homo sapiens GN=PABPC1 PE=1 SV=2 - [PABP1_HUMAN]	unknown	RIBOSOME	0.825522	unknown
Q96FQ6	0.115	0.077	0.091	0.1	0.099	0.108	0.089	0.103	0.105	0.108	0.085	0.096	0.102	0.108	0.094	0.086	0.106	0.115	0.097	0.127	0.098	0.066	0.093	0.111	0.115	0.102	0.09	0.101	0.101	0.12	Q96FQ6	Protein S100-A16 OS=Homo sapiens GN=S100A16 PE=1 SV=1 - [S10AG_HUMAN]	unknown	NUCLEUS/CHROMATIN	0.352257	unknown
P13667	0.08	0.175	0.207	0.166	0.177	0.095	0.049	0.018	0.006	0.015	0.06	0.16	0.178	0.21	0.169	0.075	0.076	0.029	0.013	0.023	0.09	0.155	0.196	0.204	0.13	0.099	0.078	0.023	0.006	0.009	P13667	Protein disulfide-isomerase A4 OS=Homo sapiens GN=PDIA4 PE=1 SV=2 - [PDIA4_HUMAN]	ER	ER	1	ER
Q9UNM6	0.03	0.035	0.044	0.047	0.061	0.081	0.053	0.111	0.441	0.098	0.032	0.042	0.065	0.043	0.055	0.065	0.057	0.103	0.447	0.095	0.031	0.039	0.071	0.072	0.086	0.076	0.063	0.129	0.314	0.12	Q9UNM6	26S proteasome non-ATPase regulatory subunit 13 OS=Homo sapiens GN=PSMD13 PE=1 SV=2 - [PSD13_HUMAN]	PROTEASOME	PROTEASOME	1	PROTEASOME
P20290-2	0.025	0.028	0.039	0.079	0.123	0.16	0.196	0.192	0.127	0.032	0.025	0.026	0.053	0.075	0.088	0.092	0.218	0.229	0.153	0.043	0.032	0.032	0.063	0.08	0.099	0.114	0.194	0.188	0.147	0.049	P20290-2	Isoform 2 of Transcription factor BTF3 OS=Homo sapiens GN=BTF3 - [BTF3_HUMAN]	unknown	RIBOSOME	0.84277	unknown
P17987	0.039	0.051	0.059	0.067	0.074	0.098	0.067	0.114	0.306	0.128	0.041	0.054	0.086	0.067	0.064	0.082	0.063	0.102	0.312	0.131	0.04	0.048	0.083	0.087	0.096	0.088	0.071	0.116	0.229	0.137	P17987	T-complex protein 1 subunit alpha OS=Homo sapiens GN=TCP1 PE=1 SV=1 - [TCPA_HUMAN]	unknown	PROTEASOME	0.603832	unknown
P41236	0.061	0.073	0.1	0.108	0.107	0.157	0.086	0.05	0.06	0.232	0.055	0.073	0.131	0.101	0.092	0.129	0.07	0.045	0.062	0.228	0.066	0.069	0.122	0.118	0.129	0.102	0.073	0.051	0.057	0.201	P41236	Protein phosphatase inhibitor 2 OS=Homo sapiens GN=PPP1R2 PE=1 SV=2 - [IPP2_HUMAN]	unknown	CYTOSOL	0.899193	CYTOSOL
Q9NR28-2	0.226	0.508	0.166	0.026	0.015	0.015	0.007	0.006	0.009	0.006	0.153	0.523	0.147	0.052	0.024	0.028	0.008	0.01	0.008	0.012	0.278	0.468	0.162	0.044	0.007	0.021	0.005	0.006	0.003	0.006	Q9NR28-2	Isoform 2 of Diablo homolog, mitochondrial OS=Homo sapiens GN=DIABLO - [DBLOH_HUMAN]	unknown	MITOCHONDRION	0.929625	MITOCHONDRION
P63173	0.031	0.051	0.06	0.08	0.112	0.111	0.139	0.207	0.173	0.005	0.033	0.044	0.053	0.07	0.085	0.06	0.158	0.231	0.226	0.013	0.03	0.035	0.049	0.075	0.083	0.078	0.161	0.232	0.229	0.018	P63173	60S ribosomal protein L38 OS=Homo sapiens GN=RPL38 PE=1 SV=2 - [RL38_HUMAN]	RIBOSOME	RIBOSOME	1	RIBOSOME
Q9Y3F4	0.053	0.049	0.057	0.078	0.109	0.121	0.135	0.18	0.13	0.074	0.043	0.053	0.072	0.075	0.077	0.084	0.147	0.209	0.136	0.096	0.048	0.045	0.077	0.09	0.101	0.097	0.148	0.175	0.129	0.082	Q9Y3F4	Serine-threonine kinase receptor-associated protein OS=Homo sapiens GN=STRAP PE=1 SV=1 - [STRAP_HUMAN]	unknown	NUCLEUS/CHROMATIN	0.576048	unknown
Q53QV2	0.069	0.072	0.107	0.137	0.145	0.191	0.082	0.035	0.073	0.09	0.05	0.071	0.144	0.094	0.102	0.136	0.081	0.041	0.059	0.231	0.05	0.075	0.111	0.119	0.141	0.125	0.081	0.053	0.054	0.214	Q53QV2	Protein LBH OS=Homo sapiens GN=LBH PE=1 SV=1 - [LBH_HUMAN]	unknown	CYTOSOL	0.844708	unknown
P47897	0.055	0.094	0.118	0.109	0.119	0.098	0.058	0.055	0.183	0.108	0.044	0.085	0.109	0.121	0.108	0.082	0.068	0.06	0.222	0.101	0.055	0.083	0.124	0.139	0.117	0.095	0.075	0.069	0.139	0.105	P47897	Glutamine--tRNA ligase OS=Homo sapiens GN=QARS PE=1 SV=1 - [SYQ_HUMAN]	unknown	ER	0.261558	unknown
Q14847	0.091	0.109	0.114	0.106	0.1	0.12	0.075	0.064	0.078	0.145	0.117	0.102	0.138	0.101	0.09	0.096	0.071	0.057	0.068	0.155	0.14	0.093	0.119	0.115	0.105	0.095	0.069	0.064	0.065	0.136	Q14847	LIM and SH3 domain protein 1 OS=Homo sapiens GN=LASP1 PE=1 SV=2 - [LASP1_HUMAN]	unknown	CYTOSOL	0.477022	unknown
P07741	0.054	0.071	0.093	0.105	0.116	0.145	0.09	0.046	0.054	0.229	0.049	0.082	0.131	0.097	0.098	0.156	0.081	0.035	0.028	0.24	0.051	0.069	0.117	0.12	0.145	0.124	0.07	0.059	0.061	0.174	P07741	Adenine phosphoribosyltransferase OS=Homo sapiens GN=APRT PE=1 SV=2 - [APT_HUMAN]	unknown	CYTOSOL	0.913532	CYTOSOL
Q6IAA8	0.059	0.197	0.159	0.14	0.187	0.125	0.072	0.043	0.017	0.003	0.083	0.28	0.135	0.166	0.134	0.066	0.076	0.042	0.016	0.004	0.107	0.257	0.175	0.152	0.085	0.08	0.076	0.038	0.019	0.006	Q6IAA8	Ragulator complex protein LAMTOR1 OS=Homo sapiens GN=LAMTOR1 PE=1 SV=2 - [LTOR1_HUMAN]	unknown	PM	0.39541	unknown
P62280	0.032	0.048	0.057	0.073	0.099	0.104	0.142	0.22	0.207	0.011	0.03	0.037	0.048	0.066	0.076	0.056	0.161	0.242	0.244	0.009	0.034	0.036	0.053	0.069	0.08	0.073	0.167	0.223	0.237	0.019	P62280	40S ribosomal protein S11 OS=Homo sapiens GN=RPS11 PE=1 SV=3 - [RS11_HUMAN]	RIBOSOME	RIBOSOME	1	RIBOSOME
P49419-2	0.134	0.228	0.146	0.073	0.067	0.091	0.048	0.035	0.047	0.129	0.115	0.156	0.138	0.09	0.078	0.094	0.057	0.041	0.058	0.165	0.171	0.17	0.128	0.092	0.086	0.08	0.05	0.043	0.048	0.133	P49419-2	Isoform 2 of Alpha-aminoadipic semialdehyde dehydrogenase OS=Homo sapiens GN=ALDH7A1 - [AL7A1_HUMAN]	unknown	CYTOSOL	0.277096	unknown
P35241	0.098	0.162	0.194	0.171	0.117	0.073	0.047	0.053	0.053	0.03	0.146	0.145	0.138	0.142	0.072	0.052	0.066	0.089	0.097	0.046	0.151	0.126	0.18	0.155	0.081	0.061	0.06	0.07	0.075	0.041	P35241	Radixin OS=Homo sapiens GN=RDX PE=1 SV=1 - [RADI_HUMAN]	unknown	PM	0.646291	unknown
Q05682-5	0.326	0.299	0.126	0.075	0.049	0.042	0.018	0.015	0.028	0.022	0.362	0.143	0.107	0.082	0.057	0.055	0.039	0.018	0.076	0.061	0.436	0.144	0.119	0.082	0.052	0.061	0.033	0.022	0.029	0.019	Q05682-5	Isoform 5 of Caldesmon OS=Homo sapiens GN=CALD1 - [CALD1_HUMAN]	unknown	MITOCHONDRION	0.627224	MITOCHONDRION
Q99747	0.043	0.084	0.115	0.125	0.163	0.131	0.131	0.136	0.054	0.017	0.054	0.118	0.118	0.15	0.14	0.088	0.157	0.105	0.035	0.025	0.066	0.101	0.143	0.155	0.13	0.108	0.128	0.096	0.036	0.029	Q99747	Gamma-soluble NSF attachment protein OS=Homo sapiens GN=NAPG PE=1 SV=1 - [SNAG_HUMAN]	unknown	ER	0.673915	unknown
P16949	0.062	0.072	0.087	0.103	0.108	0.144	0.076	0.047	0.072	0.209	0.054	0.077	0.139	0.098	0.103	0.138	0.078	0.042	0.054	0.211	0.052	0.065	0.116	0.118	0.127	0.121	0.072	0.059	0.061	0.196	P16949	Stathmin OS=Homo sapiens GN=STMN1 PE=1 SV=3 - [STMN1_HUMAN]	unknown	CYTOSOL	0.896903	CYTOSOL
Q03252	0.633	0.065	0.053	0.064	0.063	0.049	0.031	0.011	0.02	0.026	0.468	0.114	0.079	0.09	0.073	0.055	0.052	0.022	0.041	0.062	0.573	0.055	0.047	0.079	0.063	0.052	0.048	0.016	0.016	0.028	Q03252	Lamin-B2 OS=Homo sapiens GN=LMNB2 PE=1 SV=4 - [LMNB2_HUMAN]	unknown	NUCLEUS/CHROMATIN	0.85487	NUCLEUS/CHROMATIN
Q96C01	0.185	0.439	0.171	0.044	0.038	0.053	0.021	0.02	0.029	0.026	0.18	0.508	0.17	0.052	0.023	0.023	0.009	0.01	0.009	0.012	0.268	0.456	0.178	0.047	0.009	0.02	0.005	0.005	0.004	0.01	Q96C01	Protein FAM136A OS=Homo sapiens GN=FAM136A PE=1 SV=1 - [F136A_HUMAN]	unknown	MITOCHONDRION	0.923529	MITOCHONDRION
P61978-3	0.218	0.027	0.052	0.082	0.108	0.071	0.139	0.192	0.104	0.008	0.083	0.031	0.037	0.052	0.057	0.06	0.166	0.311	0.179	0.024	0.156	0.024	0.044	0.057	0.076	0.074	0.168	0.24	0.144	0.013	P61978-3	Isoform 3 of Heterogeneous nuclear ribonucleoprotein K OS=Homo sapiens GN=HNRNPK - [HNRPK_HUMAN]	unknown	NUCLEUS/CHROMATIN	0.928014	NUCLEUS/CHROMATIN
Q13748	0.051	0.057	0.064	0.075	0.085	0.094	0.069	0.06	0.082	0.321	0.057	0.064	0.123	0.088	0.07	0.077	0.077	0.065	0.097	0.265	0.058	0.062	0.124	0.127	0.123	0.099	0.063	0.065	0.064	0.209	Q13748	Tubulin alpha-3C/D chain OS=Homo sapiens GN=TUBA3C PE=1 SV=3 - [TBA3C_HUMAN]	unknown	CYTOSOL	0.82691	unknown
P18085	0.084	0.123	0.154	0.132	0.143	0.083	0.087	0.068	0.052	0.073	0.061	0.18	0.11	0.116	0.101	0.084	0.1	0.093	0.057	0.103	0.075	0.101	0.14	0.155	0.125	0.128	0.108	0.061	0.033	0.067	P18085	ADP-ribosylation factor 4 OS=Homo sapiens GN=ARF4 PE=1 SV=3 - [ARF4_HUMAN]	unknown	ER	0.685796	unknown
Q15004	0.147	0.052	0.066	0.074	0.107	0.113	0.114	0.112	0.122	0.071	0.074	0.071	0.105	0.092	0.092	0.096	0.092	0.097	0.124	0.145	0.114	0.053	0.094	0.099	0.094	0.124	0.096	0.1	0.088	0.135	Q15004	PCNA-associated factor OS=Homo sapiens GN=KIAA0101 PE=1 SV=1 - [PAF15_HUMAN]	unknown	NUCLEUS/CHROMATIN	0.48166	unknown
O43447	0.088	0.053	0.064	0.077	0.087	0.115	0.087	0.117	0.148	0.165	0.068	0.061	0.104	0.086	0.091	0.108	0.091	0.107	0.111	0.178	0.069	0.054	0.09	0.099	0.106	0.096	0.09	0.116	0.13	0.142	O43447	Peptidyl-prolyl cis-trans isomerase H OS=Homo sapiens GN=PPIH PE=1 SV=1 - [PPIH_HUMAN]	unknown	CYTOSOL	0.497554	unknown
Q02878	0.018	0.047	0.058	0.069	0.093	0.109	0.148	0.224	0.211	0.007	0.02	0.026	0.039	0.062	0.071	0.053	0.155	0.295	0.269	0.005	0.028	0.03	0.053	0.07	0.082	0.064	0.164	0.24	0.253	0.013	Q02878	60S ribosomal protein L6 OS=Homo sapiens GN=RPL6 PE=1 SV=3 - [RL6_HUMAN]	RIBOSOME	RIBOSOME	1	RIBOSOME
P35232	0.21	0.519	0.181	0.029	0.017	0.035	0.014	0.024	0.019	0.037	0.208	0.538	0.154	0.057	0.015	0.017	0.004	0.027	0.007	0.023	0.322	0.473	0.149	0.037	0.037	0.011	0.005	0.017	0.003	0.02	P35232	Prohibitin OS=Homo sapiens GN=PHB PE=1 SV=1 - [PHB_HUMAN]	unknown	MITOCHONDRION	0.950613	MITOCHONDRION
Q9NUL3-7	0.026	0.041	0.042	0.077	0.107	0.118	0.177	0.246	0.148	0.019	0.041	0.05	0.065	0.067	0.079	0.074	0.176	0.253	0.169	0.026	0.07	0.072	0.101	0.111	0.099	0.094	0.134	0.14	0.121	0.057	Q9NUL3-7	Isoform 7 of Double-stranded RNA-binding protein Staufen homolog 2 OS=Homo sapiens GN=STAU2 - [STAU2_HUMAN]	unknown	RIBOSOME	0.78527	unknown
P27348	0.063	0.082	0.108	0.11	0.116	0.126	0.075	0.059	0.076	0.169	0.064	0.092	0.134	0.098	0.087	0.113	0.076	0.053	0.064	0.217	0.068	0.079	0.131	0.122	0.122	0.11	0.074	0.06	0.058	0.182	P27348	14-3-3 protein theta OS=Homo sapiens GN=YWHAQ PE=1 SV=1 - [1433T_HUMAN]	unknown	CYTOSOL	0.804218	unknown
O75347	0.042	0.057	0.073	0.095	0.097	0.134	0.075	0.045	0.058	0.244	0.042	0.069	0.127	0.1	0.1	0.132	0.073	0.043	0.059	0.248	0.051	0.069	0.112	0.119	0.132	0.12	0.071	0.053	0.055	0.214	O75347	Tubulin-specific chaperone A OS=Homo sapiens GN=TBCA PE=1 SV=3 - [TBCA_HUMAN]	unknown	CYTOSOL	0.922394	CYTOSOL
Q5JTJ3-3	0.229	0.472	0.18	0.028	0.017	0.033	0.01	0.011	0.008	0.012	0.126	0.403	0.131	0.048	0.033	0.069	0.018	0.025	0.065	0.072	0.278	0.44	0.174	0.047	0.01	0.03	0.006	0.007	0.007	0.009	Q5JTJ3-3	Isoform 3 of Cytochrome c oxidase assembly factor 6 homolog OS=Homo sapiens GN=COA6 - [COA6_HUMAN]	unknown	MITOCHONDRION	0.907555	MITOCHONDRION
Q15233	0.164	0.025	0.039	0.068	0.117	0.126	0.167	0.185	0.091	0.012	0.076	0.037	0.043	0.071	0.085	0.071	0.196	0.26	0.141	0.013	0.112	0.036	0.052	0.075	0.09	0.094	0.201	0.204	0.114	0.014	Q15233	Non-POU domain-containing octamer-binding protein OS=Homo sapiens GN=NONO PE=1 SV=4 - [NONO_HUMAN]	unknown	NUCLEUS/CHROMATIN	0.616609	unknown
P18621	0.031	0.049	0.059	0.072	0.112	0.112	0.141	0.208	0.198	0.008	0.029	0.028	0.043	0.069	0.079	0.057	0.166	0.262	0.25	0.011	0.03	0.036	0.055	0.069	0.082	0.079	0.165	0.215	0.249	0.014	P18621	60S ribosomal protein L17 OS=Homo sapiens GN=RPL17 PE=1 SV=3 - [RL17_HUMAN]	RIBOSOME	RIBOSOME	1	RIBOSOME
P42765	0.223	0.459	0.215	0.033	0.014	0.022	0.005	0.005	0.007	0.004	0.264	0.417	0.169	0.069	0.029	0.017	0.007	0.009	0.008	0.007	0.324	0.406	0.174	0.042	0.008	0.016	0.004	0.006	0.003	0.004	P42765	3-ketoacyl-CoA thiolase, mitochondrial OS=Homo sapiens GN=ACAA2 PE=1 SV=2 - [THIM_HUMAN]	MITOCHONDRION	MITOCHONDRION	1	MITOCHONDRION
Q15005	0.118	0.156	0.18	0.172	0.187	0.099	0.056	0.019	0.005	0.094	0.079	0.111	0.13	0.247	0.198	0.081	0.095	0.043	0.016	0.008	0.114	0.12	0.17	0.215	0.141	0.108	0.099	0.037	0.006	0.01	Q15005	Signal peptidase complex subunit 2 OS=Homo sapiens GN=SPCS2 PE=1 SV=3 - [SPCS2_HUMAN]	ER	ER	1	ER
P62316	0.145	0.023	0.026	0.045	0.07	0.087	0.116	0.221	0.21	0.05	0.062	0.034	0.056	0.054	0.065	0.063	0.136	0.252	0.206	0.08	0.085	0.031	0.055	0.067	0.079	0.081	0.138	0.212	0.179	0.071	P62316	Small nuclear ribonucleoprotein Sm D2 OS=Homo sapiens GN=SNRPD2 PE=1 SV=1 - [SMD2_HUMAN]	unknown	NUCLEUS/CHROMATIN	0.977083	NUCLEUS/CHROMATIN
P20042	0.07	0.037	0.036	0.052	0.075	0.085	0.124	0.216	0.242	0.037	0.047	0.043	0.053	0.054	0.061	0.065	0.111	0.235	0.284	0.045	0.048	0.031	0.052	0.064	0.077	0.074	0.13	0.211	0.263	0.045	P20042	Eukaryotic translation initiation factor 2 subunit 2 OS=Homo sapiens GN=EIF2S2 PE=1 SV=2 - [IF2B_HUMAN]	unknown	NUCLEUS/CHROMATIN	0.893726	NUCLEUS/CHROMATIN
P0DMV8	0.071	0.07	0.084	0.096	0.111	0.136	0.082	0.061	0.08	0.215	0.064	0.077	0.131	0.096	0.1	0.12	0.085	0.057	0.067	0.207	0.069	0.068	0.11	0.115	0.124	0.114	0.083	0.073	0.071	0.17	P0DMV8	Heat shock 70 kDa protein 1A OS=Homo sapiens GN=HSPA1A PE=1 SV=1 - [HS71A_HUMAN]	unknown	CYTOSOL	0.856404	unknown
P67809	0.028	0.049	0.049	0.072	0.102	0.127	0.149	0.215	0.174	0.02	0.038	0.032	0.066	0.066	0.084	0.077	0.17	0.271	0.205	0.024	0.033	0.041	0.057	0.073	0.09	0.094	0.172	0.236	0.189	0.023	P67809	Nuclease-sensitive element-binding protein 1 OS=Homo sapiens GN=YBX1 PE=1 SV=3 - [YBOX1_HUMAN]	unknown	RIBOSOME	0.879261	unknown
P16989-2	0.036	0.043	0.054	0.07	0.106	0.113	0.148	0.222	0.182	0.014	0.026	0.036	0.053	0.052	0.074	0.057	0.166	0.262	0.236	0.024	0.034	0.041	0.06	0.074	0.088	0.082	0.164	0.233	0.195	0.026	P16989-2	Isoform 2 of Y-box-binding protein 3 OS=Homo sapiens GN=YBX3 - [YBOX3_HUMAN]	unknown	RIBOSOME	0.900341	RIBOSOME
P20290	0.026	0.028	0.031	0.061	0.135	0.171	0.189	0.211	0.136	0.009	0.031	0.028	0.046	0.069	0.086	0.087	0.22	0.252	0.156	0.03	0.023	0.019	0.051	0.074	0.101	0.109	0.242	0.219	0.146	0.014	P20290	Transcription factor BTF3 OS=Homo sapiens GN=BTF3 PE=1 SV=1 - [BTF3_HUMAN]	unknown	RIBOSOME	0.895266	RIBOSOME
Q13561	0.054	0.048	0.056	0.069	0.088	0.114	0.092	0.121	0.245	0.109	0.042	0.06	0.088	0.079	0.088	0.094	0.094	0.12	0.238	0.093	0.042	0.052	0.08	0.088	0.101	0.099	0.097	0.138	0.2	0.1	Q13561	Dynactin subunit 2 OS=Homo sapiens GN=DCTN2 PE=1 SV=4 - [DCTN2_HUMAN]	unknown	NUCLEUS/CHROMATIN	0.524332	unknown
P62277	0.039	0.062	0.055	0.065	0.086	0.077	0.129	0.249	0.214	0.009	0.034	0.039	0.041	0.069	0.073	0.046	0.147	0.285	0.254	0.008	0.035	0.037	0.042	0.074	0.072	0.076	0.163	0.235	0.223	0.014	P62277	40S ribosomal protein S13 OS=Homo sapiens GN=RPS13 PE=1 SV=2 - [RS13_HUMAN]	RIBOSOME	RIBOSOME	1	RIBOSOME
Q13509	0.054	0.065	0.086	0.106	0.093	0.128	0.075	0.052	0.078	0.254	0.063	0.069	0.154	0.122	0.096	0.137	0.079	0.048	0.052	0.181	0.06	0.071	0.108	0.112	0.123	0.119	0.066	0.07	0.062	0.236	Q13509	Tubulin beta-3 chain OS=Homo sapiens GN=TUBB3 PE=1 SV=2 - [TBB3_HUMAN]	unknown	CYTOSOL	0.899085	CYTOSOL
Q04760	0.053	0.067	0.086	0.096	0.11	0.147	0.076	0.044	0.06	0.259	0.045	0.071	0.133	0.092	0.098	0.138	0.079	0.039	0.054	0.247	0.045	0.065	0.106	0.118	0.132	0.117	0.068	0.056	0.056	0.222	Q04760	Lactoylglutathione lyase OS=Homo sapiens GN=GLO1 PE=1 SV=4 - [LGUL_HUMAN]	CYTOSOL	CYTOSOL	1	CYTOSOL
Q9NYL9	0.084	0.091	0.093	0.084	0.09	0.121	0.076	0.076	0.111	0.17	0.106	0.089	0.119	0.093	0.093	0.104	0.076	0.057	0.096	0.163	0.106	0.08	0.108	0.106	0.109	0.104	0.076	0.07	0.081	0.153	Q9NYL9	Tropomodulin-3 OS=Homo sapiens GN=TMOD3 PE=1 SV=1 - [TMOD3_HUMAN]	unknown	CYTOSOL	0.633335	unknown
Q9Y230	0.116	0.049	0.057	0.074	0.101	0.106	0.096	0.112	0.156	0.118	0.073	0.059	0.082	0.076	0.084	0.09	0.111	0.137	0.159	0.12	0.085	0.048	0.08	0.088	0.103	0.097	0.1	0.121	0.147	0.121	Q9Y230	RuvB-like 2 OS=Homo sapiens GN=RUVBL2 PE=1 SV=3 - [RUVB2_HUMAN]	unknown	NUCLEUS/CHROMATIN	0.658133	unknown
P84103-2	0.104	0.038	0.044	0.06	0.094	0.113	0.145	0.214	0.174	0.019	0.067	0.04	0.047	0.064	0.073	0.068	0.167	0.277	0.19	0.017	0.077	0.033	0.052	0.069	0.085	0.087	0.171	0.213	0.181	0.02	P84103-2	Isoform 2 of Serine/arginine-rich splicing factor 3 OS=Homo sapiens GN=SRSF3 - [SRSF3_HUMAN]	unknown	NUCLEUS/CHROMATIN	0.587177	unknown
Q9BY77	0.119	0.015	0.026	0.044	0.071	0.09	0.168	0.314	0.144	0.015	0.077	0.031	0.04	0.054	0.072	0.061	0.177	0.328	0.128	0.022	0.087	0.02	0.035	0.049	0.058	0.07	0.186	0.305	0.174	0.016	Q9BY77	Polymerase delta-interacting protein 3 OS=Homo sapiens GN=POLDIP3 PE=1 SV=2 - [PDIP3_HUMAN]	unknown	NUCLEUS/CHROMATIN	0.948189	NUCLEUS/CHROMATIN
O43852	0.071	0.169	0.191	0.178	0.18	0.109	0.05	0.032	0.007	0.013	0.051	0.205	0.145	0.195	0.142	0.072	0.076	0.049	0.017	0.04	0.088	0.168	0.198	0.208	0.121	0.101	0.076	0.028	0.007	0.012	O43852	Calumenin OS=Homo sapiens GN=CALU PE=1 SV=2 - [CALU_HUMAN]	unknown	ER	0.893079	unknown
P00338-3	0.051	0.07	0.085	0.103	0.102	0.144	0.076	0.05	0.07	0.227	0.048	0.075	0.122	0.095	0.091	0.121	0.076	0.047	0.068	0.24	0.052	0.066	0.111	0.115	0.131	0.116	0.072	0.059	0.06	0.209	P00338-3	Isoform 3 of L-lactate dehydrogenase A chain OS=Homo sapiens GN=LDHA - [LDHA_HUMAN]	unknown	CYTOSOL	0.907639	CYTOSOL
P35908	0.132	0.041	0.104	0.093	0.051	0.076	0.07	0.135	0.151	0.133	0.237	0.177	0.021	0.077	0.037	0.091	0.131	0.068	0.076	0.09	0.113	0.061	0.091	0.059	0.094	0.067	0.201	0.105	0.083	0.129	P35908	Keratin, type II cytoskeletal 2 epidermal OS=Homo sapiens GN=KRT2 PE=1 SV=2 - [K22E_HUMAN]	unknown	NUCLEUS/CHROMATIN	0.771817	NUCLEUS/CHROMATIN
Q9Y333	0.094	0.044	0.066	0.104	0.113	0.113	0.107	0.124	0.136	0.1	0.056	0.066	0.1	0.082	0.091	0.12	0.109	0.14	0.083	0.152	0.061	0.049	0.088	0.099	0.112	0.102	0.101	0.134	0.137	0.096	Q9Y333	U6 snRNA-associated Sm-like protein LSm2 OS=Homo sapiens GN=LSM2 PE=1 SV=1 - [LSM2_HUMAN]	unknown	NUCLEUS/CHROMATIN	0.412506	unknown
P54920	0.041	0.08	0.106	0.123	0.158	0.128	0.134	0.138	0.056	0.022	0.045	0.12	0.117	0.146	0.137	0.094	0.152	0.103	0.038	0.019	0.056	0.096	0.141	0.162	0.134	0.109	0.134	0.092	0.034	0.018	P54920	Alpha-soluble NSF attachment protein OS=Homo sapiens GN=NAPA PE=1 SV=3 - [SNAA_HUMAN]	unknown	ER	0.702517	unknown
P30040	0.081	0.149	0.186	0.164	0.18	0.101	0.055	0.029	0.015	0.014	0.061	0.144	0.163	0.21	0.166	0.078	0.085	0.034	0.016	0.028	0.096	0.142	0.168	0.189	0.133	0.106	0.089	0.032	0.011	0.015	P30040	Endoplasmic reticulum resident protein 29 OS=Homo sapiens GN=ERP29 PE=1 SV=4 - [ERP29_HUMAN]	ER	ER	1	ER
Q15181	0.052	0.065	0.089	0.095	0.109	0.147	0.08	0.05	0.063	0.246	0.043	0.076	0.112	0.09	0.084	0.123	0.071	0.051	0.041	0.26	0.048	0.061	0.107	0.12	0.138	0.121	0.071	0.06	0.057	0.211	Q15181	Inorganic pyrophosphatase OS=Homo sapiens GN=PPA1 PE=1 SV=2 - [IPYR_HUMAN]	unknown	CYTOSOL	0.922836	CYTOSOL
O95793-2	0.031	0.041	0.049	0.073	0.112	0.124	0.162	0.211	0.17	0.013	0.029	0.04	0.049	0.068	0.083	0.074	0.184	0.256	0.2	0.012	0.033	0.037	0.057	0.074	0.085	0.094	0.185	0.224	0.19	0.014	O95793-2	Isoform Short of Double-stranded RNA-binding protein Staufen homolog 1 OS=Homo sapiens GN=STAU1 - [STAU1_HUMAN]	unknown	RIBOSOME	0.929335	RIBOSOME
O60869	0.04	0.044	0.053	0.092	0.157	0.171	0.216	0.167	0.044	0.01	0.035	0.047	0.053	0.081	0.11	0.098	0.278	0.226	0.057	0.01	0.049	0.048	0.064	0.094	0.117	0.132	0.262	0.166	0.061	0.008	O60869	Endothelial differentiation-related factor 1 OS=Homo sapiens GN=EDF1 PE=1 SV=1 - [EDF1_HUMAN]	unknown	RIBOSOME	0.785533	unknown
Q9NUQ9	0.058	0.084	0.1	0.114	0.103	0.111	0.075	0.045	0.056	0.231	0.06	0.07	0.125	0.101	0.098	0.112	0.073	0.048	0.055	0.237	0.066	0.064	0.118	0.123	0.117	0.1	0.074	0.063	0.057	0.212	Q9NUQ9	Protein FAM49B OS=Homo sapiens GN=FAM49B PE=1 SV=1 - [FA49B_HUMAN]	unknown	CYTOSOL	0.866951	unknown
Q9H0B6	0.106	0.063	0.074	0.094	0.109	0.124	0.094	0.079	0.099	0.157	0.063	0.077	0.118	0.101	0.093	0.113	0.084	0.055	0.081	0.198	0.061	0.068	0.106	0.123	0.127	0.111	0.084	0.067	0.069	0.18	Q9H0B6	Kinesin light chain 2 OS=Homo sapiens GN=KLC2 PE=1 SV=1 - [KLC2_HUMAN]	unknown	CYTOSOL	0.787018	unknown
P25705	0.254	0.42	0.218	0.041	0.016	0.017	0.008	0.018	0.009	0.013	0.318	0.357	0.159	0.081	0.031	0.011	0.007	0.006	0.006	0.007	0.393	0.354	0.151	0.047	0.012	0.018	0.008	0.018	0.014	0.012	P25705	ATP synthase subunit alpha, mitochondrial OS=Homo sapiens GN=ATP5A1 PE=1 SV=1 - [ATPA_HUMAN]	MITOCHONDRION	MITOCHONDRION	1	MITOCHONDRION
P15311	0.112	0.18	0.212	0.173	0.115	0.073	0.038	0.038	0.035	0.014	0.19	0.145	0.155	0.158	0.076	0.047	0.057	0.067	0.077	0.03	0.187	0.136	0.18	0.151	0.076	0.053	0.053	0.063	0.069	0.031	P15311	Ezrin OS=Homo sapiens GN=EZR PE=1 SV=4 - [EZRI_HUMAN]	unknown	PM	0.823627	PM
P08865	0.037	0.059	0.058	0.073	0.111	0.111	0.137	0.194	0.183	0.017	0.029	0.052	0.057	0.072	0.086	0.074	0.158	0.237	0.212	0.018	0.038	0.047	0.068	0.083	0.088	0.089	0.153	0.209	0.203	0.023	P08865	40S ribosomal protein SA OS=Homo sapiens GN=RPSA PE=1 SV=4 - [RSSA_HUMAN]	RIBOSOME	RIBOSOME	1	RIBOSOME
Q92499	0.052	0.039	0.045	0.064	0.105	0.115	0.153	0.236	0.155	0.023	0.04	0.052	0.056	0.071	0.078	0.073	0.164	0.253	0.164	0.04	0.047	0.04	0.058	0.081	0.091	0.095	0.194	0.219	0.149	0.024	Q92499	ATP-dependent RNA helicase DDX1 OS=Homo sapiens GN=DDX1 PE=1 SV=2 - [DDX1_HUMAN]	unknown	RIBOSOME	0.735161	unknown
P30626-2	0.06	0.065	0.088	0.1	0.123	0.132	0.087	0.054	0.074	0.206	0.054	0.083	0.139	0.1	0.104	0.127	0.088	0.052	0.055	0.195	0.055	0.07	0.121	0.122	0.136	0.134	0.079	0.056	0.057	0.161	P30626-2	Isoform 2 of Sorcin OS=Homo sapiens GN=SRI - [SORCN_HUMAN]	unknown	CYTOSOL	0.846726	unknown
O95433	0.058	0.063	0.077	0.089	0.101	0.11	0.074	0.052	0.073	0.248	0.051	0.077	0.123	0.098	0.092	0.113	0.076	0.059	0.062	0.246	0.054	0.073	0.115	0.12	0.129	0.115	0.075	0.059	0.057	0.203	O95433	Activator of 90 kDa heat shock protein ATPase homolog 1 OS=Homo sapiens GN=AHSA1 PE=1 SV=1 - [AHSA1_HUMAN]	unknown	CYTOSOL	0.889723	unknown
P13984	0.11	0.046	0.052	0.064	0.087	0.103	0.08	0.11	0.162	0.183	0.058	0.054	0.063	0.065	0.068	0.084	0.109	0.187	0.195	0.116	0.069	0.05	0.074	0.086	0.104	0.092	0.098	0.119	0.141	0.161	P13984	General transcription factor IIF subunit 2 OS=Homo sapiens GN=GTF2F2 PE=1 SV=2 - [T2FB_HUMAN]	unknown	NUCLEUS/CHROMATIN	0.659082	NUCLEUS/CHROMATIN
P40937	0.182	0.038	0.045	0.058	0.077	0.092	0.091	0.143	0.181	0.092	0.082	0.06	0.066	0.064	0.069	0.069	0.1	0.18	0.228	0.079	0.099	0.039	0.061	0.077	0.082	0.081	0.109	0.167	0.196	0.08	P40937	Replication factor C subunit 5 OS=Homo sapiens GN=RFC5 PE=1 SV=1 - [RFC5_HUMAN]	unknown	NUCLEUS/CHROMATIN	0.932266	NUCLEUS/CHROMATIN
Q92522	0.16	0.025	0.047	0.069	0.118	0.124	0.15	0.167	0.132	0.013	0.127	0.034	0.048	0.072	0.085	0.071	0.189	0.206	0.143	0.026	0.098	0.036	0.061	0.077	0.087	0.093	0.183	0.187	0.159	0.018	Q92522	Histone H1x OS=Homo sapiens GN=H1FX PE=1 SV=1 - [H1X_HUMAN]	unknown	NUCLEUS/CHROMATIN	0.75682	NUCLEUS/CHROMATIN
P16989	0.029	0.042	0.049	0.065	0.097	0.114	0.159	0.238	0.176	0.022	0.042	0.052	0.063	0.062	0.075	0.077	0.16	0.207	0.182	0.043	0.04	0.04	0.071	0.073	0.086	0.08	0.166	0.236	0.176	0.023	P16989	Y-box-binding protein 3 OS=Homo sapiens GN=YBX3 PE=1 SV=4 - [YBOX3_HUMAN]	unknown	RIBOSOME	0.608671	unknown
P28074	0.031	0.037	0.045	0.053	0.059	0.076	0.061	0.109	0.427	0.1	0.031	0.044	0.073	0.055	0.058	0.076	0.055	0.099	0.395	0.108	0.032	0.037	0.07	0.078	0.091	0.086	0.068	0.116	0.3	0.124	P28074	Proteasome subunit beta type-5 OS=Homo sapiens GN=PSMB5 PE=1 SV=3 - [PSB5_HUMAN]	PROTEASOME	PROTEASOME	1	PROTEASOME
Q9BQ04	0.189	0.046	0.051	0.068	0.101	0.115	0.11	0.151	0.114	0.04	0.081	0.113	0.097	0.104	0.093	0.063	0.099	0.174	0.075	0.047	0.131	0.039	0.065	0.095	0.081	0.083	0.145	0.139	0.136	0.042	Q9BQ04	RNA-binding protein 4B OS=Homo sapiens GN=RBM4B PE=1 SV=1 - [RBM4B_HUMAN]	unknown	NUCLEUS/CHROMATIN	0.770961	NUCLEUS/CHROMATIN
Q86U28	0.128	0.157	0.116	0.068	0.062	0.07	0.052	0.036	0.03	0.059	0.188	0.316	0.169	0.09	0.053	0.047	0.044	0.038	0.033	0.06	0.228	0.32	0.164	0.072	0.048	0.051	0.034	0.027	0.025	0.037	Q86U28	Iron-sulfur cluster assembly 2 homolog, mitochondrial OS=Homo sapiens GN=ISCA2 PE=1 SV=2 - [ISCA2_HUMAN]	unknown	MITOCHONDRION	0.761492	MITOCHONDRION
Q9BY44	0.032	0.049	0.057	0.073	0.108	0.118	0.139	0.212	0.194	0.011	0.029	0.044	0.05	0.07	0.079	0.071	0.172	0.253	0.209	0.016	0.035	0.042	0.062	0.078	0.087	0.085	0.16	0.211	0.22	0.018	Q9BY44	Eukaryotic translation initiation factor 2A OS=Homo sapiens GN=EIF2A PE=1 SV=3 - [EIF2A_HUMAN]	unknown	RIBOSOME	0.918314	RIBOSOME
P46781	0.03	0.06	0.058	0.076	0.108	0.108	0.131	0.221	0.194	0.011	0.035	0.048	0.041	0.068	0.063	0.073	0.135	0.268	0.244	0.012	0.041	0.039	0.055	0.064	0.079	0.086	0.166	0.196	0.243	0.015	P46781	40S ribosomal protein S9 OS=Homo sapiens GN=RPS9 PE=1 SV=3 - [RS9_HUMAN]	RIBOSOME	RIBOSOME	1	RIBOSOME
Q9H4M9	0.091	0.107	0.135	0.143	0.145	0.111	0.099	0.084	0.057	0.026	0.07	0.094	0.103	0.147	0.135	0.09	0.186	0.106	0.046	0.02	0.102	0.086	0.127	0.159	0.124	0.12	0.138	0.083	0.037	0.022	Q9H4M9	EH domain-containing protein 1 OS=Homo sapiens GN=EHD1 PE=1 SV=2 - [EHD1_HUMAN]	unknown	ER	0.787109	unknown
P62979	0.046	0.079	0.078	0.084	0.113	0.107	0.116	0.152	0.174	0.035	0.032	0.053	0.067	0.079	0.082	0.069	0.149	0.241	0.22	0.026	0.026	0.053	0.056	0.097	0.085	0.099	0.157	0.218	0.193	0.03	P62979	Ubiquitin-40S ribosomal protein S27a OS=Homo sapiens GN=RPS27A PE=1 SV=2 - [RS27A_HUMAN]	unknown	RIBOSOME	0.869163	unknown
P05783	0.122	0.078	0.127	0.121	0.111	0.115	0.094	0.048	0.098	0.087	0.272	0.152	0.091	0.073	0.066	0.078	0.054	0.039	0.047	0.105	0.134	0.113	0.114	0.13	0.1	0.112	0.082	0.06	0.056	0.08	P05783	Keratin, type I cytoskeletal 18 OS=Homo sapiens GN=KRT18 PE=1 SV=2 - [K1C18_HUMAN]	unknown	PM	0.258443	unknown
Q9Y3I0	0.053	0.041	0.048	0.061	0.102	0.109	0.155	0.231	0.153	0.026	0.043	0.054	0.053	0.069	0.074	0.067	0.166	0.27	0.16	0.043	0.052	0.045	0.059	0.079	0.089	0.093	0.186	0.216	0.146	0.029	Q9Y3I0	tRNA-splicing ligase RtcB homolog OS=Homo sapiens GN=RTCB PE=1 SV=1 - [RTCB_HUMAN]	unknown	RIBOSOME	0.700319	unknown
Q04917	0.072	0.091	0.112	0.109	0.118	0.119	0.075	0.056	0.075	0.158	0.087	0.092	0.131	0.105	0.091	0.108	0.079	0.056	0.065	0.191	0.078	0.081	0.127	0.128	0.119	0.104	0.075	0.062	0.061	0.16	Q04917	14-3-3 protein eta OS=Homo sapiens GN=YWHAH PE=1 SV=4 - [1433F_HUMAN]	unknown	CYTOSOL	0.683696	unknown
O75223	0.051	0.065	0.083	0.099	0.103	0.129	0.077	0.044	0.055	0.289	0.043	0.074	0.127	0.086	0.092	0.122	0.079	0.047	0.055	0.265	0.044	0.067	0.11	0.111	0.136	0.113	0.071	0.056	0.058	0.227	O75223	Gamma-glutamylcyclotransferase OS=Homo sapiens GN=GGCT PE=1 SV=1 - [GGCT_HUMAN]	unknown	CYTOSOL	0.927268	CYTOSOL
P38646	0.223	0.452	0.2	0.035	0.024	0.034	0.011	0.013	0.012	0.012	0.244	0.413	0.168	0.065	0.034	0.017	0.008	0.011	0.01	0.015	0.323	0.407	0.168	0.045	0.016	0.021	0.008	0.006	0.007	0.007	P38646	Stress-70 protein, mitochondrial OS=Homo sapiens GN=HSPA9 PE=1 SV=2 - [GRP75_HUMAN]	unknown	MITOCHONDRION	0.974173	MITOCHONDRION
P48444	0.055	0.099	0.138	0.108	0.101	0.103	0.083	0.076	0.111	0.125	0.051	0.151	0.124	0.094	0.079	0.078	0.079	0.07	0.158	0.113	0.051	0.086	0.121	0.117	0.114	0.098	0.09	0.081	0.092	0.14	P48444	Coatomer subunit delta OS=Homo sapiens GN=ARCN1 PE=1 SV=1 - [COPD_HUMAN]	unknown	CYTOSOL	0.334133	unknown
O00560	0.085	0.211	0.148	0.134	0.143	0.095	0.055	0.056	0.06	0.013	0.114	0.184	0.127	0.149	0.115	0.065	0.075	0.065	0.077	0.018	0.102	0.206	0.153	0.139	0.101	0.074	0.082	0.064	0.041	0.025	O00560	Syntenin-1 OS=Homo sapiens GN=SDCBP PE=1 SV=1 - [SDCB1_HUMAN]	unknown	PM	0.604958	unknown
P61026	0.09	0.119	0.136	0.138	0.142	0.1	0.089	0.078	0.056	0.038	0.087	0.123	0.119	0.138	0.127	0.083	0.109	0.093	0.066	0.052	0.135	0.098	0.133	0.155	0.108	0.105	0.101	0.059	0.04	0.043	P61026	Ras-related protein Rab-10 OS=Homo sapiens GN=RAB10 PE=1 SV=1 - [RAB10_HUMAN]	unknown	ER	0.461343	unknown
Q96GY0	0.025	0.031	0.054	0.073	0.117	0.136	0.17	0.198	0.16	0.019	0.045	0.045	0.08	0.078	0.086	0.089	0.126	0.176	0.184	0.087	0.035	0.041	0.074	0.077	0.089	0.095	0.119	0.161	0.211	0.086	Q96GY0	Zinc finger C2HC domain-containing protein 1A OS=Homo sapiens GN=ZC2HC1A PE=1 SV=2 - [ZC21A_HUMAN]	unknown	NUCLEUS/CHROMATIN	0.529786	unknown
Q14195-2	0.069	0.071	0.089	0.099	0.111	0.139	0.08	0.065	0.113	0.161	0.067	0.073	0.127	0.099	0.102	0.126	0.082	0.058	0.087	0.177	0.056	0.063	0.114	0.115	0.126	0.122	0.077	0.071	0.081	0.168	Q14195-2	Isoform LCRMP-4 of Dihydropyrimidinase-related protein 3 OS=Homo sapiens GN=DPYSL3 - [DPYL3_HUMAN]	unknown	CYTOSOL	0.806538	unknown
P46109	0.079	0.079	0.091	0.097	0.097	0.133	0.079	0.067	0.084	0.191	0.063	0.079	0.123	0.094	0.092	0.101	0.08	0.063	0.072	0.226	0.067	0.065	0.111	0.112	0.125	0.116	0.075	0.066	0.065	0.187	P46109	Crk-like protein OS=Homo sapiens GN=CRKL PE=1 SV=1 - [CRKL_HUMAN]	unknown	CYTOSOL	0.835123	unknown
Q92841	0.137	0.027	0.035	0.056	0.089	0.103	0.147	0.223	0.172	0.013	0.061	0.034	0.043	0.054	0.065	0.061	0.16	0.277	0.204	0.025	0.093	0.03	0.05	0.066	0.077	0.079	0.166	0.234	0.187	0.027	Q92841	Probable ATP-dependent RNA helicase DDX17 OS=Homo sapiens GN=DDX17 PE=1 SV=2 - [DDX17_HUMAN]	unknown	NUCLEUS/CHROMATIN	0.884714	NUCLEUS/CHROMATIN
P04183	0.08	0.069	0.061	0.08	0.102	0.098	0.105	0.15	0.135	0.097	0.06	0.081	0.091	0.085	0.083	0.086	0.109	0.147	0.136	0.116	0.076	0.066	0.095	0.109	0.105	0.1	0.113	0.118	0.113	0.105	P04183	Thymidine kinase, cytosolic OS=Homo sapiens GN=TK1 PE=1 SV=2 - [KITH_HUMAN]	unknown	NUCLEUS/CHROMATIN	0.574985	unknown
P62987	0.033	0.047	0.066	0.066	0.118	0.114	0.147	0.216	0.181	0.007	0.024	0.029	0.048	0.067	0.082	0.063	0.169	0.253	0.253	0.01	0.027	0.035	0.061	0.088	0.083	0.097	0.146	0.262	0.186	0.015	P62987	Ubiquitin-60S ribosomal protein L40 OS=Homo sapiens GN=UBA52 PE=1 SV=2 - [RL40_HUMAN]	unknown	RIBOSOME	0.940196	RIBOSOME
Q9Y277	0.224	0.462	0.18	0.042	0.026	0.03	0.014	0.018	0.009	0.016	0.268	0.467	0.125	0.068	0.034	0.015	0.009	0.004	0.009	0.045	0.361	0.378	0.167	0.051	0.013	0.019	0.007	0.011	0.012	0.013	Q9Y277	Voltage-dependent anion-selective channel protein 3 OS=Homo sapiens GN=VDAC3 PE=1 SV=1 - [VDAC3_HUMAN]	unknown	MITOCHONDRION	0.951437	MITOCHONDRION
O43504	0.061	0.185	0.159	0.136	0.186	0.134	0.073	0.039	0.014	0.01	0.092	0.279	0.144	0.158	0.125	0.063	0.067	0.037	0.014	0.016	0.098	0.245	0.186	0.155	0.096	0.082	0.063	0.036	0.011	0.023	O43504	Ragulator complex protein LAMTOR5 OS=Homo sapiens GN=LAMTOR5 PE=1 SV=1 - [LTOR5_HUMAN]	unknown	PM	0.437691	unknown
P04632	0.069	0.078	0.103	0.103	0.109	0.105	0.075	0.054	0.072	0.234	0.063	0.103	0.122	0.104	0.098	0.121	0.067	0.047	0.026	0.238	0.065	0.082	0.122	0.122	0.13	0.107	0.075	0.055	0.045	0.196	P04632	Calpain small subunit 1 OS=Homo sapiens GN=CAPNS1 PE=1 SV=1 - [CPNS1_HUMAN]	unknown	CYTOSOL	0.86654	unknown
P39023	0.034	0.051	0.057	0.071	0.105	0.105	0.138	0.218	0.203	0.01	0.028	0.039	0.043	0.06	0.07	0.056	0.158	0.279	0.254	0.011	0.033	0.038	0.057	0.073	0.079	0.083	0.158	0.224	0.231	0.015	P39023	60S ribosomal protein L3 OS=Homo sapiens GN=RPL3 PE=1 SV=2 - [RL3_HUMAN]	RIBOSOME	RIBOSOME	1	RIBOSOME
Q9H3K6	0.077	0.072	0.087	0.092	0.108	0.139	0.091	0.071	0.09	0.174	0.077	0.074	0.123	0.1	0.1	0.122	0.088	0.068	0.074	0.177	0.067	0.065	0.105	0.11	0.123	0.114	0.09	0.077	0.068	0.173	Q9H3K6	BolA-like protein 2 OS=Homo sapiens GN=BOLA2 PE=1 SV=1 - [BOLA2_HUMAN]	unknown	CYTOSOL	0.806934	unknown
Q86XZ4	0.042	0.056	0.062	0.079	0.12	0.125	0.158	0.207	0.15	0.007	0.04	0.056	0.059	0.077	0.086	0.068	0.179	0.241	0.172	0.02	0.044	0.054	0.069	0.086	0.09	0.094	0.18	0.203	0.167	0.012	Q86XZ4	Spermatogenesis-associated serine-rich protein 2 OS=Homo sapiens GN=SPATS2 PE=1 SV=1 - [SPAS2_HUMAN]	unknown	RIBOSOME	0.914007	RIBOSOME
Q8WUD1	0.066	0.132	0.162	0.135	0.143	0.115	0.088	0.076	0.054	0.01	0.077	0.151	0.123	0.154	0.13	0.078	0.12	0.096	0.053	0.018	0.104	0.118	0.158	0.165	0.118	0.099	0.105	0.074	0.03	0.015	Q8WUD1	Ras-related protein Rab-2B OS=Homo sapiens GN=RAB2B PE=1 SV=1 - [RAB2B_HUMAN]	unknown	ER	0.510193	unknown
P61224	0.087	0.172	0.193	0.178	0.15	0.087	0.054	0.044	0.018	0.005	0.153	0.162	0.139	0.183	0.118	0.064	0.084	0.053	0.038	0.008	0.198	0.125	0.171	0.178	0.1	0.075	0.074	0.04	0.015	0.008	P61224	Ras-related protein Rap-1b OS=Homo sapiens GN=RAP1B PE=1 SV=1 - [RAP1B_HUMAN]	unknown	PM	0.892924	PM
P29692-3	0.205	0.205	0.133	0.083	0.066	0.083	0.04	0.041	0.075	0.069	0.155	0.11	0.12	0.128	0.087	0.049	0.073	0.094	0.106	0.078	0.197	0.286	0.151	0.076	0.06	0.055	0.027	0.042	0.048	0.058	P29692-3	Isoform 3 of Elongation factor 1-delta OS=Homo sapiens GN=EEF1D - [EF1D_HUMAN]	unknown	MITOCHONDRION	0.395096	unknown
Q86WR0	0.058	0.055	0.065	0.078	0.104	0.12	0.108	0.143	0.165	0.097	0.052	0.05	0.088	0.078	0.083	0.097	0.12	0.16	0.153	0.115	0.054	0.049	0.082	0.092	0.102	0.096	0.117	0.145	0.152	0.101	Q86WR0	Coiled-coil domain-containing protein 25 OS=Homo sapiens GN=CCDC25 PE=1 SV=2 - [CCD25_HUMAN]	unknown	NUCLEUS/CHROMATIN	0.636086	unknown
P54577	0.074	0.063	0.081	0.094	0.102	0.127	0.079	0.065	0.077	0.225	0.065	0.082	0.11	0.092	0.091	0.104	0.082	0.077	0.09	0.202	0.064	0.064	0.107	0.114	0.124	0.106	0.078	0.07	0.072	0.201	P54577	Tyrosine--tRNA ligase, cytoplasmic OS=Homo sapiens GN=YARS PE=1 SV=4 - [SYYC_HUMAN]	unknown	CYTOSOL	0.836865	unknown
Q9UKX7-2	0.241	0.042	0.058	0.071	0.092	0.118	0.07	0.058	0.102	0.157	0.067	0.06	0.119	0.084	0.1	0.129	0.085	0.071	0.094	0.193	0.132	0.049	0.09	0.105	0.116	0.107	0.076	0.068	0.074	0.173	Q9UKX7-2	Isoform 2 of Nuclear pore complex protein Nup50 OS=Homo sapiens GN=NUP50 - [NUP50_HUMAN]	unknown	CYTOSOL	0.692459	unknown
O95782-2	0.07	0.082	0.065	0.066	0.101	0.091	0.12	0.196	0.173	0.027	0.076	0.065	0.064	0.079	0.082	0.07	0.181	0.199	0.147	0.036	0.11	0.066	0.068	0.078	0.08	0.08	0.138	0.169	0.165	0.037	O95782-2	Isoform B of AP-2 complex subunit alpha-1 OS=Homo sapiens GN=AP2A1 - [AP2A1_HUMAN]	unknown	RIBOSOME	0.463273	unknown
Q16851	0.051	0.069	0.089	0.097	0.098	0.137	0.075	0.058	0.125	0.188	0.054	0.073	0.122	0.097	0.095	0.116	0.074	0.053	0.118	0.189	0.051	0.065	0.111	0.111	0.126	0.106	0.075	0.07	0.091	0.185	Q16851	UTP--glucose-1-phosphate uridylyltransferase OS=Homo sapiens GN=UGP2 PE=1 SV=5 - [UGPA_HUMAN]	unknown	CYTOSOL	0.823752	unknown
Q9BVC5	0.134	0.03	0.024	0.041	0.062	0.079	0.145	0.3	0.172	0.023	0.074	0.016	0.037	0.058	0.065	0.042	0.155	0.333	0.184	0.025	0.09	0.021	0.033	0.049	0.059	0.067	0.172	0.309	0.189	0.023	Q9BVC5	Ashwin OS=Homo sapiens GN=C2orf49 PE=1 SV=1 - [ASHWN_HUMAN]	unknown	NUCLEUS/CHROMATIN	0.953979	NUCLEUS/CHROMATIN
O60664-4	0.068	0.064	0.097	0.11	0.142	0.125	0.073	0.045	0.079	0.186	0.063	0.081	0.127	0.12	0.109	0.124	0.077	0.057	0.059	0.166	0.064	0.068	0.125	0.128	0.128	0.112	0.079	0.059	0.048	0.189	O60664-4	Isoform 4 of Perilipin-3 OS=Homo sapiens GN=PLIN3 - [PLIN3_HUMAN]	unknown	CYTOSOL	0.776896	unknown
P18615	0.068	0.042	0.053	0.065	0.103	0.127	0.116	0.146	0.163	0.097	0.039	0.044	0.087	0.075	0.085	0.101	0.134	0.169	0.131	0.105	0.044	0.041	0.07	0.085	0.1	0.106	0.14	0.171	0.148	0.101	P18615	Negative elongation factor E OS=Homo sapiens GN=NELFE PE=1 SV=3 - [NELFE_HUMAN]	unknown	NUCLEUS/CHROMATIN	0.715487	NUCLEUS/CHROMATIN
Q15369	0.065	0.061	0.079	0.1	0.105	0.143	0.082	0.066	0.093	0.205	0.053	0.068	0.122	0.095	0.095	0.123	0.081	0.066	0.068	0.218	0.055	0.063	0.101	0.118	0.119	0.107	0.083	0.076	0.076	0.186	Q15369	Transcription elongation factor B polypeptide 1 OS=Homo sapiens GN=TCEB1 PE=1 SV=1 - [ELOC_HUMAN]	unknown	CYTOSOL	0.872302	unknown
Q9UNZ2	0.047	0.063	0.083	0.097	0.111	0.15	0.078	0.051	0.107	0.204	0.046	0.07	0.131	0.096	0.099	0.131	0.081	0.046	0.091	0.197	0.048	0.061	0.114	0.119	0.13	0.119	0.078	0.062	0.068	0.193	Q9UNZ2	NSFL1 cofactor p47 OS=Homo sapiens GN=NSFL1C PE=1 SV=2 - [NSF1C_HUMAN]	unknown	CYTOSOL	0.886754	unknown
Q86V48-2	0.086	0.075	0.058	0.074	0.119	0.134	0.164	0.164	0.099	0.011	0.106	0.091	0.083	0.093	0.09	0.078	0.146	0.158	0.111	0.038	0.103	0.057	0.064	0.088	0.098	0.109	0.195	0.164	0.103	0.016	Q86V48-2	Isoform 2 of Leucine zipper protein 1 OS=Homo sapiens GN=LUZP1 - [LUZP1_HUMAN]	unknown	RIBOSOME	0.554092	unknown
Q9Y3B7	0.272	0.479	0.177	0.023	0.009	0.014	0.006	0.006	0.01	0.02	0.265	0.39	0.139	0.077	0.024	0.028	0.017	0.02	0.015	0.034	0.378	0.418	0.134	0.04	0.003	0.014	0.007	0.024	0.008	0.016	Q9Y3B7	39S ribosomal protein L11, mitochondrial OS=Homo sapiens GN=MRPL11 PE=1 SV=1 - [RM11_HUMAN]	unknown	MITOCHONDRION	0.976294	MITOCHONDRION
Q9UJU6	0.062	0.106	0.123	0.117	0.134	0.137	0.067	0.04	0.062	0.147	0.078	0.098	0.16	0.106	0.094	0.124	0.074	0.032	0.043	0.19	0.126	0.102	0.121	0.117	0.107	0.111	0.06	0.084	0.103	0.149	Q9UJU6	Drebrin-like protein OS=Homo sapiens GN=DBNL PE=1 SV=1 - [DBNL_HUMAN]	unknown	CYTOSOL	0.673506	unknown
P38159	0.341	0.013	0.013	0.039	0.061	0.085	0.146	0.176	0.12	0.018	0.14	0.026	0.04	0.054	0.063	0.06	0.154	0.265	0.168	0.02	0.183	0.011	0.034	0.043	0.07	0.07	0.162	0.228	0.136	0.023	P38159	RNA-binding motif protein, X chromosome OS=Homo sapiens GN=RBMX PE=1 SV=3 - [RBMX_HUMAN]	unknown	NUCLEUS/CHROMATIN	0.988215	NUCLEUS/CHROMATIN
Q9NP72	0.067	0.12	0.165	0.141	0.161	0.123	0.099	0.081	0.031	0.01	0.063	0.141	0.12	0.148	0.136	0.087	0.144	0.098	0.044	0.013	0.083	0.105	0.148	0.164	0.129	0.117	0.133	0.074	0.025	0.013	Q9NP72	Ras-related protein Rab-18 OS=Homo sapiens GN=RAB18 PE=1 SV=1 - [RAB18_HUMAN]	unknown	ER	0.819146	unknown
Q9NRV9	0.112	0.17	0.12	0.089	0.103	0.109	0.065	0.049	0.07	0.111	0.089	0.16	0.124	0.091	0.095	0.112	0.077	0.048	0.04	0.148	0.118	0.134	0.126	0.115	0.107	0.114	0.072	0.05	0.056	0.111	Q9NRV9	Heme-binding protein 1 OS=Homo sapiens GN=HEBP1 PE=1 SV=1 - [HEBP1_HUMAN]	unknown	CYTOSOL	0.371946	unknown
P29692	0.174	0.102	0.088	0.11	0.095	0.091	0.064	0.07	0.104	0.092	0.112	0.145	0.112	0.146	0.087	0.06	0.07	0.082	0.086	0.07	0.066	0.089	0.098	0.178	0.108	0.085	0.09	0.088	0.115	0.099	P29692	Elongation factor 1-delta OS=Homo sapiens GN=EEF1D PE=1 SV=5 - [EF1D_HUMAN]	unknown	PM	0.299549	unknown
P18669	0.05	0.067	0.086	0.099	0.104	0.148	0.08	0.043	0.057	0.272	0.044	0.071	0.132	0.1	0.1	0.137	0.074	0.041	0.05	0.248	0.044	0.059	0.109	0.117	0.139	0.116	0.071	0.057	0.054	0.241	P18669	Phosphoglycerate mutase 1 OS=Homo sapiens GN=PGAM1 PE=1 SV=2 - [PGAM1_HUMAN]	unknown	CYTOSOL	0.936948	CYTOSOL
P07203	0.115	0.202	0.139	0.085	0.075	0.102	0.052	0.028	0.033	0.151	0.117	0.143	0.147	0.096	0.089	0.104	0.062	0.036	0.024	0.168	0.163	0.177	0.127	0.099	0.092	0.083	0.049	0.039	0.036	0.137	P07203	Glutathione peroxidase 1 OS=Homo sapiens GN=GPX1 PE=1 SV=4 - [GPX1_HUMAN]	unknown	CYTOSOL	0.364818	unknown
Q9Y266	0.056	0.069	0.084	0.094	0.106	0.129	0.078	0.053	0.068	0.248	0.051	0.078	0.122	0.091	0.094	0.119	0.077	0.054	0.06	0.229	0.052	0.068	0.12	0.121	0.131	0.118	0.075	0.059	0.059	0.197	Q9Y266	Nuclear migration protein nudC OS=Homo sapiens GN=NUDC PE=1 SV=1 - [NUDC_HUMAN]	unknown	CYTOSOL	0.897709	CYTOSOL
P33176	0.073	0.068	0.079	0.09	0.108	0.118	0.098	0.101	0.121	0.134	0.062	0.072	0.114	0.095	0.094	0.105	0.083	0.074	0.106	0.19	0.056	0.063	0.107	0.109	0.115	0.104	0.088	0.089	0.094	0.165	P33176	Kinesin-1 heavy chain OS=Homo sapiens GN=KIF5B PE=1 SV=1 - [KINH_HUMAN]	unknown	CYTOSOL	0.665106	unknown
P23193	0.121	0.044	0.051	0.07	0.105	0.099	0.105	0.145	0.163	0.097	0.073	0.066	0.086	0.082	0.083	0.083	0.112	0.139	0.144	0.112	0.082	0.051	0.073	0.086	0.089	0.088	0.119	0.15	0.158	0.101	P23193	Transcription elongation factor A protein 1 OS=Homo sapiens GN=TCEA1 PE=1 SV=2 - [TCEA1_HUMAN]	unknown	NUCLEUS/CHROMATIN	0.822752	NUCLEUS/CHROMATIN
Q9BTL3	0.099	0.053	0.057	0.077	0.083	0.118	0.09	0.113	0.131	0.161	0.053	0.049	0.115	0.074	0.083	0.099	0.09	0.099	0.11	0.212	0.072	0.052	0.082	0.095	0.112	0.1	0.09	0.109	0.113	0.17	Q9BTL3	RNMT-activating mini protein OS=Homo sapiens GN=FAM103A1 PE=1 SV=1 - [RAM_HUMAN]	unknown	CYTOSOL	0.586119	unknown
Q14764	0.018	0.023	0.029	0.039	0.051	0.059	0.069	0.296	0.393	0.017	0.025	0.027	0.039	0.037	0.038	0.039	0.061	0.324	0.39	0.017	0.018	0.022	0.037	0.044	0.049	0.045	0.069	0.322	0.369	0.027	Q14764	Major vault protein OS=Homo sapiens GN=MVP PE=1 SV=4 - [MVP_HUMAN]	unknown	NUCLEUS/CHROMATIN	0.869767	NUCLEUS/CHROMATIN
Q13813	0.166	0.291	0.146	0.107	0.048	0.049	0.042	0.04	0.051	0.069	0.292	0.176	0.092	0.112	0.091	0.051	0.039	0.035	0.062	0.05	0.366	0.148	0.079	0.058	0.048	0.064	0.041	0.046	0.059	0.089	Q13813	Spectrin alpha chain, non-erythrocytic 1 OS=Homo sapiens GN=SPTAN1 PE=1 SV=3 - [SPTN1_HUMAN]	unknown	MITOCHONDRION	0.644809	MITOCHONDRION
O75781	0.13	0.221	0.208	0.169	0.119	0.069	0.043	0.022	0.013	0.006	0.257	0.183	0.157	0.162	0.069	0.038	0.049	0.034	0.032	0.012	0.291	0.175	0.174	0.154	0.072	0.052	0.044	0.021	0.007	0.005	O75781	Paralemmin-1 OS=Homo sapiens GN=PALM PE=1 SV=2 - [PALM_HUMAN]	PM	PM	1	PM
Q9UQ80	0.032	0.036	0.041	0.057	0.091	0.103	0.132	0.247	0.248	0.015	0.031	0.033	0.044	0.051	0.061	0.058	0.142	0.282	0.272	0.023	0.029	0.032	0.045	0.057	0.068	0.072	0.137	0.256	0.286	0.02	Q9UQ80	Proliferation-associated protein 2G4 OS=Homo sapiens GN=PA2G4 PE=1 SV=3 - [PA2G4_HUMAN]	unknown	RIBOSOME	0.6311	unknown
Q9NZU5	0.078	0.071	0.081	0.095	0.098	0.115	0.081	0.082	0.096	0.187	0.073	0.08	0.12	0.093	0.094	0.107	0.083	0.064	0.071	0.203	0.075	0.068	0.11	0.112	0.12	0.114	0.084	0.074	0.071	0.172	Q9NZU5	LIM and cysteine-rich domains protein 1 OS=Homo sapiens GN=LMCD1 PE=1 SV=1 - [LMCD1_HUMAN]	unknown	CYTOSOL	0.78443	unknown
P47813	0.023	0.029	0.035	0.041	0.058	0.074	0.082	0.216	0.412	0.035	0.029	0.036	0.052	0.036	0.052	0.054	0.069	0.203	0.436	0.057	0.025	0.031	0.05	0.054	0.065	0.063	0.084	0.214	0.366	0.05	P47813	Eukaryotic translation initiation factor 1A, X-chromosomal OS=Homo sapiens GN=EIF1AX PE=1 SV=2 - [IF1AX_HUMAN]	unknown	NUCLEUS/CHROMATIN	0.76933	NUCLEUS/CHROMATIN
P54578	0.038	0.041	0.053	0.059	0.074	0.092	0.063	0.101	0.343	0.137	0.038	0.054	0.089	0.061	0.07	0.082	0.061	0.087	0.326	0.141	0.042	0.05	0.083	0.088	0.1	0.088	0.066	0.103	0.234	0.145	P54578	Ubiquitin carboxyl-terminal hydrolase 14 OS=Homo sapiens GN=USP14 PE=1 SV=3 - [UBP14_HUMAN]	unknown	PROTEASOME	0.710727	unknown
P62888	0.035	0.052	0.056	0.075	0.103	0.106	0.14	0.221	0.205	0.01	0.03	0.042	0.05	0.067	0.074	0.062	0.152	0.267	0.242	0.013	0.035	0.036	0.056	0.072	0.082	0.083	0.159	0.23	0.229	0.011	P62888	60S ribosomal protein L30 OS=Homo sapiens GN=RPL30 PE=1 SV=2 - [RL30_HUMAN]	RIBOSOME	RIBOSOME	1	RIBOSOME
Q9UJU6-2	0.067	0.105	0.123	0.118	0.116	0.141	0.059	0.035	0.055	0.181	0.077	0.103	0.149	0.12	0.086	0.115	0.072	0.036	0.052	0.19	0.082	0.071	0.136	0.134	0.118	0.101	0.088	0.043	0.042	0.184	Q9UJU6-2	Isoform 2 of Drebrin-like protein OS=Homo sapiens GN=DBNL - [DBNL_HUMAN]	unknown	CYTOSOL	0.730671	unknown
Q15365	0.082	0.059	0.068	0.088	0.109	0.123	0.113	0.13	0.113	0.096	0.071	0.068	0.089	0.094	0.088	0.096	0.121	0.147	0.113	0.106	0.073	0.057	0.086	0.105	0.104	0.101	0.12	0.132	0.103	0.116	Q15365	Poly(rC)-binding protein 1 OS=Homo sapiens GN=PCBP1 PE=1 SV=2 - [PCBP1_HUMAN]	unknown	NUCLEUS/CHROMATIN	0.48737	unknown
P38919	0.121	0.026	0.029	0.053	0.074	0.085	0.139	0.272	0.164	0.034	0.057	0.036	0.043	0.055	0.058	0.06	0.141	0.316	0.183	0.044	0.081	0.031	0.043	0.063	0.073	0.075	0.165	0.263	0.162	0.039	P38919	Eukaryotic initiation factor 4A-III OS=Homo sapiens GN=EIF4A3 PE=1 SV=4 - [IF4A3_HUMAN]	unknown	NUCLEUS/CHROMATIN	0.950334	NUCLEUS/CHROMATIN
P49458	0.075	0.049	0.058	0.072	0.106	0.124	0.113	0.151	0.162	0.089	0.059	0.075	0.102	0.095	0.099	0.099	0.118	0.143	0.12	0.102	0.054	0.052	0.082	0.091	0.106	0.102	0.121	0.151	0.155	0.079	P49458	Signal recognition particle 9 kDa protein OS=Homo sapiens GN=SRP9 PE=1 SV=2 - [SRP09_HUMAN]	unknown	NUCLEUS/CHROMATIN	0.621985	unknown
Q70UQ0-4	0.09	0.177	0.195	0.17	0.182	0.092	0.041	0.02	0.009	0.012	0.076	0.143	0.162	0.233	0.182	0.077	0.074	0.024	0.008	0.008	0.106	0.164	0.194	0.217	0.127	0.09	0.069	0.016	0.002	0.006	Q70UQ0-4	Isoform 4 of Inhibitor of nuclear factor kappa-B kinase-interacting protein OS=Homo sapiens GN=IKBIP - [IKIP_HUMAN]	unknown	ER	0.932137	unknown
Q16270-2	0.067	0.135	0.17	0.161	0.19	0.131	0.087	0.038	0.017	0.006	0.065	0.19	0.148	0.182	0.137	0.077	0.098	0.052	0.027	0.017	0.078	0.149	0.187	0.193	0.132	0.113	0.089	0.033	0.013	0.008	Q16270-2	Isoform 2 of Insulin-like growth factor-binding protein 7 OS=Homo sapiens GN=IGFBP7 - [IBP7_HUMAN]	unknown	ER	0.826679	unknown
Q9P258	0.207	0.047	0.042	0.055	0.079	0.087	0.107	0.167	0.179	0.019	0.117	0.064	0.057	0.066	0.068	0.062	0.12	0.19	0.214	0.034	0.131	0.042	0.055	0.068	0.076	0.075	0.124	0.188	0.202	0.034	Q9P258	Protein RCC2 OS=Homo sapiens GN=RCC2 PE=1 SV=2 - [RCC2_HUMAN]	unknown	NUCLEUS/CHROMATIN	0.958017	NUCLEUS/CHROMATIN
Q9GZZ1	0.051	0.039	0.043	0.06	0.093	0.115	0.155	0.187	0.17	0.063	0.034	0.044	0.05	0.054	0.066	0.067	0.15	0.256	0.174	0.093	0.051	0.042	0.066	0.079	0.098	0.092	0.157	0.172	0.154	0.087	Q9GZZ1	N-alpha-acetyltransferase 50 OS=Homo sapiens GN=NAA50 PE=1 SV=1 - [NAA50_HUMAN]	unknown	NUCLEUS/CHROMATIN	0.796781	NUCLEUS/CHROMATIN
P68366-2	0.057	0.071	0.085	0.101	0.105	0.14	0.081	0.051	0.081	0.227	0.068	0.077	0.13	0.094	0.095	0.127	0.078	0.049	0.068	0.214	0.062	0.07	0.118	0.119	0.128	0.115	0.074	0.058	0.059	0.199	P68366-2	Isoform 2 of Tubulin alpha-4A chain OS=Homo sapiens GN=TUBA4A - [TBA4A_HUMAN]	unknown	CYTOSOL	0.893309	CYTOSOL
Q99622	0.066	0.084	0.094	0.108	0.114	0.138	0.084	0.08	0.095	0.151	0.09	0.102	0.142	0.109	0.099	0.118	0.078	0.053	0.055	0.162	0.092	0.082	0.116	0.121	0.117	0.116	0.087	0.067	0.067	0.132	Q99622	Protein C10 OS=Homo sapiens GN=C12orf57 PE=1 SV=1 - [C10_HUMAN]	unknown	CYTOSOL	0.650991	unknown
Q08J23	0.047	0.051	0.057	0.069	0.093	0.118	0.101	0.135	0.158	0.16	0.043	0.051	0.08	0.068	0.079	0.09	0.112	0.162	0.178	0.132	0.046	0.052	0.078	0.09	0.106	0.095	0.104	0.135	0.154	0.139	Q08J23	tRNA (cytosine(34)-C(5))-methyltransferase OS=Homo sapiens GN=NSUN2 PE=1 SV=2 - [NSUN2_HUMAN]	unknown	NUCLEUS/CHROMATIN	0.564409	unknown
P62136	0.128	0.113	0.113	0.096	0.103	0.105	0.091	0.102	0.098	0.04	0.148	0.096	0.095	0.105	0.083	0.075	0.1	0.1	0.097	0.072	0.185	0.085	0.116	0.104	0.084	0.092	0.097	0.09	0.082	0.052	P62136	Serine/threonine-protein phosphatase PP1-alpha catalytic subunit OS=Homo sapiens GN=PPP1CA PE=1 SV=1 - [PP1A_HUMAN]	unknown	NUCLEUS/CHROMATIN	0.30748	unknown
P0CG35	0.056	0.061	0.073	0.069	0.091	0.095	0.077	0.043	0.06	0.375	0.045	0.064	0.145	0.108	0.107	0.152	0.085	0.028	0.055	0.195	0.026	0.046	0.116	0.104	0.141	0.126	0.084	0.059	0.063	0.219	P0CG35	Thymosin beta-15B OS=Homo sapiens GN=TMSB15B PE=1 SV=1 - [TB15B_HUMAN]	unknown	CYTOSOL	0.912146	CYTOSOL
P54819-2	0.199	0.499	0.177	0.035	0.025	0.035	0.012	0.019	0.02	0.017	0.178	0.509	0.161	0.051	0.026	0.03	0.01	0.007	0.007	0.021	0.284	0.441	0.17	0.045	0.008	0.014	0.006	0.005	0.004	0.011	P54819-2	Isoform 2 of Adenylate kinase 2, mitochondrial OS=Homo sapiens GN=AK2 - [KAD2_HUMAN]	unknown	MITOCHONDRION	0.942257	MITOCHONDRION
C9JLW8	0.038	0.046	0.056	0.062	0.106	0.116	0.16	0.235	0.145	0.021	0.05	0.056	0.084	0.081	0.095	0.095	0.167	0.198	0.121	0.055	0.038	0.043	0.067	0.084	0.09	0.104	0.19	0.219	0.131	0.027	C9JLW8	Mapk-regulated corepressor-interacting protein 1 OS=Homo sapiens GN=MCRIP1 PE=1 SV=1 - [MCRI1_HUMAN]	unknown	RIBOSOME	0.577218	unknown
P54727	0.091	0.059	0.069	0.081	0.098	0.109	0.076	0.067	0.163	0.179	0.056	0.067	0.111	0.081	0.089	0.103	0.078	0.064	0.173	0.177	0.062	0.058	0.105	0.104	0.124	0.111	0.075	0.071	0.105	0.181	P54727	UV excision repair protein RAD23 homolog B OS=Homo sapiens GN=RAD23B PE=1 SV=1 - [RD23B_HUMAN]	unknown	CYTOSOL	0.678908	unknown
P13010	0.055	0.032	0.041	0.062	0.096	0.114	0.135	0.201	0.2	0.055	0.047	0.051	0.067	0.068	0.074	0.076	0.122	0.199	0.223	0.077	0.044	0.037	0.06	0.075	0.089	0.09	0.139	0.189	0.198	0.07	P13010	X-ray repair cross-complementing protein 5 OS=Homo sapiens GN=XRCC5 PE=1 SV=3 - [XRCC5_HUMAN]	unknown	NUCLEUS/CHROMATIN	0.830258	NUCLEUS/CHROMATIN
P07311	0.077	0.079	0.086	0.092	0.111	0.137	0.086	0.074	0.081	0.206	0.05	0.085	0.128	0.095	0.101	0.122	0.086	0.068	0.056	0.216	0.056	0.068	0.106	0.11	0.137	0.11	0.076	0.069	0.074	0.188	P07311	Acylphosphatase-1 OS=Homo sapiens GN=ACYP1 PE=1 SV=2 - [ACYP1_HUMAN]	unknown	CYTOSOL	0.875417	unknown
Q9Y6M1-1	0.033	0.042	0.05	0.07	0.111	0.111	0.183	0.269	0.116	0.009	0.038	0.045	0.046	0.07	0.072	0.057	0.178	0.317	0.138	0.021	0.042	0.039	0.053	0.074	0.08	0.081	0.208	0.265	0.134	0.014	Q9Y6M1-1	Isoform 2 of Insulin-like growth factor 2 mRNA-binding protein 2 OS=Homo sapiens GN=IGF2BP2 - [IF2B2_HUMAN]	unknown	RIBOSOME	0.925531	RIBOSOME
O95182	0.237	0.439	0.225	0.039	0.026	0.028	0.008	0.031	0.007	0.029	0.246	0.358	0.194	0.092	0.038	0.027	0.009	0.012	0.005	0.121	0.371	0.359	0.189	0.048	0.009	0.019	0.007	0.007	0.004	0.005	O95182	NADH dehydrogenase [ubiquinone] 1 alpha subcomplex subunit 7 OS=Homo sapiens GN=NDUFA7 PE=1 SV=3 - [NDUA7_HUMAN]	unknown	MITOCHONDRION	0.970619	MITOCHONDRION
P62312	0.098	0.046	0.069	0.081	0.102	0.098	0.107	0.142	0.114	0.112	0.071	0.068	0.078	0.08	0.076	0.094	0.105	0.157	0.1	0.155	0.08	0.051	0.076	0.085	0.096	0.09	0.109	0.156	0.149	0.105	P62312	U6 snRNA-associated Sm-like protein LSm6 OS=Homo sapiens GN=LSM6 PE=1 SV=1 - [LSM6_HUMAN]	unknown	NUCLEUS/CHROMATIN	0.712222	NUCLEUS/CHROMATIN
Q9Y265	0.114	0.046	0.056	0.073	0.096	0.114	0.095	0.116	0.159	0.121	0.072	0.063	0.085	0.076	0.087	0.088	0.11	0.124	0.168	0.114	0.08	0.051	0.08	0.09	0.104	0.095	0.103	0.123	0.146	0.12	Q9Y265	RuvB-like 1 OS=Homo sapiens GN=RUVBL1 PE=1 SV=1 - [RUVB1_HUMAN]	unknown	NUCLEUS/CHROMATIN	0.647722	unknown
O00232	0.031	0.035	0.041	0.044	0.059	0.076	0.054	0.12	0.438	0.105	0.033	0.041	0.062	0.043	0.053	0.066	0.049	0.104	0.457	0.09	0.032	0.04	0.07	0.072	0.085	0.077	0.06	0.124	0.318	0.116	O00232	26S proteasome non-ATPase regulatory subunit 12 OS=Homo sapiens GN=PSMD12 PE=1 SV=3 - [PSD12_HUMAN]	PROTEASOME	PROTEASOME	1	PROTEASOME
Q13442	0.024	0.03	0.035	0.038	0.052	0.058	0.067	0.244	0.41	0.036	0.027	0.037	0.051	0.039	0.045	0.051	0.065	0.222	0.419	0.039	0.027	0.03	0.048	0.051	0.058	0.056	0.073	0.243	0.378	0.036	Q13442	28 kDa heat- and acid-stable phosphoprotein OS=Homo sapiens GN=PDAP1 PE=1 SV=1 - [HAP28_HUMAN]	unknown	NUCLEUS/CHROMATIN	0.829744	NUCLEUS/CHROMATIN
Q15084-3	0.086	0.169	0.195	0.164	0.173	0.09	0.049	0.028	0.008	0.015	0.06	0.184	0.156	0.187	0.156	0.074	0.074	0.034	0.017	0.022	0.09	0.161	0.184	0.193	0.125	0.095	0.082	0.026	0.01	0.01	Q15084-3	Isoform 3 of Protein disulfide-isomerase A6 OS=Homo sapiens GN=PDIA6 - [PDIA6_HUMAN]	ER	ER	1	ER
P60981-2	0.064	0.1	0.134	0.116	0.103	0.103	0.064	0.051	0.059	0.186	0.072	0.106	0.131	0.101	0.079	0.106	0.071	0.052	0.053	0.232	0.077	0.081	0.131	0.121	0.119	0.1	0.071	0.051	0.053	0.179	P60981-2	Isoform 2 of Destrin OS=Homo sapiens GN=DSTN - [DEST_HUMAN]	unknown	CYTOSOL	0.753037	unknown
Q96CT7	0.028	0.046	0.048	0.055	0.075	0.08	0.105	0.254	0.287	0.01	0.025	0.038	0.048	0.048	0.057	0.05	0.113	0.306	0.299	0.012	0.028	0.033	0.052	0.053	0.06	0.059	0.108	0.286	0.309	0.01	Q96CT7	Coiled-coil domain-containing protein 124 OS=Homo sapiens GN=CCDC124 PE=1 SV=1 - [CC124_HUMAN]	unknown	RIBOSOME	0.577022	unknown
P52907	0.081	0.092	0.101	0.096	0.11	0.103	0.092	0.084	0.115	0.112	0.087	0.095	0.126	0.101	0.085	0.093	0.087	0.082	0.098	0.137	0.091	0.079	0.106	0.114	0.106	0.1	0.09	0.101	0.092	0.118	P52907	F-actin-capping protein subunit alpha-1 OS=Homo sapiens GN=CAPZA1 PE=1 SV=3 - [CAZA1_HUMAN]	unknown	CYTOSOL	0.350152	unknown
P07910-2	0.288	0.009	0.021	0.043	0.059	0.07	0.149	0.225	0.101	0.016	0.124	0.025	0.035	0.043	0.052	0.054	0.16	0.316	0.152	0.035	0.219	0.016	0.025	0.044	0.06	0.067	0.189	0.235	0.105	0.017	P07910-2	Isoform C1 of Heterogeneous nuclear ribonucleoproteins C1/C2 OS=Homo sapiens GN=HNRNPC - [HNRPC_HUMAN]	NUCLEUS/CHROMATIN	NUCLEUS/CHROMATIN	1	NUCLEUS/CHROMATIN
Q9BX40-3	0.039	0.045	0.065	0.096	0.13	0.129	0.146	0.177	0.156	0.014	0.044	0.056	0.072	0.081	0.086	0.081	0.161	0.216	0.177	0.026	0.04	0.049	0.075	0.095	0.099	0.101	0.162	0.185	0.164	0.037	Q9BX40-3	Isoform 3 of Protein LSM14 homolog B OS=Homo sapiens GN=LSM14B - [LS14B_HUMAN]	unknown	RIBOSOME	0.836094	unknown
Q9H098	0.074	0.084	0.112	0.114	0.115	0.129	0.084	0.078	0.088	0.143	0.071	0.08	0.128	0.098	0.098	0.101	0.093	0.089	0.095	0.156	0.084	0.079	0.114	0.117	0.103	0.1	0.077	0.086	0.082	0.155	Q9H098	Protein FAM107B OS=Homo sapiens GN=FAM107B PE=1 SV=1 - [F107B_HUMAN]	unknown	CYTOSOL	0.586917	unknown
P46108	0.05	0.077	0.099	0.101	0.105	0.158	0.075	0.041	0.056	0.239	0.045	0.076	0.128	0.095	0.098	0.13	0.078	0.053	0.065	0.223	0.056	0.071	0.109	0.123	0.128	0.119	0.069	0.06	0.058	0.207	P46108	Adapter molecule crk OS=Homo sapiens GN=CRK PE=1 SV=2 - [CRK_HUMAN]	unknown	CYTOSOL	0.911504	CYTOSOL
Q07866-8	0.062	0.061	0.081	0.106	0.08	0.093	0.065	0.084	0.086	0.283	0.025	0.1	0.114	0.051	0.044	0.103	0.101	0.094	0.114	0.254	0.083	0.059	0.104	0.081	0.117	0.135	0.081	0.079	0.061	0.201	Q07866-8	Isoform S of Kinesin light chain 1 OS=Homo sapiens GN=KLC1 - [KLC1_HUMAN]	unknown	CYTOSOL	0.835881	unknown
Q14061	0.258	0.45	0.178	0.03	0.025	0.037	0.006	0.006	0.002	0.007	0.172	0.546	0.137	0.043	0.02	0.018	0.012	0.011	0.012	0.022	0.292	0.478	0.168	0.045	0.011	0.016	0.006	0.007	0.004	0.015	Q14061	Cytochrome c oxidase copper chaperone OS=Homo sapiens GN=COX17 PE=1 SV=2 - [COX17_HUMAN]	unknown	MITOCHONDRION	0.912413	MITOCHONDRION
P04040	0.056	0.094	0.161	0.187	0.264	0.147	0.054	0.014	0.007	0.025	0.034	0.095	0.16	0.253	0.235	0.097	0.071	0.023	0.012	0.019	0.064	0.097	0.174	0.243	0.181	0.132	0.072	0.015	0.006	0.013	P04040	Catalase OS=Homo sapiens GN=CAT PE=1 SV=3 - [CATA_HUMAN]	unknown	PEROXISOME	0.882059	PEROXISOME
P27824	0.1	0.131	0.17	0.166	0.189	0.108	0.076	0.033	0.012	0.006	0.077	0.114	0.115	0.225	0.192	0.086	0.112	0.051	0.022	0.004	0.1	0.105	0.155	0.195	0.139	0.121	0.115	0.045	0.009	0.003	P27824	Calnexin OS=Homo sapiens GN=CANX PE=1 SV=2 - [CALX_HUMAN]	ER	ER	1	ER
Q14247	0.088	0.132	0.135	0.112	0.106	0.103	0.068	0.058	0.083	0.103	0.104	0.115	0.155	0.113	0.086	0.108	0.078	0.053	0.064	0.121	0.131	0.107	0.143	0.119	0.098	0.105	0.072	0.053	0.059	0.109	Q14247	Src substrate cortactin OS=Homo sapiens GN=CTTN PE=1 SV=2 - [SRC8_HUMAN]	unknown	PM	0.268895	unknown
O15498	0.084	0.098	0.121	0.132	0.131	0.107	0.078	0.058	0.078	0.093	0.082	0.093	0.106	0.104	0.1	0.104	0.092	0.081	0.107	0.127	0.091	0.077	0.13	0.141	0.128	0.12	0.083	0.064	0.046	0.12	O15498	Synaptobrevin homolog YKT6 OS=Homo sapiens GN=YKT6 PE=1 SV=1 - [YKT6_HUMAN]	unknown	CYTOSOL	0.322288	unknown
Q13526	0.106	0.06	0.073	0.081	0.102	0.124	0.099	0.111	0.125	0.123	0.065	0.07	0.105	0.096	0.092	0.107	0.107	0.107	0.085	0.172	0.062	0.068	0.075	0.137	0.111	0.097	0.095	0.103	0.103	0.154	Q13526	Peptidyl-prolyl cis-trans isomerase NIMA-interacting 1 OS=Homo sapiens GN=PIN1 PE=1 SV=1 - [PIN1_HUMAN]	unknown	CYTOSOL	0.539194	unknown
P61586	0.091	0.15	0.154	0.156	0.119	0.111	0.061	0.041	0.038	0.071	0.102	0.11	0.135	0.133	0.11	0.088	0.076	0.057	0.057	0.123	0.134	0.091	0.142	0.153	0.115	0.084	0.073	0.048	0.046	0.104	P61586	Transforming protein RhoA OS=Homo sapiens GN=RHOA PE=1 SV=1 - [RHOA_HUMAN]	unknown	PM	0.473838	unknown
Q15075	0.035	0.062	0.121	0.204	0.22	0.151	0.079	0.033	0.031	0.062	0.026	0.091	0.137	0.212	0.155	0.089	0.143	0.086	0.022	0.028	0.053	0.083	0.161	0.214	0.162	0.116	0.072	0.036	0.025	0.075	Q15075	Early endosome antigen 1 OS=Homo sapiens GN=EEA1 PE=1 SV=2 - [EEA1_HUMAN]	unknown	ER	0.523297	unknown
P62140	0.131	0.104	0.088	0.096	0.102	0.102	0.085	0.105	0.113	0.058	0.122	0.084	0.093	0.098	0.08	0.08	0.101	0.116	0.124	0.094	0.144	0.071	0.1	0.099	0.094	0.097	0.099	0.114	0.106	0.07	P62140	Serine/threonine-protein phosphatase PP1-beta catalytic subunit OS=Homo sapiens GN=PPP1CB PE=1 SV=3 - [PP1B_HUMAN]	unknown	NUCLEUS/CHROMATIN	0.498996	unknown
P56181-2	0.231	0.447	0.203	0.036	0.021	0.034	0.008	0.005	0.008	0.012	0.259	0.394	0.17	0.065	0.027	0.017	0.01	0.041	0.033	0.014	0.296	0.41	0.17	0.046	0.013	0.028	0.009	0.011	0.008	0.008	P56181-2	Isoform 2 of NADH dehydrogenase [ubiquinone] flavoprotein 3, mitochondrial OS=Homo sapiens GN=NDUFV3 - [NDUV3_HUMAN]	MITOCHONDRION	MITOCHONDRION	1	MITOCHONDRION
P18124	0.028	0.052	0.06	0.066	0.1	0.098	0.139	0.228	0.206	0.006	0.028	0.04	0.046	0.058	0.061	0.053	0.134	0.29	0.264	0.01	0.038	0.034	0.05	0.068	0.072	0.077	0.163	0.233	0.245	0.016	P18124	60S ribosomal protein L7 OS=Homo sapiens GN=RPL7 PE=1 SV=1 - [RL7_HUMAN]	RIBOSOME	RIBOSOME	1	RIBOSOME
Q15185-4	0.056	0.064	0.076	0.086	0.1	0.14	0.073	0.067	0.072	0.222	0.064	0.069	0.122	0.097	0.099	0.127	0.084	0.049	0.052	0.225	0.058	0.074	0.115	0.114	0.13	0.11	0.072	0.057	0.062	0.196	Q15185-4	Isoform 4 of Prostaglandin E synthase 3 OS=Homo sapiens GN=PTGES3 - [TEBP_HUMAN]	unknown	CYTOSOL	0.894981	CYTOSOL
P62328	0.056	0.067	0.093	0.09	0.121	0.142	0.092	0.042	0.079	0.246	0.04	0.078	0.119	0.079	0.086	0.103	0.085	0.052	0.068	0.276	0.021	0.047	0.11	0.115	0.146	0.121	0.079	0.056	0.059	0.248	P62328	Thymosin beta-4 OS=Homo sapiens GN=TMSB4X PE=1 SV=2 - [TYB4_HUMAN]	unknown	CYTOSOL	0.925379	CYTOSOL
Q16181	0.14	0.215	0.165	0.129	0.13	0.089	0.061	0.028	0.024	0.017	0.185	0.179	0.15	0.183	0.123	0.051	0.061	0.032	0.022	0.008	0.233	0.158	0.185	0.147	0.07	0.058	0.07	0.035	0.034	0.018	Q16181	Septin-7 OS=Homo sapiens GN=SEPT7 PE=1 SV=2 - [SEPT7_HUMAN]	unknown	PM	0.878603	PM
P84085	0.07	0.109	0.147	0.132	0.133	0.086	0.091	0.072	0.054	0.099	0.059	0.158	0.136	0.135	0.121	0.091	0.102	0.07	0.041	0.096	0.07	0.092	0.142	0.159	0.121	0.124	0.107	0.059	0.033	0.099	P84085	ADP-ribosylation factor 5 OS=Homo sapiens GN=ARF5 PE=1 SV=2 - [ARF5_HUMAN]	unknown	ER	0.634883	unknown
Q9NVZ3	0.044	0.051	0.051	0.07	0.1	0.113	0.125	0.196	0.211	0.03	0.046	0.06	0.07	0.077	0.083	0.084	0.146	0.183	0.193	0.053	0.055	0.049	0.069	0.085	0.09	0.092	0.128	0.179	0.191	0.05	Q9NVZ3	Adaptin ear-binding coat-associated protein 2 OS=Homo sapiens GN=NECAP2 PE=1 SV=1 - [NECP2_HUMAN]	unknown	NUCLEUS/CHROMATIN	0.456103	unknown
P12268	0.047	0.055	0.06	0.07	0.08	0.113	0.076	0.088	0.203	0.204	0.055	0.066	0.108	0.081	0.085	0.109	0.073	0.064	0.132	0.21	0.045	0.054	0.088	0.093	0.108	0.098	0.077	0.097	0.151	0.18	P12268	Inosine-5'-monophosphate dehydrogenase 2 OS=Homo sapiens GN=IMPDH2 PE=1 SV=2 - [IMDH2_HUMAN]	unknown	CYTOSOL	0.651184	unknown
P51114-2	0.029	0.041	0.045	0.097	0.157	0.153	0.225	0.162	0.052	0.013	0.03	0.049	0.04	0.094	0.088	0.09	0.18	0.288	0.09	0.049	0.038	0.028	0.048	0.096	0.117	0.14	0.259	0.192	0.06	0.016	P51114-2	Isoform 2 of Fragile X mental retardation syndrome-related protein 1 OS=Homo sapiens GN=FXR1 - [FXR1_HUMAN]	unknown	RIBOSOME	0.843341	unknown
O75436	0.03	0.04	0.073	0.136	0.199	0.183	0.136	0.092	0.06	0.049	0.034	0.066	0.092	0.128	0.139	0.102	0.179	0.114	0.056	0.058	0.048	0.063	0.115	0.168	0.154	0.125	0.116	0.083	0.057	0.074	O75436	Vacuolar protein sorting-associated protein 26A OS=Homo sapiens GN=VPS26A PE=1 SV=2 - [VP26A_HUMAN]	unknown	ER	0.50834	unknown
Q13242	0.289	0.019	0.022	0.043	0.069	0.087	0.132	0.208	0.109	0.019	0.113	0.042	0.042	0.055	0.067	0.067	0.162	0.304	0.105	0.022	0.172	0.024	0.037	0.06	0.071	0.078	0.18	0.23	0.12	0.021	Q13242	Serine/arginine-rich splicing factor 9 OS=Homo sapiens GN=SRSF9 PE=1 SV=1 - [SRSF9_HUMAN]	unknown	NUCLEUS/CHROMATIN	0.980572	NUCLEUS/CHROMATIN
O60925	0.047	0.064	0.081	0.098	0.117	0.158	0.09	0.057	0.088	0.195	0.056	0.065	0.136	0.111	0.105	0.137	0.098	0.052	0.073	0.19	0.046	0.064	0.111	0.112	0.128	0.126	0.087	0.065	0.067	0.191	O60925	Prefoldin subunit 1 OS=Homo sapiens GN=PFDN1 PE=1 SV=2 - [PFD1_HUMAN]	unknown	CYTOSOL	0.885072	unknown
P62857	0.036	0.054	0.064	0.076	0.116	0.123	0.142	0.18	0.174	0.013	0.036	0.056	0.063	0.079	0.088	0.075	0.167	0.219	0.181	0.013	0.036	0.047	0.063	0.073	0.085	0.093	0.16	0.208	0.21	0.017	P62857	40S ribosomal protein S28 OS=Homo sapiens GN=RPS28 PE=1 SV=1 - [RS28_HUMAN]	RIBOSOME	RIBOSOME	1	RIBOSOME
Q8TCA0	0.083	0.076	0.089	0.1	0.109	0.117	0.07	0.047	0.059	0.234	0.069	0.088	0.122	0.11	0.099	0.113	0.077	0.045	0.037	0.231	0.067	0.074	0.115	0.122	0.13	0.107	0.072	0.056	0.052	0.184	Q8TCA0	Leucine-rich repeat-containing protein 20 OS=Homo sapiens GN=LRRC20 PE=1 SV=1 - [LRC20_HUMAN]	unknown	CYTOSOL	0.853816	unknown
P63241	0.061	0.057	0.064	0.078	0.109	0.124	0.116	0.167	0.156	0.058	0.043	0.059	0.076	0.086	0.086	0.079	0.128	0.201	0.181	0.056	0.053	0.052	0.08	0.091	0.095	0.096	0.126	0.166	0.163	0.069	P63241	Eukaryotic translation initiation factor 5A-1 OS=Homo sapiens GN=EIF5A PE=1 SV=2 - [IF5A1_HUMAN]	unknown	RIBOSOME	0.519852	unknown
Q96AT1	0.071	0.047	0.066	0.075	0.099	0.13	0.086	0.116	0.152	0.169	0.049	0.065	0.106	0.08	0.088	0.114	0.087	0.091	0.121	0.19	0.058	0.055	0.099	0.104	0.119	0.127	0.088	0.1	0.11	0.149	Q96AT1	Uncharacterized protein KIAA1143 OS=Homo sapiens GN=KIAA1143 PE=1 SV=2 - [K1143_HUMAN]	unknown	CYTOSOL	0.698314	unknown
Q5EBL8	0.062	0.069	0.076	0.076	0.09	0.094	0.106	0.184	0.207	0.037	0.078	0.082	0.085	0.092	0.079	0.09	0.123	0.176	0.102	0.076	0.067	0.061	0.076	0.082	0.079	0.074	0.115	0.184	0.203	0.04	Q5EBL8	PDZ domain-containing protein 11 OS=Homo sapiens GN=PDZD11 PE=1 SV=2 - [PDZ11_HUMAN]	unknown	NUCLEUS/CHROMATIN	0.712887	NUCLEUS/CHROMATIN
Q07866-3	0.051	0.056	0.073	0.08	0.098	0.117	0.102	0.094	0.14	0.188	0.053	0.075	0.111	0.081	0.078	0.097	0.077	0.077	0.099	0.253	0.048	0.073	0.112	0.117	0.13	0.114	0.073	0.084	0.067	0.18	Q07866-3	Isoform G of Kinesin light chain 1 OS=Homo sapiens GN=KLC1 - [KLC1_HUMAN]	unknown	CYTOSOL	0.802647	unknown
P22695	0.256	0.435	0.203	0.034	0.016	0.021	0.009	0.015	0.012	0.028	0.321	0.36	0.155	0.084	0.039	0.02	0.01	0.008	0.012	0.032	0.329	0.4	0.158	0.048	0.011	0.028	0.008	0.017	0.008	0.011	P22695	Cytochrome b-c1 complex subunit 2, mitochondrial OS=Homo sapiens GN=UQCRC2 PE=1 SV=3 - [QCR2_HUMAN]	MITOCHONDRION	MITOCHONDRION	1	MITOCHONDRION
Q9BUF5	0.056	0.071	0.089	0.097	0.103	0.134	0.076	0.058	0.085	0.226	0.061	0.08	0.129	0.105	0.099	0.126	0.077	0.048	0.058	0.225	0.058	0.073	0.111	0.12	0.124	0.107	0.077	0.065	0.067	0.201	Q9BUF5	Tubulin beta-6 chain OS=Homo sapiens GN=TUBB6 PE=1 SV=1 - [TBB6_HUMAN]	unknown	CYTOSOL	0.89107	unknown
P25786	0.035	0.04	0.047	0.056	0.064	0.085	0.065	0.107	0.388	0.103	0.034	0.044	0.074	0.051	0.061	0.082	0.055	0.104	0.381	0.11	0.036	0.046	0.077	0.083	0.096	0.087	0.067	0.122	0.253	0.134	P25786	Proteasome subunit alpha type-1 OS=Homo sapiens GN=PSMA1 PE=1 SV=1 - [PSA1_HUMAN]	PROTEASOME	PROTEASOME	1	PROTEASOME
O60716-5	0.129	0.179	0.18	0.142	0.099	0.061	0.057	0.08	0.042	0.032	0.168	0.154	0.121	0.147	0.07	0.052	0.085	0.095	0.062	0.061	0.249	0.143	0.183	0.154	0.08	0.059	0.052	0.035	0.026	0.018	O60716-5	Isoform 1A of Catenin delta-1 OS=Homo sapiens GN=CTNND1 - [CTND1_HUMAN]	unknown	PM	0.834455	PM
Q08211	0.069	0.036	0.042	0.064	0.094	0.102	0.134	0.226	0.208	0.019	0.036	0.039	0.047	0.062	0.069	0.061	0.153	0.265	0.239	0.026	0.047	0.035	0.051	0.068	0.078	0.081	0.16	0.23	0.221	0.022	Q08211	ATP-dependent RNA helicase A OS=Homo sapiens GN=DHX9 PE=1 SV=4 - [DHX9_HUMAN]	unknown	RIBOSOME	0.628612	unknown
Q969G3-2	0.629	0.023	0.019	0.039	0.042	0.046	0.047	0.064	0.083	0.026	0.278	0.079	0.061	0.067	0.06	0.067	0.082	0.097	0.127	0.064	0.55	0.02	0.028	0.052	0.051	0.047	0.052	0.075	0.089	0.038	Q969G3-2	Isoform 2 of SWI/SNF-related matrix-associated actin-dependent regulator of chromatin subfamily E member 1 OS=Homo sapiens GN=SMARCE1 - [SMCE1_HUMAN]	unknown	NUCLEUS/CHROMATIN	0.959472	NUCLEUS/CHROMATIN
P31949	0.055	0.069	0.096	0.118	0.121	0.143	0.078	0.045	0.063	0.219	0.068	0.078	0.119	0.106	0.093	0.095	0.079	0.05	0.054	0.253	0.054	0.061	0.118	0.121	0.137	0.123	0.074	0.054	0.057	0.208	P31949	Protein S100-A11 OS=Homo sapiens GN=S100A11 PE=1 SV=2 - [S10AB_HUMAN]	unknown	CYTOSOL	0.876929	unknown
P08133	0.051	0.101	0.145	0.139	0.118	0.113	0.065	0.042	0.05	0.16	0.077	0.111	0.152	0.137	0.095	0.096	0.067	0.042	0.055	0.167	0.058	0.076	0.124	0.127	0.126	0.108	0.072	0.054	0.052	0.191	P08133	Annexin A6 OS=Homo sapiens GN=ANXA6 PE=1 SV=3 - [ANXA6_HUMAN]	unknown	CYTOSOL	0.586361	unknown
P05386	0.037	0.062	0.069	0.083	0.119	0.123	0.138	0.204	0.17	0.015	0.03	0.061	0.064	0.09	0.107	0.073	0.158	0.231	0.191	0.007	0.028	0.045	0.062	0.088	0.084	0.081	0.157	0.22	0.233	0.014	P05386	60S acidic ribosomal protein P1 OS=Homo sapiens GN=RPLP1 PE=1 SV=1 - [RLA1_HUMAN]	RIBOSOME	RIBOSOME	1	RIBOSOME
O94905	0.1	0.112	0.154	0.165	0.206	0.117	0.078	0.036	0.009	0.009	0.079	0.113	0.122	0.212	0.185	0.086	0.118	0.043	0.014	0.01	0.101	0.095	0.145	0.188	0.151	0.125	0.133	0.039	0.006	0.004	O94905	Erlin-2 OS=Homo sapiens GN=ERLIN2 PE=1 SV=1 - [ERLN2_HUMAN]	ER	ER	1	ER
Q96DA6	0.241	0.453	0.224	0.041	0.01	0.018	0.006	0.055	0.005	0.024	0.272	0.346	0.154	0.097	0.042	0.015	0.014	0.019	0.016	0.052	0.334	0.303	0.168	0.064	0.016	0.025	0.012	0.012	0.02	0.018	Q96DA6	Mitochondrial import inner membrane translocase subunit TIM14 OS=Homo sapiens GN=DNAJC19 PE=1 SV=3 - [TIM14_HUMAN]	unknown	MITOCHONDRION	0.967463	MITOCHONDRION
O75934	0.077	0.029	0.034	0.053	0.087	0.105	0.136	0.223	0.232	0.027	0.061	0.035	0.05	0.057	0.069	0.074	0.145	0.261	0.196	0.041	0.064	0.028	0.04	0.06	0.07	0.075	0.138	0.226	0.253	0.042	O75934	Pre-mRNA-splicing factor SPF27 OS=Homo sapiens GN=BCAS2 PE=1 SV=1 - [SPF27_HUMAN]	unknown	NUCLEUS/CHROMATIN	0.921674	NUCLEUS/CHROMATIN
Q13637	0.108	0.127	0.128	0.125	0.144	0.101	0.109	0.075	0.039	0.04	0.09	0.124	0.11	0.137	0.128	0.084	0.122	0.077	0.048	0.063	0.127	0.097	0.134	0.158	0.128	0.113	0.113	0.052	0.022	0.051	Q13637	Ras-related protein Rab-32 OS=Homo sapiens GN=RAB32 PE=1 SV=3 - [RAB32_HUMAN]	unknown	ER	0.613141	unknown
P21266	0.057	0.069	0.087	0.094	0.102	0.128	0.073	0.044	0.06	0.286	0.06	0.08	0.127	0.091	0.096	0.126	0.071	0.041	0.051	0.254	0.054	0.069	0.113	0.122	0.133	0.118	0.066	0.051	0.055	0.219	P21266	Glutathione S-transferase Mu 3 OS=Homo sapiens GN=GSTM3 PE=1 SV=3 - [GSTM3_HUMAN]	unknown	CYTOSOL	0.922097	CYTOSOL
Q9Y3A5	0.032	0.043	0.043	0.048	0.064	0.073	0.092	0.236	0.323	0.025	0.023	0.026	0.032	0.034	0.037	0.039	0.08	0.281	0.416	0.021	0.025	0.024	0.038	0.041	0.048	0.05	0.092	0.267	0.392	0.026	Q9Y3A5	Ribosome maturation protein SBDS OS=Homo sapiens GN=SBDS PE=1 SV=4 - [SBDS_HUMAN]	unknown	NUCLEUS/CHROMATIN	0.722278	NUCLEUS/CHROMATIN
Q9P016	0.197	0.041	0.042	0.059	0.082	0.1	0.115	0.17	0.152	0.034	0.106	0.063	0.053	0.064	0.068	0.076	0.13	0.204	0.177	0.055	0.128	0.044	0.055	0.074	0.083	0.075	0.132	0.181	0.182	0.05	Q9P016	Thymocyte nuclear protein 1 OS=Homo sapiens GN=THYN1 PE=1 SV=1 - [THYN1_HUMAN]	unknown	NUCLEUS/CHROMATIN	0.961559	NUCLEUS/CHROMATIN
P35221	0.123	0.19	0.19	0.161	0.117	0.072	0.051	0.04	0.033	0.017	0.212	0.17	0.142	0.162	0.078	0.043	0.063	0.051	0.048	0.029	0.235	0.153	0.179	0.157	0.076	0.056	0.055	0.036	0.026	0.02	P35221	Catenin alpha-1 OS=Homo sapiens GN=CTNNA1 PE=1 SV=1 - [CTNA1_HUMAN]	PM	PM	1	PM
Q08752	0.06	0.067	0.087	0.097	0.108	0.133	0.086	0.071	0.091	0.191	0.059	0.077	0.126	0.099	0.096	0.12	0.084	0.059	0.075	0.212	0.063	0.067	0.111	0.116	0.125	0.107	0.082	0.073	0.07	0.188	Q08752	Peptidyl-prolyl cis-trans isomerase D OS=Homo sapiens GN=PPID PE=1 SV=3 - [PPID_HUMAN]	unknown	CYTOSOL	0.855062	unknown
P31150	0.049	0.068	0.092	0.106	0.103	0.142	0.075	0.044	0.058	0.26	0.051	0.078	0.132	0.1	0.096	0.124	0.075	0.045	0.054	0.235	0.051	0.07	0.117	0.118	0.128	0.115	0.074	0.056	0.054	0.211	P31150	Rab GDP dissociation inhibitor alpha OS=Homo sapiens GN=GDI1 PE=1 SV=2 - [GDIA_HUMAN]	unknown	CYTOSOL	0.912462	CYTOSOL
Q9Y4L1	0.083	0.169	0.199	0.166	0.176	0.1	0.051	0.023	0.008	0.016	0.066	0.169	0.153	0.211	0.16	0.075	0.077	0.035	0.015	0.023	0.1	0.155	0.172	0.195	0.128	0.108	0.087	0.027	0.007	0.011	Q9Y4L1	Hypoxia up-regulated protein 1 OS=Homo sapiens GN=HYOU1 PE=1 SV=1 - [HYOU1_HUMAN]	ER	ER	1	ER
P33992	0.114	0.043	0.052	0.066	0.079	0.104	0.074	0.092	0.19	0.178	0.056	0.052	0.095	0.069	0.082	0.1	0.076	0.087	0.189	0.189	0.09	0.045	0.079	0.093	0.113	0.099	0.072	0.086	0.13	0.193	P33992	DNA replication licensing factor MCM5 OS=Homo sapiens GN=MCM5 PE=1 SV=5 - [MCM5_HUMAN]	unknown	CYTOSOL	0.467637	unknown
Q9BWJ5	0.127	0.031	0.035	0.062	0.08	0.108	0.112	0.179	0.19	0.089	0.068	0.052	0.064	0.071	0.068	0.076	0.128	0.228	0.062	0.16	0.092	0.032	0.063	0.072	0.086	0.091	0.129	0.184	0.169	0.082	Q9BWJ5	Splicing factor 3B subunit 5 OS=Homo sapiens GN=SF3B5 PE=1 SV=1 - [SF3B5_HUMAN]	unknown	NUCLEUS/CHROMATIN	0.938022	NUCLEUS/CHROMATIN
P62750	0.034	0.049	0.059	0.07	0.113	0.112	0.139	0.208	0.185	0.013	0.032	0.043	0.057	0.072	0.084	0.069	0.156	0.242	0.215	0.015	0.033	0.037	0.06	0.073	0.081	0.089	0.16	0.218	0.222	0.017	P62750	60S ribosomal protein L23a OS=Homo sapiens GN=RPL23A PE=1 SV=1 - [RL23A_HUMAN]	RIBOSOME	RIBOSOME	1	RIBOSOME
Q15738	0.091	0.12	0.148	0.159	0.18	0.111	0.083	0.057	0.03	0.006	0.059	0.115	0.116	0.19	0.162	0.082	0.122	0.079	0.052	0.011	0.103	0.093	0.137	0.176	0.139	0.116	0.125	0.058	0.025	0.011	Q15738	Sterol-4-alpha-carboxylate 3-dehydrogenase, decarboxylating OS=Homo sapiens GN=NSDHL PE=1 SV=2 - [NSDHL_HUMAN]	ER	ER	1	ER
Q9UMS4	0.086	0.026	0.031	0.058	0.083	0.094	0.139	0.223	0.226	0.024	0.059	0.037	0.052	0.059	0.063	0.074	0.141	0.264	0.204	0.05	0.064	0.028	0.044	0.059	0.07	0.07	0.135	0.238	0.258	0.032	Q9UMS4	Pre-mRNA-processing factor 19 OS=Homo sapiens GN=PRPF19 PE=1 SV=1 - [PRP19_HUMAN]	unknown	NUCLEUS/CHROMATIN	0.93844	NUCLEUS/CHROMATIN
Q9Y6D9	0.065	0.055	0.101	0.098	0.202	0.167	0.102	0.056	0.091	0.051	0.08	0.079	0.132	0.118	0.133	0.125	0.114	0.068	0.08	0.072	0.063	0.065	0.126	0.137	0.124	0.154	0.098	0.068	0.073	0.099	Q9Y6D9	Mitotic spindle assembly checkpoint protein MAD1 OS=Homo sapiens GN=MAD1L1 PE=1 SV=2 - [MD1L1_HUMAN]	unknown	CYTOSOL	0.26796	unknown
O75935-3	0.059	0.053	0.057	0.07	0.083	0.112	0.098	0.135	0.224	0.11	0.049	0.06	0.081	0.081	0.081	0.095	0.093	0.131	0.197	0.117	0.043	0.048	0.077	0.086	0.095	0.095	0.1	0.151	0.205	0.101	O75935-3	Isoform 3 of Dynactin subunit 3 OS=Homo sapiens GN=DCTN3 - [DCTN3_HUMAN]	unknown	NUCLEUS/CHROMATIN	0.65593	unknown
P15880	0.029	0.047	0.055	0.071	0.103	0.108	0.141	0.214	0.209	0.015	0.027	0.037	0.048	0.064	0.075	0.062	0.163	0.249	0.246	0.015	0.03	0.035	0.055	0.076	0.084	0.082	0.162	0.216	0.229	0.022	P15880	40S ribosomal protein S2 OS=Homo sapiens GN=RPS2 PE=1 SV=2 - [RS2_HUMAN]	RIBOSOME	RIBOSOME	1	RIBOSOME
P62633-7	0.076	0.062	0.073	0.088	0.116	0.13	0.125	0.118	0.08	0.125	0.071	0.07	0.12	0.087	0.096	0.101	0.099	0.088	0.086	0.186	0.052	0.055	0.082	0.1	0.112	0.108	0.133	0.132	0.082	0.14	P62633-7	Isoform 7 of Cellular nucleic acid-binding protein OS=Homo sapiens GN=CNBP - [CNBP_HUMAN]	unknown	CYTOSOL	0.570952	unknown
O43242	0.031	0.035	0.039	0.046	0.057	0.074	0.056	0.116	0.433	0.103	0.029	0.035	0.064	0.045	0.052	0.066	0.053	0.109	0.444	0.098	0.033	0.039	0.068	0.073	0.084	0.076	0.061	0.125	0.325	0.115	O43242	26S proteasome non-ATPase regulatory subunit 3 OS=Homo sapiens GN=PSMD3 PE=1 SV=2 - [PSMD3_HUMAN]	PROTEASOME	PROTEASOME	1	PROTEASOME
P46063	0.19	0.046	0.041	0.056	0.077	0.085	0.107	0.174	0.18	0.039	0.102	0.079	0.056	0.065	0.063	0.06	0.117	0.198	0.214	0.043	0.108	0.046	0.057	0.068	0.081	0.078	0.127	0.188	0.201	0.045	P46063	ATP-dependent DNA helicase Q1 OS=Homo sapiens GN=RECQL PE=1 SV=3 - [RECQ1_HUMAN]	unknown	NUCLEUS/CHROMATIN	0.95643	NUCLEUS/CHROMATIN
Q7L1Q6	0.085	0.04	0.044	0.055	0.079	0.097	0.114	0.202	0.22	0.053	0.057	0.048	0.06	0.061	0.064	0.066	0.116	0.221	0.241	0.059	0.062	0.038	0.055	0.068	0.079	0.075	0.125	0.205	0.229	0.053	Q7L1Q6	Basic leucine zipper and W2 domain-containing protein 1 OS=Homo sapiens GN=BZW1 PE=1 SV=1 - [BZW1_HUMAN]	unknown	NUCLEUS/CHROMATIN	0.917447	NUCLEUS/CHROMATIN
Q15691	0.099	0.061	0.071	0.079	0.097	0.12	0.096	0.111	0.143	0.112	0.062	0.071	0.106	0.095	0.088	0.107	0.093	0.097	0.122	0.147	0.063	0.056	0.094	0.099	0.114	0.102	0.098	0.111	0.123	0.129	Q15691	Microtubule-associated protein RP/EB family member 1 OS=Homo sapiens GN=MAPRE1 PE=1 SV=3 - [MARE1_HUMAN]	unknown	CYTOSOL	0.404945	unknown
P40939	0.267	0.385	0.236	0.04	0.017	0.025	0.007	0.007	0.008	0.014	0.348	0.332	0.146	0.081	0.037	0.015	0.009	0.007	0.007	0.007	0.479	0.314	0.128	0.046	0.006	0.011	0.005	0.004	0.004	0.003	P40939	Trifunctional enzyme subunit alpha, mitochondrial OS=Homo sapiens GN=HADHA PE=1 SV=2 - [ECHA_HUMAN]	MITOCHONDRION	MITOCHONDRION	1	MITOCHONDRION
O00483	0.244	0.416	0.188	0.048	0.027	0.024	0.016	0.023	0.02	0.026	0.299	0.408	0.14	0.079	0.032	0.009	0.007	0.002	0.004	0.02	0.397	0.395	0.142	0.039	0.01	0.003	0.005	0.005	0.002	0.009	O00483	Cytochrome c oxidase subunit NDUFA4 OS=Homo sapiens GN=NDUFA4 PE=1 SV=1 - [NDUA4_HUMAN]	unknown	MITOCHONDRION	0.977616	MITOCHONDRION
P25789	0.038	0.044	0.052	0.054	0.068	0.087	0.061	0.103	0.349	0.111	0.033	0.045	0.078	0.052	0.062	0.076	0.058	0.096	0.395	0.105	0.033	0.045	0.077	0.081	0.096	0.087	0.062	0.116	0.276	0.125	P25789	Proteasome subunit alpha type-4 OS=Homo sapiens GN=PSMA4 PE=1 SV=1 - [PSA4_HUMAN]	PROTEASOME	PROTEASOME	1	PROTEASOME
O00422	0.22	0.014	0.018	0.04	0.054	0.069	0.129	0.274	0.147	0.023	0.098	0.025	0.032	0.042	0.047	0.053	0.152	0.378	0.163	0.016	0.135	0.02	0.03	0.046	0.056	0.064	0.161	0.293	0.148	0.027	O00422	Histone deacetylase complex subunit SAP18 OS=Homo sapiens GN=SAP18 PE=1 SV=1 - [SAP18_HUMAN]	unknown	NUCLEUS/CHROMATIN	0.981376	NUCLEUS/CHROMATIN
P84101-4	0.096	0.05	0.055	0.075	0.101	0.117	0.13	0.181	0.148	0.04	0.065	0.052	0.069	0.07	0.086	0.078	0.169	0.196	0.165	0.041	0.09	0.042	0.064	0.082	0.091	0.094	0.151	0.183	0.17	0.039	P84101-4	Isoform 4 of Small EDRK-rich factor 2 OS=Homo sapiens GN=SERF2 - [SERF2_HUMAN]	unknown	NUCLEUS/CHROMATIN	0.539129	unknown
P04899	0.102	0.201	0.206	0.174	0.123	0.075	0.048	0.03	0.016	0.006	0.178	0.197	0.151	0.161	0.088	0.05	0.056	0.038	0.041	0.01	0.243	0.161	0.188	0.163	0.079	0.061	0.052	0.023	0.009	0.008	P04899	Guanine nucleotide-binding protein G(i) subunit alpha-2 OS=Homo sapiens GN=GNAI2 PE=1 SV=3 - [GNAI2_HUMAN]	unknown	PM	0.914629	PM
O00303	0.029	0.035	0.04	0.048	0.067	0.08	0.092	0.213	0.356	0.039	0.037	0.045	0.059	0.052	0.054	0.067	0.077	0.217	0.322	0.058	0.028	0.034	0.054	0.064	0.074	0.066	0.093	0.203	0.317	0.054	O00303	Eukaryotic translation initiation factor 3 subunit F OS=Homo sapiens GN=EIF3F PE=1 SV=1 - [EIF3F_HUMAN]	unknown	NUCLEUS/CHROMATIN	0.868897	NUCLEUS/CHROMATIN
Q15654	0.082	0.097	0.116	0.122	0.112	0.118	0.089	0.082	0.097	0.096	0.097	0.094	0.123	0.099	0.1	0.108	0.096	0.081	0.082	0.122	0.098	0.078	0.127	0.125	0.11	0.115	0.092	0.074	0.068	0.118	Q15654	Thyroid receptor-interacting protein 6 OS=Homo sapiens GN=TRIP6 PE=1 SV=3 - [TRIP6_HUMAN]	unknown	CYTOSOL	0.354432	unknown
Q96CW1-2	0.059	0.076	0.06	0.073	0.095	0.101	0.129	0.193	0.185	0.024	0.062	0.059	0.063	0.077	0.082	0.077	0.168	0.205	0.168	0.035	0.103	0.062	0.067	0.08	0.083	0.083	0.141	0.163	0.174	0.04	Q96CW1-2	Isoform 2 of AP-2 complex subunit mu OS=Homo sapiens GN=AP2M1 - [AP2M1_HUMAN]	unknown	RIBOSOME	0.52221	unknown
P83731	0.017	0.041	0.059	0.074	0.115	0.12	0.147	0.209	0.196	0.009	0.025	0.026	0.047	0.07	0.085	0.062	0.171	0.266	0.237	0.012	0.026	0.024	0.053	0.068	0.077	0.081	0.171	0.233	0.253	0.011	P83731	60S ribosomal protein L24 OS=Homo sapiens GN=RPL24 PE=1 SV=1 - [RL24_HUMAN]	RIBOSOME	RIBOSOME	1	RIBOSOME
Q9UHR4	0.091	0.155	0.192	0.185	0.139	0.081	0.056	0.045	0.039	0.006	0.111	0.137	0.125	0.164	0.1	0.054	0.109	0.101	0.082	0.011	0.137	0.112	0.155	0.161	0.098	0.086	0.107	0.08	0.06	0.011	Q9UHR4	Brain-specific angiogenesis inhibitor 1-associated protein 2-like protein 1 OS=Homo sapiens GN=BAIAP2L1 PE=1 SV=2 - [BI2L1_HUMAN]	unknown	PM	0.486933	unknown
Q12907	0.069	0.132	0.171	0.146	0.155	0.101	0.111	0.086	0.017	0.003	0.061	0.166	0.106	0.163	0.137	0.068	0.141	0.114	0.027	0.007	0.079	0.115	0.148	0.164	0.116	0.113	0.151	0.086	0.022	0.005	Q12907	Vesicular integral-membrane protein VIP36 OS=Homo sapiens GN=LMAN2 PE=1 SV=1 - [LMAN2_HUMAN]	unknown	ER	0.703693	unknown
P40222	0.084	0.036	0.041	0.075	0.136	0.148	0.183	0.166	0.096	0.029	0.055	0.051	0.053	0.078	0.101	0.095	0.234	0.204	0.087	0.032	0.057	0.037	0.06	0.087	0.113	0.129	0.225	0.164	0.101	0.031	P40222	Alpha-taxilin OS=Homo sapiens GN=TXLNA PE=1 SV=3 - [TXLNA_HUMAN]	unknown	RIBOSOME	0.714993	unknown
Q8NBJ4-2	0.052	0.163	0.225	0.154	0.131	0.091	0.076	0.073	0.028	0.005	0.05	0.218	0.116	0.14	0.102	0.059	0.11	0.12	0.059	0.008	0.061	0.149	0.176	0.168	0.106	0.092	0.113	0.088	0.037	0.005	Q8NBJ4-2	Isoform 2 of Golgi membrane protein 1 OS=Homo sapiens GN=GOLM1 - [GOLM1_HUMAN]	GA	GA	1	GA
Q9UMX5	0.083	0.164	0.176	0.153	0.173	0.099	0.059	0.032	0.018	0.046	0.059	0.161	0.164	0.206	0.15	0.071	0.084	0.034	0.013	0.04	0.084	0.154	0.167	0.187	0.135	0.107	0.088	0.028	0.015	0.025	Q9UMX5	Neudesin OS=Homo sapiens GN=NENF PE=1 SV=1 - [NENF_HUMAN]	unknown	ER	0.907711	unknown
P06737-2	0.038	0.048	0.064	0.088	0.126	0.147	0.115	0.126	0.095	0.149	0.03	0.042	0.073	0.085	0.118	0.113	0.18	0.152	0.085	0.117	0.043	0.053	0.092	0.11	0.128	0.115	0.114	0.098	0.081	0.162	P06737-2	Isoform 2 of Glycogen phosphorylase, liver form OS=Homo sapiens GN=PYGL - [PYGL_HUMAN]	unknown	CYTOSOL	0.542452	unknown
P62899	0.032	0.048	0.057	0.069	0.106	0.101	0.14	0.223	0.195	0.011	0.027	0.043	0.045	0.066	0.076	0.057	0.162	0.281	0.234	0.012	0.035	0.04	0.059	0.072	0.08	0.08	0.161	0.218	0.229	0.014	P62899	60S ribosomal protein L31 OS=Homo sapiens GN=RPL31 PE=1 SV=1 - [RL31_HUMAN]	RIBOSOME	RIBOSOME	1	RIBOSOME
P61254	0.027	0.039	0.054	0.076	0.11	0.108	0.15	0.228	0.201	0.007	0.022	0.031	0.045	0.073	0.078	0.058	0.153	0.272	0.254	0.013	0.029	0.031	0.065	0.077	0.086	0.077	0.168	0.227	0.231	0.009	P61254	60S ribosomal protein L26 OS=Homo sapiens GN=RPL26 PE=1 SV=1 - [RL26_HUMAN]	unknown	RIBOSOME	0.949049	RIBOSOME
Q9UNF0	0.089	0.106	0.12	0.126	0.122	0.115	0.086	0.09	0.085	0.065	0.067	0.088	0.104	0.126	0.113	0.096	0.15	0.112	0.077	0.064	0.084	0.077	0.109	0.13	0.118	0.111	0.127	0.105	0.08	0.051	Q9UNF0	Protein kinase C and casein kinase substrate in neurons protein 2 OS=Homo sapiens GN=PACSIN2 PE=1 SV=2 - [PACN2_HUMAN]	unknown	ER	0.468348	unknown
P56385	0.213	0.43	0.228	0.048	0.019	0.026	0.008	0.012	0.013	0.009	0.471	0.277	0.118	0.08	0.037	0.009	0.007	0.007	0.006	0.034	0.547	0.312	0.09	0.045	0.005	0.02	0.006	0.014	0.005	0.02	P56385	ATP synthase subunit e, mitochondrial OS=Homo sapiens GN=ATP5I PE=1 SV=2 - [ATP5I_HUMAN]	unknown	MITOCHONDRION	0.975794	MITOCHONDRION
O00154-6	0.059	0.072	0.089	0.098	0.107	0.142	0.081	0.05	0.067	0.225	0.06	0.075	0.123	0.093	0.096	0.125	0.074	0.049	0.06	0.241	0.052	0.067	0.109	0.114	0.13	0.108	0.071	0.06	0.058	0.227	O00154-6	Isoform 6 of Cytosolic acyl coenzyme A thioester hydrolase OS=Homo sapiens GN=ACOT7 - [BACH_HUMAN]	unknown	CYTOSOL	0.912993	CYTOSOL
P31943	0.176	0.033	0.048	0.06	0.089	0.102	0.147	0.197	0.106	0.03	0.09	0.051	0.069	0.072	0.073	0.072	0.15	0.233	0.117	0.049	0.116	0.04	0.057	0.081	0.085	0.092	0.172	0.204	0.113	0.042	P31943	Heterogeneous nuclear ribonucleoprotein H OS=Homo sapiens GN=HNRNPH1 PE=1 SV=4 - [HNRH1_HUMAN]	unknown	NUCLEUS/CHROMATIN	0.932711	NUCLEUS/CHROMATIN
P12956	0.053	0.033	0.041	0.061	0.094	0.114	0.137	0.207	0.2	0.053	0.046	0.045	0.057	0.069	0.074	0.075	0.124	0.203	0.226	0.075	0.05	0.036	0.06	0.075	0.087	0.088	0.141	0.187	0.202	0.069	P12956	X-ray repair cross-complementing protein 6 OS=Homo sapiens GN=XRCC6 PE=1 SV=2 - [XRCC6_HUMAN]	unknown	NUCLEUS/CHROMATIN	0.821759	NUCLEUS/CHROMATIN
Q92616	0.042	0.044	0.053	0.08	0.137	0.145	0.188	0.188	0.101	0.008	0.035	0.044	0.047	0.08	0.107	0.084	0.262	0.23	0.089	0.011	0.042	0.042	0.059	0.091	0.099	0.114	0.234	0.181	0.118	0.011	Q92616	eIF-2-alpha kinase activator GCN1 OS=Homo sapiens GN=GCN1 PE=1 SV=6 - [GCN1_HUMAN]	unknown	RIBOSOME	0.890973	RIBOSOME
Q13596	0.035	0.042	0.061	0.102	0.154	0.162	0.157	0.15	0.072	0.065	0.03	0.052	0.075	0.118	0.123	0.107	0.214	0.175	0.046	0.051	0.041	0.051	0.093	0.13	0.131	0.124	0.154	0.14	0.061	0.075	Q13596	Sorting nexin-1 OS=Homo sapiens GN=SNX1 PE=1 SV=3 - [SNX1_HUMAN]	unknown	RIBOSOME	0.354966	unknown
P11413	0.05	0.069	0.094	0.105	0.116	0.141	0.077	0.044	0.062	0.213	0.049	0.074	0.132	0.11	0.105	0.122	0.077	0.042	0.052	0.225	0.051	0.07	0.118	0.12	0.136	0.116	0.073	0.054	0.053	0.196	P11413	Glucose-6-phosphate 1-dehydrogenase OS=Homo sapiens GN=G6PD PE=1 SV=4 - [G6PD_HUMAN]	unknown	CYTOSOL	0.884339	unknown
Q9BT78	0.061	0.061	0.078	0.093	0.101	0.129	0.076	0.065	0.14	0.192	0.055	0.069	0.121	0.088	0.092	0.124	0.071	0.059	0.124	0.19	0.056	0.062	0.105	0.114	0.127	0.108	0.077	0.076	0.097	0.174	Q9BT78	COP9 signalosome complex subunit 4 OS=Homo sapiens GN=COPS4 PE=1 SV=1 - [CSN4_HUMAN]	unknown	CYTOSOL	0.818258	unknown
Q7Z4W1	0.173	0.346	0.157	0.055	0.043	0.055	0.03	0.018	0.025	0.095	0.178	0.233	0.138	0.09	0.058	0.073	0.037	0.025	0.035	0.121	0.224	0.262	0.127	0.078	0.063	0.049	0.035	0.025	0.024	0.094	Q7Z4W1	L-xylulose reductase OS=Homo sapiens GN=DCXR PE=1 SV=2 - [DCXR_HUMAN]	unknown	MITOCHONDRION	0.688203	MITOCHONDRION
P05455	0.062	0.056	0.067	0.084	0.1	0.139	0.084	0.056	0.079	0.241	0.042	0.062	0.124	0.085	0.095	0.132	0.083	0.058	0.078	0.236	0.049	0.056	0.102	0.114	0.134	0.122	0.075	0.066	0.066	0.213	P05455	Lupus La protein OS=Homo sapiens GN=SSB PE=1 SV=2 - [LA_HUMAN]	unknown	CYTOSOL	0.921145	CYTOSOL
P09429	0.285	0.066	0.058	0.068	0.079	0.092	0.073	0.082	0.09	0.093	0.133	0.098	0.089	0.081	0.078	0.086	0.086	0.109	0.109	0.129	0.156	0.058	0.079	0.093	0.099	0.092	0.084	0.096	0.097	0.12	P09429	High mobility group protein B1 OS=Homo sapiens GN=HMGB1 PE=1 SV=3 - [HMGB1_HUMAN]	unknown	NUCLEUS/CHROMATIN	0.740929	NUCLEUS/CHROMATIN
P06576	0.231	0.421	0.21	0.042	0.021	0.029	0.013	0.032	0.021	0.029	0.276	0.369	0.182	0.079	0.033	0.02	0.008	0.009	0.008	0.008	0.293	0.393	0.168	0.054	0.019	0.029	0.015	0.02	0.012	0.019	P06576	ATP synthase subunit beta, mitochondrial OS=Homo sapiens GN=ATP5B PE=1 SV=3 - [ATPB_HUMAN]	MITOCHONDRION	MITOCHONDRION	1	MITOCHONDRION
Q9UHD8	0.154	0.196	0.161	0.125	0.125	0.089	0.07	0.039	0.016	0.011	0.186	0.188	0.147	0.169	0.109	0.058	0.067	0.042	0.023	0.011	0.253	0.166	0.161	0.148	0.081	0.065	0.069	0.032	0.015	0.006	Q9UHD8	Septin-9 OS=Homo sapiens GN=SEPT9 PE=1 SV=2 - [SEPT9_HUMAN]	unknown	PM	0.875154	PM
Q9UKS6	0.101	0.129	0.126	0.125	0.121	0.107	0.104	0.106	0.071	0.02	0.111	0.102	0.098	0.137	0.113	0.078	0.149	0.116	0.077	0.019	0.142	0.097	0.126	0.146	0.11	0.101	0.119	0.078	0.056	0.016	Q9UKS6	Protein kinase C and casein kinase substrate in neurons protein 3 OS=Homo sapiens GN=PACSIN3 PE=1 SV=2 - [PACN3_HUMAN]	unknown	PM	0.612111	unknown
P04843	0.102	0.159	0.199	0.179	0.184	0.098	0.049	0.014	0.004	0.008	0.079	0.125	0.136	0.238	0.199	0.078	0.089	0.03	0.011	0.007	0.106	0.12	0.174	0.207	0.14	0.11	0.09	0.026	0.008	0.01	P04843	Dolichyl-diphosphooligosaccharide--protein glycosyltransferase subunit 1 OS=Homo sapiens GN=RPN1 PE=1 SV=1 - [RPN1_HUMAN]	ER	ER	1	ER
P27635	0.03	0.052	0.055	0.074	0.099	0.104	0.141	0.22	0.203	0.009	0.028	0.045	0.044	0.062	0.067	0.056	0.161	0.262	0.242	0.012	0.034	0.039	0.053	0.072	0.081	0.074	0.162	0.233	0.24	0.014	P27635	60S ribosomal protein L10 OS=Homo sapiens GN=RPL10 PE=1 SV=4 - [RL10_HUMAN]	RIBOSOME	RIBOSOME	1	RIBOSOME
Q99615	0.061	0.064	0.119	0.114	0.18	0.137	0.083	0.06	0.107	0.068	0.066	0.086	0.145	0.118	0.126	0.11	0.096	0.059	0.068	0.1	0.064	0.07	0.134	0.127	0.135	0.15	0.088	0.06	0.061	0.102	Q99615	DnaJ homolog subfamily C member 7 OS=Homo sapiens GN=DNAJC7 PE=1 SV=2 - [DNJC7_HUMAN]	unknown	ER	0.322546	unknown
Q9NUQ6	0.034	0.048	0.046	0.069	0.119	0.14	0.177	0.213	0.151	0.007	0.026	0.037	0.048	0.075	0.093	0.074	0.212	0.254	0.172	0.009	0.037	0.039	0.059	0.089	0.096	0.093	0.191	0.209	0.17	0.011	Q9NUQ6	SPATS2-like protein OS=Homo sapiens GN=SPATS2L PE=1 SV=2 - [SPS2L_HUMAN]	unknown	RIBOSOME	0.937743	RIBOSOME
P24844	0.138	0.126	0.085	0.074	0.079	0.071	0.06	0.048	0.082	0.257	0.073	0.064	0.11	0.07	0.081	0.096	0.068	0.053	0.166	0.208	0.142	0.083	0.108	0.106	0.105	0.098	0.064	0.053	0.069	0.172	P24844	Myosin regulatory light polypeptide 9 OS=Homo sapiens GN=MYL9 PE=1 SV=4 - [MYL9_HUMAN]	unknown	CYTOSOL	0.645384	unknown
P14854	0.241	0.47	0.153	0.025	0.006	0.024	0.008	0.016	0.013	0.007	0.159	0.536	0.162	0.063	0.029	0.018	0.013	0.011	0.006	0.016	0.267	0.41	0.163	0.053	0.031	0.033	0.016	0.002	0.022	0.122	P14854	Cytochrome c oxidase subunit 6B1 OS=Homo sapiens GN=COX6B1 PE=1 SV=2 - [CX6B1_HUMAN]	unknown	MITOCHONDRION	0.948776	MITOCHONDRION
Q9UBE0	0.052	0.056	0.074	0.089	0.102	0.146	0.083	0.046	0.063	0.286	0.045	0.065	0.129	0.089	0.1	0.131	0.077	0.043	0.056	0.253	0.046	0.061	0.107	0.112	0.133	0.113	0.073	0.06	0.057	0.213	Q9UBE0	SUMO-activating enzyme subunit 1 OS=Homo sapiens GN=SAE1 PE=1 SV=1 - [SAE1_HUMAN]	unknown	CYTOSOL	0.931501	CYTOSOL
Q9UHX1-2	0.171	0.068	0.032	0.05	0.095	0.079	0.117	0.169	0.138	0.057	0.067	0.05	0.044	0.057	0.064	0.067	0.158	0.285	0.178	0.05	0.108	0.033	0.063	0.076	0.078	0.094	0.153	0.21	0.139	0.059	Q9UHX1-2	Isoform 2 of Poly(U)-binding-splicing factor PUF60 OS=Homo sapiens GN=PUF60 - [PUF60_HUMAN]	unknown	NUCLEUS/CHROMATIN	0.943566	NUCLEUS/CHROMATIN
P30405	0.221	0.454	0.224	0.038	0.016	0.017	0.009	0.007	0.007	0.007	0.259	0.404	0.184	0.065	0.028	0.018	0.015	0.015	0.015	0.011	0.303	0.448	0.172	0.043	0.007	0.02	0.003	0.006	0.003	0.002	P30405	Peptidyl-prolyl cis-trans isomerase F, mitochondrial OS=Homo sapiens GN=PPIF PE=1 SV=1 - [PPIF_HUMAN]	MITOCHONDRION	MITOCHONDRION	1	MITOCHONDRION
Q14697	0.083	0.155	0.204	0.164	0.175	0.091	0.057	0.029	0.013	0.014	0.061	0.166	0.164	0.135	0.125	0.083	0.065	0.03	0.028	0.029	0.076	0.147	0.197	0.167	0.139	0.107	0.074	0.021	0.014	0.014	Q14697	Neutral alpha-glucosidase AB OS=Homo sapiens GN=GANAB PE=1 SV=3 - [GANAB_HUMAN]	unknown	ER	0.853068	unknown
P62266	0.026	0.045	0.056	0.074	0.108	0.118	0.147	0.206	0.204	0.012	0.025	0.035	0.05	0.065	0.079	0.059	0.161	0.271	0.241	0.017	0.032	0.032	0.056	0.075	0.082	0.084	0.175	0.229	0.232	0.018	P62266	40S ribosomal protein S23 OS=Homo sapiens GN=RPS23 PE=1 SV=3 - [RS23_HUMAN]	RIBOSOME	RIBOSOME	1	RIBOSOME
Q9NTK5	0.058	0.072	0.086	0.098	0.102	0.134	0.08	0.057	0.069	0.234	0.056	0.075	0.111	0.094	0.093	0.123	0.077	0.05	0.063	0.248	0.052	0.063	0.102	0.112	0.132	0.116	0.075	0.062	0.063	0.223	Q9NTK5	Obg-like ATPase 1 OS=Homo sapiens GN=OLA1 PE=1 SV=2 - [OLA1_HUMAN]	unknown	CYTOSOL	0.913755	CYTOSOL
Q9Y2Z0	0.079	0.076	0.089	0.1	0.111	0.11	0.082	0.058	0.083	0.181	0.063	0.082	0.121	0.101	0.098	0.125	0.086	0.054	0.065	0.184	0.066	0.073	0.113	0.124	0.126	0.125	0.08	0.061	0.055	0.167	Q9Y2Z0	Protein SGT1 homolog OS=Homo sapiens GN=SUGT1 PE=1 SV=3 - [SGT1_HUMAN]	unknown	CYTOSOL	0.797819	unknown
Q7KZF4	0.041	0.064	0.072	0.092	0.146	0.151	0.186	0.165	0.054	0.008	0.041	0.067	0.07	0.106	0.11	0.082	0.223	0.204	0.084	0.013	0.054	0.066	0.078	0.107	0.106	0.117	0.228	0.158	0.075	0.012	Q7KZF4	Staphylococcal nuclease domain-containing protein 1 OS=Homo sapiens GN=SND1 PE=1 SV=1 - [SND1_HUMAN]	unknown	RIBOSOME	0.701438	unknown
Q99426	0.051	0.065	0.088	0.093	0.106	0.133	0.083	0.047	0.06	0.271	0.051	0.076	0.136	0.097	0.091	0.135	0.072	0.042	0.047	0.251	0.047	0.069	0.117	0.116	0.135	0.118	0.068	0.053	0.053	0.221	Q99426	Tubulin-folding cofactor B OS=Homo sapiens GN=TBCB PE=1 SV=2 - [TBCB_HUMAN]	unknown	CYTOSOL	0.929006	CYTOSOL
O94776	0.63	0.026	0.027	0.042	0.042	0.05	0.043	0.025	0.069	0.067	0.236	0.085	0.073	0.076	0.07	0.073	0.075	0.056	0.118	0.147	0.461	0.031	0.04	0.066	0.073	0.057	0.062	0.053	0.064	0.103	O94776	Metastasis-associated protein MTA2 OS=Homo sapiens GN=MTA2 PE=1 SV=1 - [MTA2_HUMAN]	unknown	NUCLEUS/CHROMATIN	0.925315	NUCLEUS/CHROMATIN
Q07955	0.171	0.027	0.026	0.05	0.074	0.096	0.126	0.221	0.158	0.042	0.078	0.032	0.045	0.05	0.062	0.065	0.169	0.287	0.172	0.029	0.105	0.029	0.044	0.061	0.079	0.083	0.17	0.241	0.151	0.034	Q07955	Serine/arginine-rich splicing factor 1 OS=Homo sapiens GN=SRSF1 PE=1 SV=2 - [SRSF1_HUMAN]	unknown	NUCLEUS/CHROMATIN	0.96913	NUCLEUS/CHROMATIN
P61353	0.032	0.049	0.059	0.071	0.101	0.111	0.138	0.22	0.204	0.008	0.036	0.027	0.043	0.064	0.075	0.059	0.155	0.263	0.253	0.01	0.032	0.029	0.05	0.07	0.078	0.081	0.162	0.239	0.236	0.018	P61353	60S ribosomal protein L27 OS=Homo sapiens GN=RPL27 PE=1 SV=2 - [RL27_HUMAN]	RIBOSOME	RIBOSOME	1	RIBOSOME
Q99417	0.081	0.054	0.052	0.067	0.1	0.114	0.121	0.155	0.174	0.08	0.058	0.065	0.089	0.074	0.077	0.098	0.117	0.147	0.145	0.113	0.059	0.044	0.076	0.09	0.098	0.1	0.125	0.16	0.152	0.093	Q99417	C-Myc-binding protein OS=Homo sapiens GN=MYCBP PE=1 SV=3 - [MYCBP_HUMAN]	unknown	NUCLEUS/CHROMATIN	0.776829	NUCLEUS/CHROMATIN
P33316	0.232	0.352	0.183	0.039	0.032	0.046	0.026	0.032	0.03	0.029	0.263	0.369	0.215	0.066	0.031	0.025	0.008	0.008	0.003	0.01	0.305	0.343	0.164	0.065	0.023	0.027	0.016	0.024	0.012	0.021	P33316	Deoxyuridine 5'-triphosphate nucleotidohydrolase, mitochondrial OS=Homo sapiens GN=DUT PE=1 SV=4 - [DUT_HUMAN]	unknown	MITOCHONDRION	0.975626	MITOCHONDRION
P78406	0.211	0.049	0.061	0.074	0.101	0.106	0.095	0.112	0.153	0.053	0.111	0.069	0.086	0.089	0.092	0.084	0.113	0.134	0.133	0.072	0.15	0.05	0.073	0.087	0.091	0.089	0.108	0.134	0.152	0.062	P78406	mRNA export factor OS=Homo sapiens GN=RAE1 PE=1 SV=1 - [RAE1L_HUMAN]	unknown	NUCLEUS/CHROMATIN	0.82474	NUCLEUS/CHROMATIN
Q9Y2J2-2	0.119	0.215	0.218	0.187	0.123	0.072	0.032	0.014	0.009	0.014	0.235	0.186	0.176	0.19	0.07	0.042	0.038	0.025	0.024	0.037	0.25	0.154	0.202	0.158	0.085	0.053	0.043	0.026	0.01	0.025	Q9Y2J2-2	Isoform 2 of Band 4.1-like protein 3 OS=Homo sapiens GN=EPB41L3 - [E41L3_HUMAN]	PM	PM	1	PM
Q5T3I0	0.044	0.032	0.038	0.059	0.113	0.13	0.161	0.213	0.189	0.012	0.046	0.045	0.049	0.064	0.072	0.071	0.154	0.248	0.213	0.025	0.038	0.032	0.05	0.071	0.087	0.102	0.183	0.214	0.2	0.016	Q5T3I0	G patch domain-containing protein 4 OS=Homo sapiens GN=GPATCH4 PE=1 SV=2 - [GPTC4_HUMAN]	unknown	RIBOSOME	0.792411	unknown
Q8N3V7-2	0.228	0.226	0.168	0.1	0.057	0.054	0.047	0.029	0.054	0.03	0.312	0.175	0.086	0.063	0.059	0.054	0.064	0.068	0.066	0.034	0.339	0.154	0.099	0.089	0.055	0.072	0.057	0.045	0.051	0.028	Q8N3V7-2	Isoform 2 of Synaptopodin OS=Homo sapiens GN=SYNPO - [SYNPO_HUMAN]	unknown	MITOCHONDRION	0.524234	unknown
P63220	0.032	0.052	0.062	0.073	0.115	0.126	0.146	0.193	0.181	0.01	0.036	0.059	0.061	0.075	0.085	0.074	0.168	0.236	0.152	0.026	0.041	0.048	0.061	0.081	0.087	0.091	0.154	0.208	0.203	0.023	P63220	40S ribosomal protein S21 OS=Homo sapiens GN=RPS21 PE=1 SV=1 - [RS21_HUMAN]	RIBOSOME	RIBOSOME	1	RIBOSOME
P39687	0.059	0.06	0.076	0.088	0.105	0.148	0.086	0.061	0.105	0.211	0.05	0.067	0.129	0.091	0.096	0.131	0.079	0.057	0.084	0.208	0.049	0.058	0.103	0.109	0.131	0.119	0.079	0.074	0.085	0.191	P39687	Acidic leucine-rich nuclear phosphoprotein 32 family member A OS=Homo sapiens GN=ANP32A PE=1 SV=1 - [AN32A_HUMAN]	unknown	CYTOSOL	0.893588	CYTOSOL
P11216	0.028	0.039	0.053	0.085	0.136	0.154	0.133	0.157	0.094	0.112	0.024	0.034	0.06	0.086	0.119	0.117	0.215	0.183	0.077	0.079	0.033	0.047	0.08	0.101	0.131	0.126	0.145	0.116	0.079	0.136	P11216	Glycogen phosphorylase, brain form OS=Homo sapiens GN=PYGB PE=1 SV=5 - [PYGB_HUMAN]	unknown	RIBOSOME	0.305658	unknown
P31689	0.071	0.079	0.094	0.103	0.117	0.134	0.087	0.072	0.099	0.154	0.105	0.122	0.115	0.105	0.093	0.087	0.081	0.074	0.085	0.127	0.075	0.08	0.118	0.117	0.118	0.104	0.088	0.072	0.075	0.155	P31689	DnaJ homolog subfamily A member 1 OS=Homo sapiens GN=DNAJA1 PE=1 SV=2 - [DNJA1_HUMAN]	unknown	CYTOSOL	0.517594	unknown
O95347	0.068	0.041	0.046	0.062	0.089	0.104	0.127	0.2	0.212	0.045	0.058	0.046	0.056	0.066	0.071	0.068	0.137	0.216	0.232	0.045	0.057	0.04	0.063	0.076	0.088	0.086	0.131	0.177	0.208	0.072	O95347	Structural maintenance of chromosomes protein 2 OS=Homo sapiens GN=SMC2 PE=1 SV=2 - [SMC2_HUMAN]	unknown	NUCLEUS/CHROMATIN	0.735236	NUCLEUS/CHROMATIN
P32119	0.144	0.083	0.081	0.091	0.107	0.118	0.093	0.085	0.066	0.112	0.05	0.081	0.118	0.084	0.079	0.097	0.105	0.092	0.148	0.141	0.106	0.08	0.116	0.114	0.118	0.102	0.073	0.066	0.072	0.15	P32119	Peroxiredoxin-2 OS=Homo sapiens GN=PRDX2 PE=1 SV=5 - [PRDX2_HUMAN]	unknown	CYTOSOL	0.464492	unknown
P24941	0.134	0.055	0.075	0.084	0.093	0.111	0.095	0.107	0.126	0.103	0.073	0.071	0.099	0.088	0.093	0.096	0.093	0.109	0.114	0.155	0.091	0.058	0.091	0.11	0.112	0.105	0.098	0.102	0.101	0.129	P24941	Cyclin-dependent kinase 2 OS=Homo sapiens GN=CDK2 PE=1 SV=2 - [CDK2_HUMAN]	unknown	NUCLEUS/CHROMATIN	0.424492	unknown
P46779	0.026	0.052	0.06	0.076	0.099	0.105	0.142	0.223	0.19	0.01	0.028	0.03	0.043	0.081	0.073	0.059	0.161	0.253	0.229	0.008	0.032	0.028	0.054	0.069	0.076	0.073	0.168	0.24	0.243	0.012	P46779	60S ribosomal protein L28 OS=Homo sapiens GN=RPL28 PE=1 SV=3 - [RL28_HUMAN]	RIBOSOME	RIBOSOME	1	RIBOSOME
P35580	0.227	0.172	0.097	0.073	0.065	0.079	0.049	0.037	0.079	0.112	0.105	0.072	0.089	0.069	0.065	0.077	0.063	0.071	0.247	0.137	0.239	0.089	0.091	0.091	0.087	0.078	0.059	0.052	0.075	0.139	P35580	Myosin-10 OS=Homo sapiens GN=MYH10 PE=1 SV=3 - [MYH10_HUMAN]	unknown	NUCLEUS/CHROMATIN	0.415362	unknown
P61088	0.086	0.073	0.082	0.094	0.102	0.115	0.087	0.089	0.095	0.157	0.067	0.088	0.125	0.1	0.095	0.115	0.083	0.074	0.056	0.206	0.077	0.073	0.104	0.116	0.116	0.093	0.087	0.09	0.086	0.162	P61088	Ubiquitin-conjugating enzyme E2 N OS=Homo sapiens GN=UBE2N PE=1 SV=1 - [UBE2N_HUMAN]	unknown	CYTOSOL	0.730877	unknown
P46940	0.054	0.104	0.139	0.139	0.108	0.103	0.057	0.046	0.065	0.163	0.08	0.103	0.135	0.124	0.086	0.092	0.065	0.046	0.069	0.185	0.084	0.094	0.15	0.143	0.114	0.092	0.059	0.05	0.049	0.163	P46940	Ras GTPase-activating-like protein IQGAP1 OS=Homo sapiens GN=IQGAP1 PE=1 SV=1 - [IQGA1_HUMAN]	unknown	CYTOSOL	0.495054	unknown
O00299	0.055	0.083	0.108	0.12	0.114	0.136	0.073	0.042	0.053	0.2	0.051	0.08	0.133	0.097	0.101	0.13	0.077	0.045	0.055	0.234	0.055	0.077	0.133	0.129	0.124	0.109	0.066	0.054	0.053	0.195	O00299	Chloride intracellular channel protein 1 OS=Homo sapiens GN=CLIC1 PE=1 SV=4 - [CLIC1_HUMAN]	unknown	CYTOSOL	0.871162	unknown
O95292	0.089	0.121	0.162	0.164	0.19	0.125	0.079	0.038	0.017	0.004	0.072	0.113	0.111	0.218	0.182	0.087	0.123	0.054	0.034	0.005	0.101	0.104	0.151	0.195	0.142	0.119	0.12	0.048	0.014	0.003	O95292	Vesicle-associated membrane protein-associated protein B/C OS=Homo sapiens GN=VAPB PE=1 SV=3 - [VAPB_HUMAN]	unknown	ER	0.952506	ER
O95865	0.063	0.117	0.145	0.145	0.117	0.12	0.062	0.033	0.039	0.145	0.098	0.111	0.154	0.127	0.093	0.106	0.063	0.032	0.033	0.171	0.096	0.108	0.16	0.15	0.113	0.095	0.058	0.041	0.036	0.139	O95865	N(G),N(G)-dimethylarginine dimethylaminohydrolase 2 OS=Homo sapiens GN=DDAH2 PE=1 SV=1 - [DDAH2_HUMAN]	unknown	CYTOSOL	0.381758	unknown
P50479	0.148	0.161	0.118	0.088	0.09	0.1	0.063	0.072	0.091	0.077	0.207	0.13	0.124	0.094	0.086	0.091	0.07	0.044	0.053	0.108	0.234	0.118	0.116	0.101	0.088	0.099	0.064	0.047	0.051	0.083	P50479	PDZ and LIM domain protein 4 OS=Homo sapiens GN=PDLIM4 PE=1 SV=2 - [PDLI4_HUMAN]	unknown	NUCLEUS/CHROMATIN	0.243544	unknown
Q9UNF1	0.051	0.05	0.061	0.081	0.103	0.125	0.113	0.143	0.149	0.126	0.059	0.063	0.104	0.087	0.09	0.108	0.1	0.108	0.109	0.162	0.059	0.053	0.088	0.104	0.111	0.101	0.107	0.111	0.104	0.156	Q9UNF1	Melanoma-associated antigen D2 OS=Homo sapiens GN=MAGED2 PE=1 SV=2 - [MAGD2_HUMAN]	unknown	CYTOSOL	0.509018	unknown
Q01082-3	0.207	0.202	0.119	0.078	0.065	0.075	0.064	0.044	0.084	0.067	0.265	0.161	0.104	0.061	0.052	0.066	0.045	0.036	0.092	0.113	0.33	0.134	0.077	0.073	0.067	0.059	0.046	0.062	0.061	0.095	Q01082-3	Isoform 2 of Spectrin beta chain, non-erythrocytic 1 OS=Homo sapiens GN=SPTBN1 - [SPTB2_HUMAN]	unknown	NUCLEUS/CHROMATIN	0.418658	unknown
Q9Y680-2	0.077	0.143	0.186	0.157	0.179	0.107	0.057	0.029	0.015	0.026	0.062	0.156	0.166	0.196	0.161	0.081	0.085	0.04	0.018	0.03	0.085	0.136	0.181	0.19	0.136	0.104	0.095	0.035	0.009	0.016	Q9Y680-2	Isoform 2 of Peptidyl-prolyl cis-trans isomerase FKBP7 OS=Homo sapiens GN=FKBP7 - [FKBP7_HUMAN]	unknown	ER	0.925943	unknown
Q96BJ3	0.111	0.2	0.199	0.182	0.121	0.074	0.036	0.023	0.017	0.029	0.159	0.148	0.173	0.159	0.088	0.072	0.054	0.035	0.038	0.09	0.204	0.145	0.184	0.165	0.087	0.063	0.046	0.03	0.018	0.045	Q96BJ3	Axin interactor, dorsalization-associated protein OS=Homo sapiens GN=AIDA PE=1 SV=1 - [AIDA_HUMAN]	unknown	PM	0.901492	PM
Q969X5-2	0.075	0.124	0.174	0.15	0.159	0.113	0.099	0.082	0.02	0.006	0.059	0.136	0.116	0.185	0.155	0.082	0.134	0.091	0.028	0.005	0.084	0.106	0.148	0.182	0.136	0.114	0.139	0.07	0.013	0.001	Q969X5-2	Isoform 2 of Endoplasmic reticulum-Golgi intermediate compartment protein 1 OS=Homo sapiens GN=ERGIC1 - [ERGI1_HUMAN]	unknown	ER	0.901033	unknown
Q14011	0.062	0.046	0.062	0.086	0.112	0.214	0.104	0.105	0.085	0.012	0.091	0.055	0.049	0.062	0.068	0.055	0.159	0.247	0.198	0.014	0.064	0.035	0.053	0.077	0.078	0.082	0.169	0.228	0.198	0.015	Q14011	Cold-inducible RNA-binding protein OS=Homo sapiens GN=CIRBP PE=1 SV=1 - [CIRBP_HUMAN]	unknown	RIBOSOME	0.828369	unknown
P07900	0.052	0.066	0.084	0.097	0.107	0.151	0.08	0.048	0.069	0.238	0.049	0.071	0.137	0.097	0.098	0.131	0.076	0.043	0.059	0.234	0.051	0.064	0.114	0.116	0.131	0.117	0.073	0.058	0.056	0.213	P07900	Heat shock protein HSP 90-alpha OS=Homo sapiens GN=HSP90AA1 PE=1 SV=5 - [HS90A_HUMAN]	unknown	CYTOSOL	0.920537	CYTOSOL
P38606-2	0.07	0.144	0.129	0.113	0.136	0.12	0.071	0.05	0.063	0.1	0.078	0.163	0.127	0.113	0.101	0.098	0.073	0.049	0.064	0.133	0.094	0.156	0.14	0.129	0.104	0.093	0.066	0.053	0.052	0.109	P38606-2	Isoform 2 of V-type proton ATPase catalytic subunit A OS=Homo sapiens GN=ATP6V1A - [VATA_HUMAN]	unknown	ER	0.258527	unknown
Q15785	0.07	0.06	0.1	0.097	0.141	0.121	0.101	0.098	0.123	0.082	0.072	0.076	0.094	0.095	0.098	0.094	0.095	0.1	0.093	0.184	0.074	0.063	0.104	0.109	0.107	0.107	0.104	0.096	0.082	0.151	Q15785	Mitochondrial import receptor subunit TOM34 OS=Homo sapiens GN=TOMM34 PE=1 SV=2 - [TOM34_HUMAN]	unknown	CYTOSOL	0.488139	unknown
P36871	0.054	0.07	0.085	0.094	0.105	0.12	0.07	0.048	0.064	0.273	0.045	0.074	0.121	0.094	0.092	0.12	0.078	0.049	0.061	0.257	0.049	0.068	0.106	0.115	0.129	0.118	0.075	0.059	0.056	0.227	P36871	Phosphoglucomutase-1 OS=Homo sapiens GN=PGM1 PE=1 SV=3 - [PGM1_HUMAN]	CYTOSOL	CYTOSOL	1	CYTOSOL
P62269	0.037	0.059	0.062	0.066	0.097	0.089	0.134	0.233	0.187	0.01	0.034	0.054	0.046	0.076	0.076	0.047	0.156	0.291	0.2	0.004	0.042	0.031	0.04	0.075	0.08	0.086	0.167	0.244	0.218	0.014	P62269	40S ribosomal protein S18 OS=Homo sapiens GN=RPS18 PE=1 SV=3 - [RS18_HUMAN]	RIBOSOME	RIBOSOME	1	RIBOSOME
P52597	0.124	0.04	0.049	0.074	0.1	0.116	0.128	0.165	0.108	0.09	0.073	0.058	0.091	0.087	0.089	0.104	0.128	0.146	0.093	0.122	0.075	0.05	0.083	0.1	0.111	0.111	0.128	0.133	0.088	0.113	P52597	Heterogeneous nuclear ribonucleoprotein F OS=Homo sapiens GN=HNRNPF PE=1 SV=3 - [HNRPF_HUMAN]	unknown	NUCLEUS/CHROMATIN	0.614105	unknown
P60900	0.031	0.039	0.048	0.051	0.064	0.09	0.066	0.104	0.397	0.114	0.029	0.045	0.077	0.051	0.061	0.067	0.054	0.095	0.406	0.105	0.035	0.04	0.078	0.075	0.094	0.082	0.065	0.116	0.283	0.128	P60900	Proteasome subunit alpha type-6 OS=Homo sapiens GN=PSMA6 PE=1 SV=1 - [PSA6_HUMAN]	PROTEASOME	PROTEASOME	1	PROTEASOME
Q9BVG4	0.03	0.032	0.038	0.06	0.1	0.12	0.174	0.195	0.154	0.079	0.031	0.042	0.065	0.064	0.087	0.096	0.192	0.192	0.126	0.088	0.027	0.032	0.062	0.083	0.102	0.114	0.183	0.177	0.148	0.076	Q9BVG4	Protein PBDC1 OS=Homo sapiens GN=PBDC1 PE=1 SV=1 - [PBDC1_HUMAN]	unknown	NUCLEUS/CHROMATIN	0.702266	NUCLEUS/CHROMATIN
P43243	0.283	0.018	0.028	0.053	0.081	0.087	0.145	0.19	0.094	0.023	0.112	0.044	0.044	0.061	0.065	0.061	0.164	0.288	0.13	0.027	0.183	0.027	0.044	0.066	0.073	0.083	0.174	0.203	0.103	0.036	P43243	Matrin-3 OS=Homo sapiens GN=MATR3 PE=1 SV=2 - [MATR3_HUMAN]	unknown	NUCLEUS/CHROMATIN	0.975287	NUCLEUS/CHROMATIN
Q9NPA8-2	0.162	0.066	0.077	0.093	0.111	0.147	0.077	0.049	0.068	0.132	0.095	0.078	0.107	0.081	0.08	0.104	0.083	0.086	0.078	0.209	0.149	0.065	0.101	0.105	0.105	0.107	0.074	0.068	0.054	0.17	Q9NPA8-2	Isoform 2 of Transcription and mRNA export factor ENY2 OS=Homo sapiens GN=ENY2 - [ENY2_HUMAN]	unknown	CYTOSOL	0.681865	unknown
Q9Y2Q3	0.105	0.188	0.172	0.141	0.187	0.128	0.044	0.013	0.003	0.001	0.085	0.147	0.15	0.243	0.182	0.083	0.064	0.021	0.009	0.007	0.136	0.157	0.152	0.198	0.126	0.111	0.066	0.013	0.012	0.008	Q9Y2Q3	Glutathione S-transferase kappa 1 OS=Homo sapiens GN=GSTK1 PE=1 SV=3 - [GSTK1_HUMAN]	unknown	ER	0.658739	unknown
P46459	0.048	0.098	0.128	0.129	0.163	0.116	0.125	0.133	0.045	0.006	0.055	0.162	0.118	0.16	0.125	0.072	0.151	0.108	0.032	0.005	0.081	0.121	0.151	0.171	0.119	0.106	0.127	0.08	0.024	0.008	P46459	Vesicle-fusing ATPase OS=Homo sapiens GN=NSF PE=1 SV=3 - [NSF_HUMAN]	unknown	ER	0.538275	unknown
P21281	0.075	0.15	0.133	0.114	0.136	0.119	0.07	0.053	0.066	0.079	0.087	0.189	0.127	0.114	0.104	0.088	0.076	0.049	0.057	0.102	0.092	0.166	0.143	0.122	0.105	0.083	0.067	0.052	0.056	0.103	P21281	V-type proton ATPase subunit B, brain isoform OS=Homo sapiens GN=ATP6V1B2 PE=1 SV=3 - [VATB2_HUMAN]	unknown	PM	0.347708	unknown
Q7Z422-2	0.058	0.054	0.069	0.086	0.098	0.131	0.108	0.137	0.108	0.141	0.05	0.064	0.104	0.084	0.092	0.111	0.1	0.123	0.101	0.166	0.049	0.057	0.088	0.101	0.11	0.106	0.116	0.132	0.109	0.138	Q7Z422-2	Isoform 2 of SUZ domain-containing protein 1 OS=Homo sapiens GN=SZRD1 - [SZRD1_HUMAN]	unknown	CYTOSOL	0.542936	unknown
O75396	0.083	0.136	0.179	0.157	0.169	0.111	0.089	0.058	0.016	0.005	0.064	0.141	0.127	0.192	0.166	0.081	0.122	0.073	0.027	0.004	0.089	0.105	0.16	0.178	0.134	0.11	0.127	0.061	0.018	0.008	O75396	Vesicle-trafficking protein SEC22b OS=Homo sapiens GN=SEC22B PE=1 SV=4 - [SC22B_HUMAN]	unknown	ER	0.926552	unknown
Q9BXV9	0.046	0.052	0.079	0.095	0.106	0.167	0.075	0.043	0.07	0.258	0.048	0.066	0.136	0.096	0.089	0.142	0.078	0.042	0.064	0.244	0.042	0.058	0.102	0.112	0.134	0.122	0.071	0.059	0.055	0.241	Q9BXV9	Uncharacterized protein C14orf142 OS=Homo sapiens GN=C14orf142 PE=1 SV=2 - [CN142_HUMAN]	unknown	CYTOSOL	0.940474	CYTOSOL
Q9C0C2	0.053	0.06	0.064	0.082	0.125	0.145	0.173	0.151	0.08	0.055	0.066	0.076	0.099	0.089	0.094	0.103	0.143	0.131	0.084	0.104	0.063	0.057	0.084	0.097	0.109	0.12	0.175	0.139	0.083	0.071	Q9C0C2	182 kDa tankyrase-1-binding protein OS=Homo sapiens GN=TNKS1BP1 PE=1 SV=4 - [TB182_HUMAN]	unknown	NUCLEUS/CHROMATIN	0.374124	unknown
O75955	0.143	0.341	0.167	0.104	0.101	0.068	0.035	0.014	0.01	0.029	0.175	0.367	0.112	0.112	0.075	0.044	0.043	0.025	0.022	0.023	0.224	0.367	0.155	0.103	0.048	0.047	0.025	0.014	0.007	0.006	O75955	Flotillin-1 OS=Homo sapiens GN=FLOT1 PE=1 SV=3 - [FLOT1_HUMAN]	unknown	LYSOSOME	0.824951	LYSOSOME
P40227	0.041	0.051	0.063	0.066	0.078	0.097	0.067	0.111	0.287	0.124	0.052	0.059	0.084	0.072	0.071	0.075	0.069	0.107	0.277	0.133	0.043	0.052	0.082	0.085	0.095	0.086	0.069	0.114	0.225	0.148	P40227	T-complex protein 1 subunit zeta OS=Homo sapiens GN=CCT6A PE=1 SV=3 - [TCPZ_HUMAN]	unknown	PROTEASOME	0.500418	unknown
O14579	0.05	0.096	0.138	0.124	0.11	0.133	0.084	0.078	0.096	0.081	0.048	0.159	0.135	0.102	0.092	0.092	0.083	0.066	0.127	0.099	0.044	0.078	0.122	0.117	0.123	0.111	0.096	0.083	0.089	0.143	O14579	Coatomer subunit epsilon OS=Homo sapiens GN=COPE PE=1 SV=3 - [COPE_HUMAN]	unknown	CYTOSOL	0.346086	unknown
Q6PKG0	0.03	0.043	0.048	0.055	0.078	0.08	0.115	0.273	0.255	0.016	0.028	0.04	0.048	0.053	0.054	0.05	0.109	0.286	0.305	0.027	0.029	0.036	0.053	0.065	0.068	0.068	0.129	0.269	0.265	0.021	Q6PKG0	La-related protein 1 OS=Homo sapiens GN=LARP1 PE=1 SV=2 - [LARP1_HUMAN]	unknown	RIBOSOME	0.585926	unknown
P09417	0.077	0.124	0.095	0.088	0.09	0.131	0.068	0.045	0.063	0.223	0.06	0.082	0.135	0.091	0.103	0.131	0.072	0.044	0.053	0.232	0.079	0.094	0.105	0.108	0.121	0.093	0.063	0.055	0.05	0.201	P09417	Dihydropteridine reductase OS=Homo sapiens GN=QDPR PE=1 SV=2 - [DHPR_HUMAN]	unknown	CYTOSOL	0.879553	unknown
Q9Y5J7	0.198	0.497	0.186	0.044	0.026	0.033	0.014	0.008	0.002	0.067	0.17	0.526	0.186	0.062	0.02	0.008	0.002	0.002	0.004	0.005	0.276	0.446	0.2	0.046	0.013	0.01	0.003	0.002	0.003	0.004	Q9Y5J7	Mitochondrial import inner membrane translocase subunit Tim9 OS=Homo sapiens GN=TIMM9 PE=1 SV=1 - [TIM9_HUMAN]	MITOCHONDRION	MITOCHONDRION	1	MITOCHONDRION
P26196	0.042	0.051	0.067	0.096	0.128	0.117	0.153	0.201	0.119	0.019	0.038	0.058	0.069	0.084	0.083	0.071	0.164	0.237	0.159	0.033	0.04	0.047	0.078	0.098	0.094	0.09	0.184	0.205	0.133	0.021	P26196	Probable ATP-dependent RNA helicase DDX6 OS=Homo sapiens GN=DDX6 PE=1 SV=2 - [DDX6_HUMAN]	unknown	RIBOSOME	0.869731	unknown
Q9Y2B0	0.081	0.166	0.19	0.167	0.178	0.097	0.054	0.029	0.012	0.019	0.061	0.163	0.173	0.207	0.16	0.077	0.079	0.033	0.014	0.028	0.09	0.157	0.189	0.199	0.127	0.098	0.08	0.029	0.009	0.014	Q9Y2B0	Protein canopy homolog 2 OS=Homo sapiens GN=CNPY2 PE=1 SV=1 - [CNPY2_HUMAN]	ER	ER	1	ER
Q8N6T3	0.078	0.072	0.121	0.121	0.192	0.133	0.086	0.07	0.094	0.038	0.077	0.116	0.17	0.175	0.13	0.086	0.08	0.072	0.053	0.028	0.084	0.089	0.148	0.164	0.12	0.117	0.106	0.071	0.05	0.048	Q8N6T3	ADP-ribosylation factor GTPase-activating protein 1 OS=Homo sapiens GN=ARFGAP1 PE=1 SV=2 - [ARFG1_HUMAN]	unknown	ER	0.621425	unknown
P40429	0.029	0.055	0.056	0.073	0.103	0.099	0.135	0.227	0.204	0.005	0.028	0.031	0.044	0.066	0.075	0.06	0.155	0.273	0.244	0.01	0.03	0.03	0.046	0.062	0.074	0.077	0.174	0.243	0.252	0.01	P40429	60S ribosomal protein L13a OS=Homo sapiens GN=RPL13A PE=1 SV=2 - [RL13A_HUMAN]	RIBOSOME	RIBOSOME	1	RIBOSOME
Q8TBA6-2	0.057	0.192	0.248	0.147	0.089	0.066	0.066	0.084	0.042	0.01	0.065	0.335	0.167	0.114	0.054	0.042	0.063	0.103	0.051	0.011	0.061	0.197	0.244	0.172	0.069	0.055	0.06	0.072	0.042	0.011	Q8TBA6-2	Isoform 2 of Golgin subfamily A member 5 OS=Homo sapiens GN=GOLGA5 - [GOGA5_HUMAN]	unknown	GA	0.906631	GA
P06396-2	0.056	0.076	0.099	0.105	0.115	0.149	0.076	0.041	0.057	0.222	0.06	0.081	0.133	0.103	0.099	0.123	0.077	0.042	0.053	0.221	0.063	0.072	0.121	0.119	0.131	0.115	0.075	0.055	0.055	0.19	P06396-2	Isoform 2 of Gelsolin OS=Homo sapiens GN=GSN - [GELS_HUMAN]	unknown	CYTOSOL	0.882133	unknown
P09525	0.054	0.07	0.09	0.104	0.108	0.136	0.081	0.045	0.059	0.236	0.049	0.076	0.128	0.099	0.094	0.126	0.077	0.048	0.061	0.228	0.056	0.069	0.113	0.118	0.132	0.119	0.074	0.061	0.053	0.205	P09525	Annexin A4 OS=Homo sapiens GN=ANXA4 PE=1 SV=4 - [ANXA4_HUMAN]	unknown	CYTOSOL	0.905232	CYTOSOL
O94992	0.049	0.039	0.055	0.072	0.094	0.124	0.092	0.124	0.17	0.175	0.039	0.043	0.11	0.081	0.087	0.105	0.088	0.106	0.136	0.183	0.038	0.044	0.085	0.097	0.118	0.117	0.086	0.109	0.137	0.165	O94992	Protein HEXIM1 OS=Homo sapiens GN=HEXIM1 PE=1 SV=1 - [HEXI1_HUMAN]	unknown	CYTOSOL	0.615778	unknown
Q9BWD1	0.058	0.071	0.093	0.104	0.105	0.14	0.091	0.057	0.086	0.18	0.047	0.072	0.124	0.092	0.093	0.121	0.075	0.056	0.065	0.24	0.048	0.067	0.117	0.119	0.127	0.119	0.081	0.059	0.062	0.204	Q9BWD1	Acetyl-CoA acetyltransferase, cytosolic OS=Homo sapiens GN=ACAT2 PE=1 SV=2 - [THIC_HUMAN]	CYTOSOL	CYTOSOL	1	CYTOSOL
P13674	0.094	0.187	0.207	0.172	0.192	0.072	0.042	0.023	0.006	0.006	0.087	0.184	0.152	0.213	0.178	0.075	0.051	0.026	0.015	0.018	0.115	0.188	0.201	0.181	0.123	0.092	0.074	0.015	0.007	0.004	P13674	Prolyl 4-hydroxylase subunit alpha-1 OS=Homo sapiens GN=P4HA1 PE=1 SV=2 - [P4HA1_HUMAN]	unknown	ER	0.929665	unknown
P13674-2	0.096	0.197	0.237	0.164	0.181	0.07	0.03	0.014	0.005	0.006	0.077	0.188	0.171	0.171	0.162	0.058	0.074	0.04	0.022	0.024	0.119	0.16	0.208	0.171	0.112	0.08	0.064	0.015	0.004	0.004	P13674-2	Isoform 2 of Prolyl 4-hydroxylase subunit alpha-1 OS=Homo sapiens GN=P4HA1 - [P4HA1_HUMAN]	unknown	ER	0.826206	unknown
P62081	0.032	0.049	0.063	0.069	0.108	0.12	0.144	0.206	0.197	0.008	0.036	0.045	0.055	0.071	0.081	0.067	0.158	0.249	0.222	0.014	0.036	0.043	0.062	0.078	0.085	0.081	0.16	0.217	0.224	0.018	P62081	40S ribosomal protein S7 OS=Homo sapiens GN=RPS7 PE=1 SV=1 - [RS7_HUMAN]	RIBOSOME	RIBOSOME	1	RIBOSOME
P47756-2	0.083	0.089	0.097	0.101	0.107	0.111	0.091	0.089	0.112	0.107	0.088	0.09	0.115	0.101	0.09	0.097	0.092	0.078	0.106	0.134	0.092	0.076	0.109	0.112	0.106	0.1	0.093	0.092	0.099	0.116	P47756-2	Isoform 2 of F-actin-capping protein subunit beta OS=Homo sapiens GN=CAPZB - [CAPZB_HUMAN]	unknown	CYTOSOL	0.351705	unknown
Q99798	0.264	0.398	0.243	0.039	0.018	0.024	0.004	0.006	0.007	0.008	0.282	0.378	0.173	0.077	0.039	0.026	0.008	0.008	0.006	0.014	0.408	0.343	0.154	0.05	0.01	0.017	0.006	0.006	0.006	0.006	Q99798	Aconitate hydratase, mitochondrial OS=Homo sapiens GN=ACO2 PE=1 SV=2 - [ACON_HUMAN]	MITOCHONDRION	MITOCHONDRION	1	MITOCHONDRION
P26599	0.153	0.034	0.035	0.063	0.093	0.104	0.174	0.227	0.099	0.016	0.06	0.04	0.045	0.064	0.071	0.064	0.195	0.315	0.142	0.022	0.09	0.037	0.055	0.079	0.085	0.09	0.206	0.236	0.121	0.017	P26599	Polypyrimidine tract-binding protein 1 OS=Homo sapiens GN=PTBP1 PE=1 SV=1 - [PTBP1_HUMAN]	unknown	NUCLEUS/CHROMATIN	0.685042	NUCLEUS/CHROMATIN
P54619-2	0.063	0.1	0.128	0.134	0.122	0.107	0.073	0.061	0.076	0.131	0.087	0.101	0.126	0.116	0.092	0.094	0.084	0.076	0.084	0.138	0.094	0.091	0.133	0.137	0.111	0.096	0.076	0.06	0.055	0.134	P54619-2	Isoform 2 of 5'-AMP-activated protein kinase subunit gamma-1 OS=Homo sapiens GN=PRKAG1 - [AAKG1_HUMAN]	unknown	CYTOSOL	0.350899	unknown
P51114	0.03	0.033	0.041	0.084	0.153	0.148	0.232	0.173	0.04	0.012	0.04	0.044	0.055	0.081	0.112	0.101	0.244	0.203	0.076	0.036	0.041	0.038	0.056	0.096	0.112	0.134	0.264	0.183	0.055	0.015	P51114	Fragile X mental retardation syndrome-related protein 1 OS=Homo sapiens GN=FXR1 PE=1 SV=3 - [FXR1_HUMAN]	unknown	RIBOSOME	0.806508	unknown
P46778	0.03	0.047	0.051	0.066	0.099	0.106	0.142	0.233	0.21	0.013	0.028	0.029	0.043	0.064	0.072	0.053	0.151	0.255	0.272	0.015	0.036	0.031	0.048	0.071	0.073	0.082	0.155	0.242	0.255	0.014	P46778	60S ribosomal protein L21 OS=Homo sapiens GN=RPL21 PE=1 SV=2 - [RL21_HUMAN]	RIBOSOME	RIBOSOME	1	RIBOSOME
P36578	0.027	0.053	0.057	0.07	0.099	0.108	0.143	0.22	0.199	0.01	0.025	0.036	0.045	0.059	0.071	0.056	0.16	0.277	0.256	0.011	0.033	0.037	0.054	0.069	0.078	0.079	0.163	0.227	0.238	0.016	P36578	60S ribosomal protein L4 OS=Homo sapiens GN=RPL4 PE=1 SV=5 - [RL4_HUMAN]	RIBOSOME	RIBOSOME	1	RIBOSOME
Q15459	0.143	0.027	0.035	0.046	0.067	0.078	0.109	0.206	0.22	0.067	0.073	0.037	0.055	0.055	0.062	0.068	0.126	0.249	0.203	0.08	0.098	0.03	0.053	0.068	0.08	0.084	0.13	0.201	0.177	0.07	Q15459	Splicing factor 3A subunit 1 OS=Homo sapiens GN=SF3A1 PE=1 SV=1 - [SF3A1_HUMAN]	unknown	NUCLEUS/CHROMATIN	0.97513	NUCLEUS/CHROMATIN
P25205	0.116	0.041	0.049	0.067	0.081	0.115	0.073	0.087	0.172	0.185	0.055	0.053	0.097	0.071	0.079	0.105	0.073	0.083	0.18	0.198	0.088	0.048	0.084	0.094	0.114	0.102	0.073	0.083	0.123	0.186	P25205	DNA replication licensing factor MCM3 OS=Homo sapiens GN=MCM3 PE=1 SV=3 - [MCM3_HUMAN]	unknown	CYTOSOL	0.560031	unknown
Q9Y6G9	0.163	0.044	0.049	0.061	0.091	0.097	0.112	0.167	0.178	0.03	0.065	0.06	0.063	0.077	0.084	0.072	0.122	0.184	0.229	0.044	0.072	0.044	0.065	0.083	0.088	0.092	0.125	0.176	0.22	0.04	Q9Y6G9	Cytoplasmic dynein 1 light intermediate chain 1 OS=Homo sapiens GN=DYNC1LI1 PE=1 SV=3 - [DC1L1_HUMAN]	unknown	NUCLEUS/CHROMATIN	0.85028	NUCLEUS/CHROMATIN
O15371-3	0.025	0.033	0.042	0.048	0.07	0.079	0.094	0.208	0.364	0.039	0.031	0.032	0.048	0.04	0.05	0.046	0.075	0.202	0.435	0.046	0.029	0.034	0.051	0.061	0.067	0.065	0.097	0.208	0.331	0.052	O15371-3	Isoform 3 of Eukaryotic translation initiation factor 3 subunit D OS=Homo sapiens GN=EIF3D - [EIF3D_HUMAN]	unknown	NUCLEUS/CHROMATIN	0.784984	NUCLEUS/CHROMATIN
P38117	0.235	0.437	0.214	0.038	0.018	0.02	0.012	0.01	0.011	0.011	0.288	0.368	0.159	0.077	0.033	0.02	0.011	0.011	0.01	0.015	0.358	0.367	0.163	0.046	0.011	0.015	0.01	0.008	0.007	0.012	P38117	Electron transfer flavoprotein subunit beta OS=Homo sapiens GN=ETFB PE=1 SV=3 - [ETFB_HUMAN]	unknown	MITOCHONDRION	0.979132	MITOCHONDRION
P35080-2	0.061	0.079	0.097	0.105	0.111	0.132	0.071	0.041	0.058	0.205	0.072	0.082	0.128	0.095	0.093	0.123	0.081	0.043	0.045	0.241	0.07	0.076	0.112	0.113	0.122	0.114	0.069	0.057	0.052	0.202	P35080-2	Isoform IIb of Profilin-2 OS=Homo sapiens GN=PFN2 - [PROF2_HUMAN]	unknown	CYTOSOL	0.884255	unknown
Q13151	0.171	0.028	0.035	0.062	0.092	0.097	0.156	0.191	0.126	0.018	0.075	0.03	0.042	0.054	0.063	0.059	0.184	0.273	0.173	0.019	0.12	0.028	0.042	0.062	0.072	0.075	0.195	0.238	0.141	0.015	Q13151	Heterogeneous nuclear ribonucleoprotein A0 OS=Homo sapiens GN=HNRNPA0 PE=1 SV=1 - [ROA0_HUMAN]	NUCLEUS/CHROMATIN	NUCLEUS/CHROMATIN	1	NUCLEUS/CHROMATIN
Q06124	0.097	0.083	0.091	0.099	0.105	0.105	0.089	0.107	0.125	0.086	0.112	0.089	0.108	0.11	0.088	0.085	0.09	0.102	0.109	0.102	0.118	0.078	0.11	0.113	0.104	0.093	0.088	0.088	0.092	0.107	Q06124	Tyrosine-protein phosphatase non-receptor type 11 OS=Homo sapiens GN=PTPN11 PE=1 SV=2 - [PTN11_HUMAN]	unknown	NUCLEUS/CHROMATIN	0.345768	unknown
Q4VC31	0.195	0.452	0.157	0.036	0.03	0.038	0.018	0.02	0.026	0.021	0.19	0.503	0.1	0.064	0.028	0.021	0.015	0.011	0.013	0.031	0.263	0.45	0.121	0.045	0.009	0.024	0.013	0.019	0.012	0.013	Q4VC31	Coiled-coil domain-containing protein 58 OS=Homo sapiens GN=CCDC58 PE=1 SV=1 - [CCD58_HUMAN]	unknown	MITOCHONDRION	0.572635	unknown
Q8IVD9	0.061	0.07	0.091	0.103	0.109	0.142	0.085	0.054	0.071	0.198	0.066	0.078	0.132	0.104	0.101	0.125	0.083	0.048	0.061	0.189	0.056	0.066	0.117	0.129	0.13	0.117	0.081	0.059	0.059	0.173	Q8IVD9	NudC domain-containing protein 3 OS=Homo sapiens GN=NUDCD3 PE=1 SV=3 - [NUDC3_HUMAN]	unknown	CYTOSOL	0.840939	unknown
O43491	0.159	0.238	0.215	0.158	0.102	0.061	0.029	0.018	0.009	0.01	0.305	0.186	0.17	0.157	0.06	0.037	0.027	0.016	0.025	0.022	0.347	0.176	0.158	0.145	0.055	0.04	0.026	0.017	0.007	0.015	O43491	Band 4.1-like protein 2 OS=Homo sapiens GN=EPB41L2 PE=1 SV=1 - [E41L2_HUMAN]	unknown	PM	0.77421	unknown
Q14152	0.024	0.031	0.036	0.044	0.063	0.072	0.093	0.22	0.379	0.032	0.028	0.037	0.046	0.039	0.044	0.048	0.072	0.204	0.443	0.047	0.025	0.031	0.048	0.058	0.064	0.064	0.099	0.211	0.354	0.044	Q14152	Eukaryotic translation initiation factor 3 subunit A OS=Homo sapiens GN=EIF3A PE=1 SV=1 - [EIF3A_HUMAN]	unknown	NUCLEUS/CHROMATIN	0.816713	NUCLEUS/CHROMATIN
Q8WXF1	0.142	0.032	0.035	0.066	0.105	0.12	0.182	0.221	0.094	0.008	0.055	0.042	0.048	0.065	0.079	0.067	0.197	0.299	0.139	0.009	0.09	0.036	0.049	0.076	0.084	0.093	0.209	0.226	0.113	0.012	Q8WXF1	Paraspeckle component 1 OS=Homo sapiens GN=PSPC1 PE=1 SV=1 - [PSPC1_HUMAN]	unknown	NUCLEUS/CHROMATIN	0.477371	unknown
Q01082	0.236	0.272	0.138	0.074	0.046	0.058	0.041	0.034	0.064	0.043	0.376	0.166	0.087	0.058	0.047	0.042	0.038	0.045	0.071	0.041	0.405	0.159	0.079	0.061	0.054	0.05	0.043	0.053	0.056	0.054	Q01082	Spectrin beta chain, non-erythrocytic 1 OS=Homo sapiens GN=SPTBN1 PE=1 SV=2 - [SPTB2_HUMAN]	unknown	MITOCHONDRION	0.636839	MITOCHONDRION
Q13200	0.035	0.039	0.051	0.056	0.069	0.09	0.063	0.107	0.376	0.109	0.031	0.043	0.076	0.057	0.063	0.075	0.054	0.097	0.399	0.113	0.035	0.043	0.078	0.081	0.093	0.085	0.062	0.114	0.269	0.129	Q13200	26S proteasome non-ATPase regulatory subunit 2 OS=Homo sapiens GN=PSMD2 PE=1 SV=3 - [PSMD2_HUMAN]	PROTEASOME	PROTEASOME	1	PROTEASOME
Q9BTU6	0.037	0.085	0.097	0.127	0.175	0.133	0.122	0.132	0.085	0.006	0.051	0.139	0.097	0.143	0.128	0.079	0.138	0.122	0.064	0.007	0.06	0.107	0.124	0.16	0.123	0.106	0.133	0.116	0.06	0.007	Q9BTU6	Phosphatidylinositol 4-kinase type 2-alpha OS=Homo sapiens GN=PI4K2A PE=1 SV=1 - [P4K2A_HUMAN]	unknown	ER	0.56074	unknown
Q9BW61	0.066	0.086	0.074	0.079	0.104	0.123	0.073	0.081	0.157	0.184	0.046	0.058	0.099	0.085	0.092	0.101	0.091	0.088	0.135	0.198	0.044	0.044	0.082	0.103	0.115	0.106	0.078	0.095	0.145	0.188	Q9BW61	DET1- and DDB1-associated protein 1 OS=Homo sapiens GN=DDA1 PE=1 SV=1 - [DDA1_HUMAN]	unknown	CYTOSOL	0.68632	unknown
P61457	0.078	0.054	0.045	0.05	0.057	0.039	0.054	0.067	0.06	0.502	0.049	0.076	0.07	0.066	0.061	0.082	0.058	0.055	0.058	0.435	0.047	0.067	0.138	0.122	0.13	0.118	0.067	0.053	0.051	0.249	P61457	Pterin-4-alpha-carbinolamine dehydratase OS=Homo sapiens GN=PCBD1 PE=1 SV=2 - [PHS_HUMAN]	unknown	CYTOSOL	0.74451	unknown
P60228	0.025	0.032	0.036	0.041	0.063	0.072	0.091	0.224	0.386	0.033	0.027	0.033	0.044	0.035	0.044	0.045	0.072	0.211	0.441	0.045	0.029	0.036	0.052	0.061	0.069	0.063	0.096	0.206	0.315	0.047	P60228	Eukaryotic translation initiation factor 3 subunit E OS=Homo sapiens GN=EIF3E PE=1 SV=1 - [EIF3E_HUMAN]	unknown	NUCLEUS/CHROMATIN	0.832412	NUCLEUS/CHROMATIN
O95678	0.116	0.077	0.157	0.134	0.108	0.104	0.103	0.058	0.085	0.046	0.372	0.169	0.079	0.06	0.046	0.051	0.046	0.05	0.055	0.062	0.146	0.121	0.121	0.121	0.091	0.118	0.092	0.073	0.069	0.046	O95678	Keratin, type II cytoskeletal 75 OS=Homo sapiens GN=KRT75 PE=1 SV=2 - [K2C75_HUMAN]	unknown	PM	0.315329	unknown
Q9Y237	0.114	0.058	0.06	0.073	0.102	0.117	0.132	0.17	0.145	0.017	0.078	0.061	0.064	0.076	0.078	0.068	0.144	0.221	0.187	0.033	0.081	0.049	0.064	0.069	0.083	0.081	0.153	0.194	0.2	0.026	Q9Y237	Peptidyl-prolyl cis-trans isomerase NIMA-interacting 4 OS=Homo sapiens GN=PIN4 PE=1 SV=1 - [PIN4_HUMAN]	unknown	NUCLEUS/CHROMATIN	0.464341	unknown
P55795	0.172	0.03	0.036	0.054	0.091	0.094	0.16	0.2	0.11	0.029	0.096	0.057	0.072	0.072	0.087	0.078	0.154	0.23	0.103	0.059	0.113	0.037	0.053	0.075	0.088	0.09	0.176	0.211	0.111	0.041	P55795	Heterogeneous nuclear ribonucleoprotein H2 OS=Homo sapiens GN=HNRNPH2 PE=1 SV=1 - [HNRH2_HUMAN]	unknown	NUCLEUS/CHROMATIN	0.952671	NUCLEUS/CHROMATIN
P62910	0.028	0.045	0.054	0.066	0.095	0.092	0.135	0.244	0.223	0.011	0.025	0.031	0.04	0.063	0.068	0.053	0.149	0.29	0.258	0.014	0.029	0.033	0.053	0.073	0.078	0.081	0.158	0.228	0.242	0.015	P62910	60S ribosomal protein L32 OS=Homo sapiens GN=RPL32 PE=1 SV=2 - [RL32_HUMAN]	RIBOSOME	RIBOSOME	1	RIBOSOME
P01111	0.126	0.189	0.238	0.16	0.121	0.063	0.045	0.031	0.02	0.007	0.234	0.171	0.157	0.173	0.081	0.047	0.055	0.033	0.028	0.02	0.214	0.143	0.176	0.167	0.076	0.064	0.053	0.019	0.013	0.052	P01111	GTPase NRas OS=Homo sapiens GN=NRAS PE=1 SV=1 - [RASN_HUMAN]	unknown	PM	0.920019	PM
Q14240	0.037	0.043	0.053	0.067	0.096	0.089	0.145	0.234	0.175	0.062	0.035	0.055	0.074	0.066	0.071	0.075	0.115	0.209	0.208	0.082	0.041	0.047	0.074	0.087	0.092	0.092	0.136	0.184	0.169	0.073	Q14240	Eukaryotic initiation factor 4A-II OS=Homo sapiens GN=EIF4A2 PE=1 SV=2 - [IF4A2_HUMAN]	unknown	NUCLEUS/CHROMATIN	0.684461	NUCLEUS/CHROMATIN
Q9BSY4	0.2	0.496	0.183	0.029	0.02	0.04	0.005	0.009	0.006	0.01	0.166	0.517	0.156	0.05	0.027	0.031	0.012	0.013	0.009	0.025	0.271	0.432	0.156	0.054	0.015	0.034	0.009	0.009	0.01	0.015	Q9BSY4	Coiled-coil-helix-coiled-coil-helix domain-containing protein 5 OS=Homo sapiens GN=CHCHD5 PE=1 SV=1 - [CHCH5_HUMAN]	unknown	MITOCHONDRION	0.915011	MITOCHONDRION
P61916	0.122	0.387	0.164	0.084	0.094	0.07	0.03	0.02	0.009	0.016	0.17	0.502	0.103	0.065	0.05	0.041	0.024	0.012	0.005	0.017	0.151	0.436	0.148	0.086	0.04	0.044	0.029	0.015	0.006	0.012	P61916	Epididymal secretory protein E1 OS=Homo sapiens GN=NPC2 PE=1 SV=1 - [NPC2_HUMAN]	unknown	LYSOSOME	0.943213	LYSOSOME
Q9UH65	0.055	0.058	0.071	0.085	0.1	0.124	0.093	0.124	0.146	0.134	0.057	0.075	0.1	0.088	0.085	0.094	0.098	0.118	0.134	0.138	0.051	0.057	0.096	0.104	0.111	0.099	0.095	0.118	0.134	0.135	Q9UH65	Switch-associated protein 70 OS=Homo sapiens GN=SWAP70 PE=1 SV=1 - [SWP70_HUMAN]	unknown	CYTOSOL	0.382582	unknown
P45880-2	0.24	0.479	0.186	0.037	0.02	0.025	0.011	0.024	0.01	0.027	0.266	0.433	0.127	0.07	0.036	0.027	0.012	0.012	0.016	0.027	0.36	0.375	0.161	0.054	0.011	0.021	0.007	0.005	0.006	0.01	P45880-2	Isoform 2 of Voltage-dependent anion-selective channel protein 2 OS=Homo sapiens GN=VDAC2 - [VDAC2_HUMAN]	unknown	MITOCHONDRION	0.960429	MITOCHONDRION
Q9Y6E2	0.089	0.041	0.045	0.06	0.095	0.089	0.116	0.191	0.2	0.065	0.049	0.052	0.049	0.054	0.063	0.061	0.112	0.231	0.249	0.078	0.064	0.04	0.059	0.072	0.08	0.079	0.126	0.196	0.215	0.064	Q9Y6E2	Basic leucine zipper and W2 domain-containing protein 2 OS=Homo sapiens GN=BZW2 PE=1 SV=1 - [BZW2_HUMAN]	unknown	NUCLEUS/CHROMATIN	0.903521	NUCLEUS/CHROMATIN
O43390	0.25	0.013	0.022	0.048	0.069	0.087	0.146	0.221	0.114	0.016	0.092	0.024	0.032	0.046	0.053	0.055	0.163	0.335	0.175	0.022	0.184	0.015	0.031	0.049	0.066	0.073	0.182	0.239	0.132	0.02	O43390	Heterogeneous nuclear ribonucleoprotein R OS=Homo sapiens GN=HNRNPR PE=1 SV=1 - [HNRPR_HUMAN]	unknown	NUCLEUS/CHROMATIN	0.981467	NUCLEUS/CHROMATIN
Q99459	0.08	0.021	0.027	0.047	0.078	0.095	0.135	0.243	0.256	0.02	0.051	0.029	0.04	0.047	0.057	0.058	0.133	0.257	0.273	0.038	0.056	0.024	0.041	0.054	0.067	0.068	0.137	0.234	0.278	0.035	Q99459	Cell division cycle 5-like protein OS=Homo sapiens GN=CDC5L PE=1 SV=2 - [CDC5L_HUMAN]	unknown	NUCLEUS/CHROMATIN	0.932089	NUCLEUS/CHROMATIN
P40925	0.05	0.067	0.091	0.1	0.108	0.145	0.078	0.043	0.058	0.252	0.048	0.077	0.126	0.097	0.097	0.122	0.079	0.042	0.058	0.244	0.051	0.066	0.116	0.122	0.133	0.116	0.072	0.053	0.05	0.214	P40925	Malate dehydrogenase, cytoplasmic OS=Homo sapiens GN=MDH1 PE=1 SV=4 - [MDHC_HUMAN]	CYTOSOL	CYTOSOL	1	CYTOSOL
P37108	0.072	0.049	0.054	0.071	0.106	0.119	0.114	0.158	0.17	0.086	0.05	0.054	0.092	0.093	0.099	0.09	0.119	0.144	0.162	0.091	0.057	0.046	0.075	0.093	0.106	0.098	0.124	0.149	0.165	0.091	P37108	Signal recognition particle 14 kDa protein OS=Homo sapiens GN=SRP14 PE=1 SV=2 - [SRP14_HUMAN]	unknown	NUCLEUS/CHROMATIN	0.661344	NUCLEUS/CHROMATIN
P13797	0.057	0.119	0.167	0.148	0.109	0.083	0.049	0.039	0.052	0.162	0.072	0.097	0.13	0.111	0.094	0.099	0.068	0.044	0.054	0.213	0.083	0.102	0.15	0.138	0.111	0.1	0.059	0.044	0.045	0.162	P13797	Plastin-3 OS=Homo sapiens GN=PLS3 PE=1 SV=4 - [PLST_HUMAN]	unknown	CYTOSOL	0.518449	unknown
P10599	0.062	0.061	0.07	0.058	0.057	0.053	0.056	0.065	0.085	0.428	0.051	0.047	0.064	0.055	0.054	0.056	0.053	0.062	0.054	0.501	0.069	0.082	0.074	0.086	0.078	0.072	0.054	0.072	0.057	0.385	P10599	Thioredoxin OS=Homo sapiens GN=TXN PE=1 SV=3 - [THIO_HUMAN]	unknown	CYTOSOL	0.632558	unknown
P22314	0.052	0.066	0.084	0.096	0.111	0.146	0.077	0.05	0.067	0.244	0.048	0.074	0.124	0.093	0.097	0.124	0.078	0.047	0.063	0.236	0.048	0.064	0.112	0.117	0.132	0.118	0.073	0.058	0.058	0.216	P22314	Ubiquitin-like modifier-activating enzyme 1 OS=Homo sapiens GN=UBA1 PE=1 SV=3 - [UBA1_HUMAN]	unknown	CYTOSOL	0.917481	CYTOSOL
P08754	0.108	0.206	0.204	0.176	0.126	0.076	0.048	0.028	0.012	0.005	0.199	0.195	0.173	0.166	0.085	0.044	0.053	0.037	0.037	0.006	0.225	0.187	0.192	0.174	0.079	0.053	0.054	0.026	0.009	0.006	P08754	Guanine nucleotide-binding protein G(k) subunit alpha OS=Homo sapiens GN=GNAI3 PE=1 SV=3 - [GNAI3_HUMAN]	PM	PM	1	PM
Q9UBI6	0.034	0.181	0.214	0.202	0.108	0.141	0.024	0.028	0.017	0.034	0.223	0.173	0.139	0.181	0.092	0.039	0.061	0.04	0.043	0.011	0.212	0.139	0.165	0.15	0.094	0.076	0.053	0.038	0.02	0.017	Q9UBI6	Guanine nucleotide-binding protein G(I)/G(S)/G(O) subunit gamma-12 OS=Homo sapiens GN=GNG12 PE=1 SV=3 - [GBG12_HUMAN]	unknown	PM	0.927481	PM
P07954-2	0.192	0.348	0.189	0.05	0.036	0.045	0.024	0.017	0.022	0.077	0.181	0.283	0.146	0.08	0.053	0.059	0.036	0.025	0.027	0.113	0.242	0.297	0.144	0.066	0.045	0.043	0.026	0.023	0.023	0.079	P07954-2	Isoform Cytoplasmic of Fumarate hydratase, mitochondrial OS=Homo sapiens GN=FH - [FUMH_HUMAN]	unknown	MITOCHONDRION	0.845438	MITOCHONDRION
Q9UKM9-2	0.31	0.01	0.012	0.037	0.062	0.077	0.164	0.215	0.098	0.018	0.148	0.024	0.03	0.044	0.054	0.051	0.176	0.323	0.144	0.013	0.218	0.013	0.018	0.043	0.06	0.064	0.195	0.254	0.108	0.015	Q9UKM9-2	Isoform 1 of RNA-binding protein Raly OS=Homo sapiens GN=RALY - [RALY_HUMAN]	unknown	NUCLEUS/CHROMATIN	0.985963	NUCLEUS/CHROMATIN
Q9ULC4	0.243	0.054	0.06	0.072	0.086	0.089	0.087	0.12	0.136	0.05	0.111	0.069	0.074	0.075	0.073	0.07	0.11	0.176	0.188	0.061	0.148	0.055	0.074	0.088	0.087	0.084	0.105	0.141	0.16	0.062	Q9ULC4	Malignant T-cell-amplified sequence 1 OS=Homo sapiens GN=MCTS1 PE=1 SV=1 - [MCTS1_HUMAN]	unknown	NUCLEUS/CHROMATIN	0.884172	NUCLEUS/CHROMATIN
Q14157-1	0.027	0.031	0.043	0.083	0.172	0.215	0.237	0.166	0.022	0.005	0.052	0.048	0.062	0.095	0.127	0.116	0.27	0.184	0.032	0.011	0.038	0.039	0.059	0.096	0.121	0.148	0.274	0.18	0.034	0.011	Q14157-1	Isoform 2 of Ubiquitin-associated protein 2-like OS=Homo sapiens GN=UBAP2L - [UBP2L_HUMAN]	unknown	RIBOSOME	0.692744	unknown
Q567U6	0.029	0.041	0.08	0.153	0.223	0.185	0.133	0.065	0.054	0.036	0.036	0.07	0.088	0.174	0.163	0.106	0.179	0.086	0.052	0.037	0.054	0.066	0.115	0.191	0.159	0.138	0.121	0.054	0.043	0.05	Q567U6	Coiled-coil domain-containing protein 93 OS=Homo sapiens GN=CCDC93 PE=1 SV=2 - [CCD93_HUMAN]	unknown	ER	0.422487	unknown
Q99714	0.257	0.422	0.222	0.039	0.017	0.016	0.004	0.006	0.007	0.008	0.299	0.379	0.165	0.073	0.035	0.016	0.009	0.009	0.005	0.006	0.36	0.382	0.163	0.046	0.01	0.021	0.003	0.005	0.002	0.004	Q99714	3-hydroxyacyl-CoA dehydrogenase type-2 OS=Homo sapiens GN=HSD17B10 PE=1 SV=3 - [HCD2_HUMAN]	unknown	MITOCHONDRION	0.980098	MITOCHONDRION
O43172	0.129	0.017	0.029	0.044	0.065	0.071	0.093	0.204	0.286	0.048	0.072	0.038	0.053	0.054	0.059	0.065	0.103	0.23	0.27	0.058	0.07	0.028	0.05	0.063	0.072	0.07	0.104	0.201	0.273	0.054	O43172	U4/U6 small nuclear ribonucleoprotein Prp4 OS=Homo sapiens GN=PRPF4 PE=1 SV=2 - [PRP4_HUMAN]	unknown	NUCLEUS/CHROMATIN	0.966463	NUCLEUS/CHROMATIN
O60739	0.061	0.034	0.045	0.048	0.069	0.065	0.082	0.202	0.317	0.096	0.047	0.056	0.067	0.063	0.066	0.079	0.088	0.21	0.253	0.086	0.048	0.037	0.061	0.076	0.079	0.081	0.098	0.185	0.284	0.057	O60739	Eukaryotic translation initiation factor 1b OS=Homo sapiens GN=EIF1B PE=1 SV=2 - [EIF1B_HUMAN]	unknown	NUCLEUS/CHROMATIN	0.874953	NUCLEUS/CHROMATIN
P49207	0.023	0.049	0.064	0.075	0.097	0.107	0.149	0.215	0.197	0.014	0.021	0.029	0.042	0.07	0.075	0.061	0.154	0.283	0.247	0.009	0.029	0.029	0.053	0.067	0.075	0.085	0.174	0.242	0.243	0.013	P49207	60S ribosomal protein L34 OS=Homo sapiens GN=RPL34 PE=1 SV=3 - [RL34_HUMAN]	RIBOSOME	RIBOSOME	1	RIBOSOME
P18031	0.101	0.141	0.158	0.159	0.177	0.11	0.075	0.043	0.021	0.005	0.069	0.125	0.109	0.203	0.171	0.086	0.109	0.066	0.043	0.011	0.109	0.108	0.149	0.187	0.146	0.12	0.112	0.046	0.013	0.004	P18031	Tyrosine-protein phosphatase non-receptor type 1 OS=Homo sapiens GN=PTPN1 PE=1 SV=1 - [PTN1_HUMAN]	unknown	ER	0.953934	ER
Q15717	0.173	0.027	0.034	0.059	0.093	0.106	0.175	0.226	0.092	0.012	0.07	0.035	0.044	0.06	0.067	0.062	0.192	0.314	0.135	0.012	0.113	0.027	0.041	0.062	0.077	0.087	0.208	0.247	0.121	0.008	Q15717	ELAV-like protein 1 OS=Homo sapiens GN=ELAVL1 PE=1 SV=2 - [ELAV1_HUMAN]	unknown	NUCLEUS/CHROMATIN	0.85831	NUCLEUS/CHROMATIN
Q14194	0.078	0.064	0.083	0.09	0.104	0.13	0.079	0.075	0.127	0.173	0.069	0.073	0.117	0.099	0.092	0.112	0.08	0.063	0.091	0.201	0.06	0.061	0.106	0.113	0.121	0.111	0.076	0.072	0.086	0.186	Q14194	Dihydropyrimidinase-related protein 1 OS=Homo sapiens GN=CRMP1 PE=1 SV=1 - [DPYL1_HUMAN]	unknown	CYTOSOL	0.803747	unknown
P62851	0.028	0.052	0.055	0.072	0.101	0.104	0.139	0.224	0.196	0.01	0.027	0.04	0.047	0.071	0.074	0.059	0.153	0.273	0.248	0.014	0.037	0.035	0.051	0.071	0.08	0.082	0.161	0.23	0.22	0.021	P62851	40S ribosomal protein S25 OS=Homo sapiens GN=RPS25 PE=1 SV=1 - [RS25_HUMAN]	unknown	RIBOSOME	0.929038	RIBOSOME
Q13153	0.061	0.072	0.095	0.1	0.112	0.133	0.076	0.055	0.099	0.191	0.071	0.078	0.125	0.097	0.097	0.118	0.084	0.065	0.082	0.175	0.057	0.066	0.118	0.118	0.123	0.114	0.078	0.065	0.073	0.179	Q13153	Serine/threonine-protein kinase PAK 1 OS=Homo sapiens GN=PAK1 PE=1 SV=2 - [PAK1_HUMAN]	unknown	CYTOSOL	0.811084	unknown
P61970	0.061	0.073	0.094	0.106	0.111	0.13	0.079	0.047	0.059	0.232	0.058	0.115	0.121	0.098	0.108	0.079	0.083	0.043	0.026	0.255	0.054	0.08	0.119	0.135	0.11	0.121	0.084	0.06	0.059	0.176	P61970	Nuclear transport factor 2 OS=Homo sapiens GN=NUTF2 PE=1 SV=1 - [NTF2_HUMAN]	unknown	CYTOSOL	0.819464	unknown
P10606	0.253	0.44	0.224	0.035	0.02	0.03	0.002	0.003	0.003	0.013	0.3	0.339	0.219	0.08	0.033	0.013	0.006	0.004	0.004	0.027	0.312	0.425	0.198	0.043	0.008	0.023	0.002	0.006	0.001	0.022	P10606	Cytochrome c oxidase subunit 5B, mitochondrial OS=Homo sapiens GN=COX5B PE=1 SV=2 - [COX5B_HUMAN]	MITOCHONDRION	MITOCHONDRION	1	MITOCHONDRION
O75534	0.057	0.05	0.057	0.075	0.121	0.137	0.156	0.19	0.106	0.049	0.043	0.05	0.064	0.067	0.078	0.086	0.168	0.249	0.142	0.054	0.047	0.046	0.073	0.086	0.101	0.105	0.171	0.19	0.114	0.065	O75534	Cold shock domain-containing protein E1 OS=Homo sapiens GN=CSDE1 PE=1 SV=2 - [CSDE1_HUMAN]	unknown	RIBOSOME	0.631873	unknown
Q9UJZ1	0.263	0.421	0.236	0.042	0.017	0.025	0.005	0.025	0.004	0.017	0.265	0.336	0.172	0.085	0.039	0.024	0.012	0.015	0.015	0.018	0.307	0.392	0.172	0.051	0.014	0.022	0.011	0.011	0.011	0.012	Q9UJZ1	Stomatin-like protein 2, mitochondrial OS=Homo sapiens GN=STOML2 PE=1 SV=1 - [STML2_HUMAN]	unknown	MITOCHONDRION	0.972273	MITOCHONDRION
Q9BWF3	0.188	0.027	0.041	0.062	0.091	0.106	0.131	0.185	0.146	0.022	0.065	0.045	0.067	0.086	0.085	0.074	0.176	0.22	0.172	0.025	0.101	0.031	0.053	0.084	0.076	0.082	0.166	0.202	0.164	0.034	Q9BWF3	RNA-binding protein 4 OS=Homo sapiens GN=RBM4 PE=1 SV=1 - [RBM4_HUMAN]	unknown	NUCLEUS/CHROMATIN	0.883065	NUCLEUS/CHROMATIN
Q9UIJ7	0.238	0.469	0.198	0.029	0.017	0.026	0.004	0.004	0.003	0.006	0.256	0.441	0.15	0.062	0.023	0.023	0.006	0.008	0.003	0.015	0.305	0.439	0.169	0.042	0.005	0.019	0.005	0.005	0.003	0.007	Q9UIJ7	GTP:AMP phosphotransferase AK3, mitochondrial OS=Homo sapiens GN=AK3 PE=1 SV=4 - [KAD3_HUMAN]	unknown	MITOCHONDRION	0.968168	MITOCHONDRION
Q9Y4Z0	0.092	0.041	0.059	0.082	0.099	0.113	0.108	0.157	0.167	0.083	0.062	0.049	0.072	0.081	0.077	0.079	0.12	0.187	0.165	0.109	0.077	0.047	0.075	0.096	0.092	0.088	0.105	0.155	0.17	0.096	Q9Y4Z0	U6 snRNA-associated Sm-like protein LSm4 OS=Homo sapiens GN=LSM4 PE=1 SV=1 - [LSM4_HUMAN]	unknown	NUCLEUS/CHROMATIN	0.791803	NUCLEUS/CHROMATIN
Q02952	0.052	0.093	0.114	0.114	0.107	0.108	0.063	0.041	0.059	0.207	0.07	0.105	0.15	0.125	0.092	0.106	0.065	0.041	0.05	0.174	0.074	0.089	0.148	0.143	0.118	0.103	0.066	0.047	0.045	0.164	Q02952	A-kinase anchor protein 12 OS=Homo sapiens GN=AKAP12 PE=1 SV=4 - [AKA12_HUMAN]	unknown	CYTOSOL	0.649073	unknown
Q9NP97	0.178	0.051	0.05	0.063	0.087	0.101	0.117	0.162	0.155	0.037	0.073	0.069	0.079	0.094	0.096	0.094	0.121	0.151	0.124	0.081	0.077	0.052	0.073	0.071	0.093	0.096	0.128	0.165	0.189	0.057	Q9NP97	Dynein light chain roadblock-type 1 OS=Homo sapiens GN=DYNLRB1 PE=1 SV=3 - [DLRB1_HUMAN]	unknown	NUCLEUS/CHROMATIN	0.900882	NUCLEUS/CHROMATIN
Q00341	0.048	0.079	0.085	0.097	0.146	0.141	0.189	0.164	0.041	0.006	0.04	0.079	0.068	0.108	0.109	0.071	0.225	0.213	0.068	0.011	0.055	0.079	0.092	0.115	0.104	0.109	0.221	0.147	0.066	0.011	Q00341	Vigilin OS=Homo sapiens GN=HDLBP PE=1 SV=2 - [VIGLN_HUMAN]	unknown	RIBOSOME	0.603562	unknown
O75146	0.046	0.042	0.054	0.074	0.119	0.146	0.247	0.22	0.029	0.011	0.039	0.054	0.06	0.069	0.085	0.08	0.309	0.261	0.023	0.013	0.095	0.068	0.063	0.073	0.083	0.113	0.284	0.178	0.026	0.018	O75146	Huntingtin-interacting protein 1-related protein OS=Homo sapiens GN=HIP1R PE=1 SV=2 - [HIP1R_HUMAN]	unknown	RIBOSOME	0.782574	unknown
Q14789	0.055	0.218	0.298	0.135	0.073	0.045	0.042	0.063	0.065	0.005	0.051	0.337	0.194	0.103	0.038	0.038	0.04	0.094	0.088	0.007	0.062	0.19	0.237	0.153	0.07	0.037	0.057	0.099	0.083	0.012	Q14789	Golgin subfamily B member 1 OS=Homo sapiens GN=GOLGB1 PE=1 SV=2 - [GOGB1_HUMAN]	unknown	GA	0.902011	unknown
P51397	0.054	0.108	0.115	0.107	0.125	0.088	0.063	0.147	0.181	0.012	0.039	0.077	0.097	0.111	0.097	0.058	0.071	0.188	0.247	0.015	0.054	0.08	0.108	0.125	0.098	0.083	0.081	0.157	0.196	0.018	P51397	Death-associated protein 1 OS=Homo sapiens GN=DAP PE=1 SV=3 - [DAP1_HUMAN]	unknown	RIBOSOME	0.283497	unknown
O43660	0.086	0.022	0.026	0.047	0.073	0.082	0.129	0.248	0.251	0.021	0.049	0.033	0.042	0.053	0.061	0.058	0.135	0.264	0.247	0.047	0.096	0.029	0.042	0.055	0.065	0.071	0.129	0.224	0.234	0.047	O43660	Pleiotropic regulator 1 OS=Homo sapiens GN=PLRG1 PE=1 SV=1 - [PLRG1_HUMAN]	unknown	NUCLEUS/CHROMATIN	0.960326	NUCLEUS/CHROMATIN
Q9Y5A9	0.041	0.054	0.065	0.09	0.132	0.136	0.169	0.192	0.091	0.015	0.046	0.057	0.071	0.091	0.098	0.089	0.188	0.197	0.101	0.026	0.052	0.049	0.077	0.099	0.096	0.116	0.19	0.189	0.103	0.019	Q9Y5A9	YTH domain-containing family protein 2 OS=Homo sapiens GN=YTHDF2 PE=1 SV=2 - [YTHD2_HUMAN]	unknown	RIBOSOME	0.791889	unknown
Q53GG5-2	0.081	0.081	0.096	0.093	0.119	0.143	0.08	0.057	0.105	0.102	0.081	0.093	0.135	0.104	0.105	0.114	0.096	0.055	0.074	0.108	0.073	0.08	0.128	0.126	0.126	0.144	0.078	0.055	0.063	0.119	Q53GG5-2	Isoform 2 of PDZ and LIM domain protein 3 OS=Homo sapiens GN=PDLIM3 - [PDLI3_HUMAN]	unknown	CYTOSOL	0.462115	unknown
P30153	0.071	0.072	0.096	0.102	0.106	0.116	0.077	0.068	0.09	0.185	0.067	0.082	0.124	0.095	0.09	0.106	0.077	0.065	0.088	0.198	0.069	0.07	0.117	0.119	0.121	0.102	0.078	0.072	0.079	0.173	P30153	Serine/threonine-protein phosphatase 2A 65 kDa regulatory subunit A alpha isoform OS=Homo sapiens GN=PPP2R1A PE=1 SV=4 - [2AAA_HUMAN]	unknown	CYTOSOL	0.767971	unknown
Q14254	0.142	0.353	0.181	0.102	0.102	0.069	0.029	0.012	0.007	0.055	0.173	0.39	0.116	0.108	0.079	0.044	0.041	0.02	0.02	0.008	0.238	0.413	0.151	0.088	0.036	0.032	0.023	0.009	0.005	0.004	Q14254	Flotillin-2 OS=Homo sapiens GN=FLOT2 PE=1 SV=2 - [FLOT2_HUMAN]	unknown	LYSOSOME	0.852554	LYSOSOME
Q9NXV6	0.121	0.035	0.038	0.055	0.086	0.093	0.129	0.21	0.211	0.031	0.091	0.068	0.07	0.076	0.073	0.073	0.11	0.182	0.193	0.06	0.085	0.04	0.054	0.065	0.077	0.08	0.147	0.209	0.204	0.037	Q9NXV6	CDKN2A-interacting protein OS=Homo sapiens GN=CDKN2AIP PE=1 SV=3 - [CARF_HUMAN]	unknown	NUCLEUS/CHROMATIN	0.954108	NUCLEUS/CHROMATIN
Q9HD15	0.086	0.103	0.128	0.111	0.107	0.11	0.08	0.07	0.074	0.126	0.064	0.112	0.126	0.102	0.104	0.109	0.086	0.071	0.067	0.152	0.067	0.099	0.132	0.124	0.113	0.106	0.088	0.071	0.069	0.129	Q9HD15	Steroid receptor RNA activator 1 OS=Homo sapiens GN=SRA1 PE=1 SV=1 - [SRA1_HUMAN]	unknown	CYTOSOL	0.483789	unknown
P51116	0.029	0.038	0.046	0.087	0.157	0.163	0.231	0.179	0.043	0.014	0.034	0.039	0.047	0.076	0.099	0.087	0.287	0.237	0.057	0.018	0.04	0.042	0.057	0.093	0.119	0.137	0.276	0.187	0.045	0.007	P51116	Fragile X mental retardation syndrome-related protein 2 OS=Homo sapiens GN=FXR2 PE=1 SV=2 - [FXR2_HUMAN]	unknown	RIBOSOME	0.829405	unknown
P61289	0.059	0.049	0.065	0.082	0.098	0.147	0.083	0.063	0.128	0.222	0.045	0.059	0.114	0.079	0.092	0.123	0.074	0.069	0.143	0.195	0.054	0.054	0.1	0.108	0.128	0.118	0.074	0.076	0.088	0.194	P61289	Proteasome activator complex subunit 3 OS=Homo sapiens GN=PSME3 PE=1 SV=1 - [PSME3_HUMAN]	unknown	CYTOSOL	0.860749	unknown
P02786	0.044	0.053	0.073	0.113	0.17	0.15	0.173	0.139	0.05	0.015	0.043	0.066	0.077	0.149	0.154	0.104	0.224	0.139	0.031	0.006	0.075	0.066	0.108	0.173	0.155	0.142	0.169	0.083	0.02	0.005	P02786	Transferrin receptor protein 1 OS=Homo sapiens GN=TFRC PE=1 SV=2 - [TFR1_HUMAN]	unknown	ER	0.614647	unknown
P04264	0.107	0.037	0.117	0.073	0.039	0.083	0.076	0.121	0.118	0.197	0.201	0.198	0.02	0.089	0.032	0.107	0.13	0.076	0.039	0.062	0.106	0.144	0.07	0.053	0.098	0.073	0.161	0.117	0.073	0.091	P04264	Keratin, type II cytoskeletal 1 OS=Homo sapiens GN=KRT1 PE=1 SV=6 - [K2C1_HUMAN]	unknown	NUCLEUS/CHROMATIN	0.669444	NUCLEUS/CHROMATIN
P20339-2	0.079	0.106	0.144	0.143	0.151	0.1	0.086	0.064	0.046	0.078	0.079	0.126	0.121	0.157	0.128	0.094	0.099	0.084	0.052	0.08	0.094	0.107	0.146	0.176	0.129	0.101	0.095	0.068	0.037	0.05	P20339-2	Isoform 2 of Ras-related protein Rab-5A OS=Homo sapiens GN=RAB5A - [RAB5A_HUMAN]	unknown	ER	0.752884	unknown
Q15599	0.198	0.25	0.154	0.107	0.081	0.075	0.068	0.049	0.02	0.012	0.291	0.139	0.092	0.103	0.072	0.052	0.091	0.068	0.059	0.032	0.349	0.153	0.104	0.109	0.071	0.068	0.081	0.036	0.015	0.015	Q15599	Na(+)/H(+) exchange regulatory cofactor NHE-RF2 OS=Homo sapiens GN=SLC9A3R2 PE=1 SV=2 - [NHRF2_HUMAN]	unknown	PM	0.380086	unknown
P61158	0.093	0.089	0.095	0.089	0.092	0.102	0.092	0.127	0.147	0.07	0.09	0.091	0.101	0.092	0.075	0.083	0.099	0.126	0.138	0.097	0.105	0.083	0.104	0.096	0.088	0.083	0.097	0.12	0.135	0.087	P61158	Actin-related protein 3 OS=Homo sapiens GN=ACTR3 PE=1 SV=3 - [ARP3_HUMAN]	unknown	NUCLEUS/CHROMATIN	0.535791	unknown
P41091	0.075	0.038	0.042	0.056	0.085	0.098	0.124	0.209	0.23	0.041	0.044	0.042	0.051	0.056	0.059	0.06	0.124	0.238	0.286	0.041	0.045	0.035	0.053	0.065	0.076	0.077	0.13	0.219	0.255	0.043	P41091	Eukaryotic translation initiation factor 2 subunit 3 OS=Homo sapiens GN=EIF2S3 PE=1 SV=3 - [IF2G_HUMAN]	unknown	NUCLEUS/CHROMATIN	0.777607	NUCLEUS/CHROMATIN
Q13283	0.029	0.044	0.048	0.083	0.15	0.176	0.222	0.183	0.051	0.009	0.039	0.044	0.049	0.08	0.105	0.087	0.262	0.234	0.072	0.02	0.04	0.042	0.059	0.091	0.111	0.12	0.255	0.189	0.065	0.014	Q13283	Ras GTPase-activating protein-binding protein 1 OS=Homo sapiens GN=G3BP1 PE=1 SV=1 - [G3BP1_HUMAN]	unknown	RIBOSOME	0.851659	unknown
Q8NHZ8	0.355	0.042	0.057	0.069	0.076	0.085	0.059	0.056	0.104	0.097	0.133	0.082	0.101	0.077	0.076	0.092	0.075	0.095	0.119	0.146	0.235	0.052	0.091	0.089	0.096	0.091	0.066	0.072	0.099	0.117	Q8NHZ8	Anaphase-promoting complex subunit CDC26 OS=Homo sapiens GN=CDC26 PE=1 SV=1 - [CDC26_HUMAN]	unknown	NUCLEUS/CHROMATIN	0.686554	NUCLEUS/CHROMATIN
P31942	0.29	0.019	0.021	0.047	0.076	0.091	0.142	0.203	0.093	0.017	0.118	0.035	0.044	0.057	0.062	0.064	0.166	0.296	0.132	0.026	0.201	0.024	0.041	0.059	0.074	0.077	0.176	0.217	0.109	0.02	P31942	Heterogeneous nuclear ribonucleoprotein H3 OS=Homo sapiens GN=HNRNPH3 PE=1 SV=2 - [HNRH3_HUMAN]	unknown	NUCLEUS/CHROMATIN	0.979742	NUCLEUS/CHROMATIN
P19784	0.067	0.063	0.075	0.082	0.102	0.128	0.085	0.091	0.144	0.16	0.055	0.052	0.09	0.079	0.083	0.094	0.089	0.121	0.18	0.148	0.058	0.054	0.09	0.099	0.11	0.101	0.089	0.106	0.133	0.153	P19784	Casein kinase II subunit alpha' OS=Homo sapiens GN=CSNK2A2 PE=1 SV=1 - [CSK22_HUMAN]	unknown	CYTOSOL	0.455219	unknown
P35813	0.055	0.068	0.084	0.1	0.107	0.129	0.078	0.05	0.075	0.227	0.048	0.073	0.121	0.104	0.1	0.134	0.079	0.05	0.059	0.213	0.056	0.061	0.115	0.121	0.126	0.122	0.076	0.062	0.064	0.191	P35813	Protein phosphatase 1A OS=Homo sapiens GN=PPM1A PE=1 SV=1 - [PPM1A_HUMAN]	unknown	CYTOSOL	0.892828	CYTOSOL
O43678	0.241	0.433	0.234	0.036	0.012	0.009	0.007	0.01	0.009	0.016	0.247	0.389	0.192	0.073	0.031	0.011	0.011	0.004	0.008	0.011	0.321	0.388	0.182	0.05	0.01	0.021	0.008	0.006	0.006	0.011	O43678	NADH dehydrogenase [ubiquinone] 1 alpha subcomplex subunit 2 OS=Homo sapiens GN=NDUFA2 PE=1 SV=3 - [NDUA2_HUMAN]	MITOCHONDRION	MITOCHONDRION	1	MITOCHONDRION
P78344	0.038	0.047	0.054	0.089	0.107	0.101	0.142	0.22	0.19	0.011	0.098	0.039	0.068	0.083	0.08	0.038	0.12	0.16	0.28	0.034	0.048	0.037	0.056	0.075	0.071	0.082	0.149	0.201	0.22	0.033	P78344	Eukaryotic translation initiation factor 4 gamma 2 OS=Homo sapiens GN=EIF4G2 PE=1 SV=1 - [IF4G2_HUMAN]	unknown	RIBOSOME	0.836362	unknown
Q9Y6G5	0.045	0.05	0.091	0.147	0.206	0.156	0.122	0.064	0.052	0.043	0.037	0.075	0.112	0.174	0.17	0.11	0.166	0.072	0.044	0.043	0.051	0.067	0.124	0.181	0.165	0.133	0.112	0.055	0.043	0.064	Q9Y6G5	COMM domain-containing protein 10 OS=Homo sapiens GN=COMMD10 PE=1 SV=1 - [COMDA_HUMAN]	unknown	ER	0.61848	unknown
Q86XP3	0.167	0.042	0.048	0.065	0.091	0.101	0.117	0.176	0.151	0.042	0.128	0.062	0.075	0.076	0.079	0.082	0.124	0.167	0.111	0.085	0.112	0.046	0.067	0.083	0.093	0.102	0.133	0.168	0.137	0.055	Q86XP3	ATP-dependent RNA helicase DDX42 OS=Homo sapiens GN=DDX42 PE=1 SV=1 - [DDX42_HUMAN]	unknown	NUCLEUS/CHROMATIN	0.922512	NUCLEUS/CHROMATIN
Q99536	0.037	0.053	0.078	0.096	0.119	0.11	0.138	0.152	0.139	0.054	0.05	0.09	0.105	0.127	0.122	0.081	0.13	0.112	0.126	0.054	0.055	0.08	0.114	0.14	0.124	0.113	0.127	0.113	0.074	0.059	Q99536	Synaptic vesicle membrane protein VAT-1 homolog OS=Homo sapiens GN=VAT1 PE=1 SV=2 - [VAT1_HUMAN]	unknown	ER	0.321552	unknown
P18858	0.078	0.056	0.066	0.086	0.099	0.138	0.082	0.067	0.089	0.234	0.061	0.068	0.109	0.089	0.094	0.119	0.077	0.07	0.09	0.225	0.057	0.056	0.095	0.109	0.125	0.11	0.084	0.071	0.065	0.222	P18858	DNA ligase 1 OS=Homo sapiens GN=LIG1 PE=1 SV=1 - [DNLI1_HUMAN]	unknown	CYTOSOL	0.891336	unknown
Q8IVF2-3	0.156	0.15	0.118	0.117	0.143	0.122	0.104	0.055	0.021	0.008	0.275	0.153	0.121	0.138	0.083	0.057	0.072	0.037	0.028	0.026	0.263	0.135	0.126	0.138	0.102	0.088	0.081	0.035	0.015	0.012	Q8IVF2-3	Isoform 3 of Protein AHNAK2 OS=Homo sapiens GN=AHNAK2 - [AHNK2_HUMAN]	unknown	PM	0.793078	unknown
P55735	0.072	0.066	0.093	0.093	0.095	0.088	0.14	0.188	0.089	0.059	0.044	0.134	0.1	0.094	0.078	0.078	0.143	0.177	0.075	0.058	0.05	0.076	0.113	0.108	0.098	0.097	0.149	0.167	0.079	0.056	P55735	Protein SEC13 homolog OS=Homo sapiens GN=SEC13 PE=1 SV=3 - [SEC13_HUMAN]	unknown	RIBOSOME	0.425403	unknown
Q9H2H8	0.078	0.063	0.069	0.084	0.104	0.136	0.092	0.106	0.101	0.16	0.06	0.074	0.117	0.093	0.093	0.118	0.086	0.096	0.057	0.197	0.061	0.058	0.089	0.102	0.113	0.111	0.094	0.108	0.109	0.154	Q9H2H8	Peptidyl-prolyl cis-trans isomerase-like 3 OS=Homo sapiens GN=PPIL3 PE=1 SV=1 - [PPIL3_HUMAN]	unknown	CYTOSOL	0.741567	unknown
P13073	0.252	0.457	0.21	0.042	0.014	0.018	0.004	0.006	0.008	0.008	0.334	0.327	0.134	0.094	0.051	0.022	0.017	0.024	0.019	0.033	0.463	0.348	0.087	0.046	0.01	0.015	0.006	0.006	0.005	0.014	P13073	Cytochrome c oxidase subunit 4 isoform 1, mitochondrial OS=Homo sapiens GN=COX4I1 PE=1 SV=1 - [COX41_HUMAN]	MITOCHONDRION	MITOCHONDRION	1	MITOCHONDRION
P07195	0.051	0.071	0.092	0.103	0.112	0.144	0.079	0.051	0.069	0.217	0.047	0.074	0.131	0.096	0.099	0.119	0.075	0.048	0.062	0.223	0.051	0.067	0.118	0.122	0.134	0.116	0.071	0.055	0.055	0.208	P07195	L-lactate dehydrogenase B chain OS=Homo sapiens GN=LDHB PE=1 SV=2 - [LDHB_HUMAN]	CYTOSOL	CYTOSOL	1	CYTOSOL
Q15435	0.056	0.07	0.086	0.096	0.109	0.141	0.079	0.05	0.061	0.241	0.05	0.071	0.112	0.093	0.098	0.118	0.082	0.05	0.046	0.282	0.052	0.064	0.112	0.115	0.131	0.118	0.076	0.061	0.06	0.207	Q15435	Protein phosphatase 1 regulatory subunit 7 OS=Homo sapiens GN=PPP1R7 PE=1 SV=1 - [PP1R7_HUMAN]	unknown	CYTOSOL	0.919705	CYTOSOL
O43815	0.069	0.097	0.109	0.105	0.119	0.117	0.081	0.061	0.107	0.114	0.074	0.096	0.131	0.114	0.104	0.1	0.088	0.06	0.081	0.131	0.078	0.078	0.112	0.124	0.12	0.126	0.097	0.076	0.078	0.112	O43815	Striatin OS=Homo sapiens GN=STRN PE=1 SV=4 - [STRN_HUMAN]	unknown	CYTOSOL	0.419158	unknown
P09960	0.051	0.061	0.077	0.099	0.108	0.134	0.077	0.05	0.064	0.257	0.046	0.071	0.13	0.094	0.101	0.126	0.077	0.043	0.056	0.241	0.046	0.065	0.112	0.115	0.133	0.115	0.074	0.057	0.056	0.217	P09960	Leukotriene A-4 hydrolase OS=Homo sapiens GN=LTA4H PE=1 SV=2 - [LKHA4_HUMAN]	unknown	CYTOSOL	0.91998	CYTOSOL
P23526	0.048	0.067	0.087	0.098	0.102	0.131	0.074	0.047	0.072	0.257	0.048	0.071	0.137	0.097	0.097	0.129	0.076	0.042	0.065	0.237	0.052	0.069	0.112	0.113	0.13	0.115	0.071	0.061	0.056	0.209	P23526	Adenosylhomocysteinase OS=Homo sapiens GN=AHCY PE=1 SV=4 - [SAHH_HUMAN]	unknown	CYTOSOL	0.915004	CYTOSOL
Q92917	0.069	0.044	0.065	0.073	0.11	0.126	0.107	0.146	0.196	0.065	0.068	0.059	0.104	0.087	0.095	0.108	0.109	0.127	0.154	0.09	0.066	0.054	0.086	0.099	0.106	0.121	0.1	0.132	0.15	0.09	Q92917	G patch domain and KOW motifs-containing protein OS=Homo sapiens GN=GPKOW PE=1 SV=2 - [GPKOW_HUMAN]	unknown	NUCLEUS/CHROMATIN	0.541198	unknown
O15173-2	0.13	0.134	0.144	0.14	0.175	0.111	0.077	0.054	0.024	0.007	0.085	0.111	0.104	0.173	0.159	0.074	0.121	0.087	0.055	0.012	0.126	0.102	0.14	0.186	0.137	0.121	0.126	0.056	0.014	0.005	O15173-2	Isoform 2 of Membrane-associated progesterone receptor component 2 OS=Homo sapiens GN=PGRMC2 - [PGRC2_HUMAN]	unknown	ER	0.918299	unknown
Q99729-3	0.175	0.022	0.033	0.053	0.083	0.101	0.142	0.228	0.159	0.015	0.061	0.032	0.043	0.054	0.066	0.057	0.171	0.288	0.179	0.031	0.108	0.024	0.044	0.059	0.075	0.077	0.173	0.25	0.171	0.021	Q99729-3	Isoform 3 of Heterogeneous nuclear ribonucleoprotein A/B OS=Homo sapiens GN=HNRNPAB - [ROAA_HUMAN]	unknown	NUCLEUS/CHROMATIN	0.951366	NUCLEUS/CHROMATIN
Q8WUM4	0.064	0.084	0.099	0.11	0.117	0.135	0.081	0.057	0.073	0.178	0.063	0.093	0.121	0.108	0.105	0.118	0.092	0.059	0.063	0.167	0.064	0.077	0.118	0.125	0.129	0.111	0.084	0.059	0.057	0.17	Q8WUM4	Programmed cell death 6-interacting protein OS=Homo sapiens GN=PDCD6IP PE=1 SV=1 - [PDC6I_HUMAN]	unknown	CYTOSOL	0.758535	unknown
P24752	0.21	0.406	0.234	0.041	0.021	0.032	0.006	0.006	0.008	0.006	0.246	0.361	0.175	0.077	0.04	0.023	0.011	0.017	0.027	0.011	0.343	0.37	0.176	0.052	0.007	0.018	0.006	0.009	0.007	0.003	P24752	Acetyl-CoA acetyltransferase, mitochondrial OS=Homo sapiens GN=ACAT1 PE=1 SV=1 - [THIL_HUMAN]	MITOCHONDRION	MITOCHONDRION	1	MITOCHONDRION
P55010	0.069	0.048	0.05	0.066	0.082	0.103	0.101	0.17	0.193	0.098	0.047	0.052	0.073	0.061	0.067	0.082	0.103	0.178	0.203	0.117	0.044	0.044	0.067	0.081	0.089	0.085	0.109	0.171	0.208	0.103	P55010	Eukaryotic translation initiation factor 5 OS=Homo sapiens GN=EIF5 PE=1 SV=2 - [IF5_HUMAN]	unknown	NUCLEUS/CHROMATIN	0.871136	NUCLEUS/CHROMATIN
P49748	0.234	0.454	0.212	0.036	0.013	0.02	0.005	0.006	0.005	0.003	0.277	0.388	0.167	0.074	0.032	0.014	0.009	0.013	0.009	0.004	0.31	0.411	0.173	0.046	0.012	0.014	0.006	0.006	0.006	0.007	P49748	Very long-chain specific acyl-CoA dehydrogenase, mitochondrial OS=Homo sapiens GN=ACADVL PE=1 SV=1 - [ACADV_HUMAN]	unknown	MITOCHONDRION	0.976337	MITOCHONDRION
P61513	0.03	0.048	0.053	0.069	0.092	0.095	0.141	0.223	0.218	0.013	0.027	0.034	0.041	0.062	0.069	0.052	0.148	0.28	0.264	0.021	0.027	0.029	0.046	0.068	0.076	0.077	0.16	0.235	0.268	0.02	P61513	60S ribosomal protein L37a OS=Homo sapiens GN=RPL37A PE=1 SV=2 - [RL37A_HUMAN]	RIBOSOME	RIBOSOME	1	RIBOSOME
P25398	0.035	0.052	0.057	0.077	0.108	0.112	0.136	0.206	0.197	0.016	0.03	0.048	0.054	0.077	0.083	0.068	0.16	0.235	0.224	0.018	0.035	0.045	0.063	0.079	0.086	0.089	0.154	0.21	0.215	0.021	P25398	40S ribosomal protein S12 OS=Homo sapiens GN=RPS12 PE=1 SV=3 - [RS12_HUMAN]	RIBOSOME	RIBOSOME	1	RIBOSOME
Q15836	0.044	0.071	0.082	0.111	0.148	0.141	0.152	0.167	0.074	0.01	0.073	0.067	0.084	0.132	0.134	0.086	0.204	0.159	0.056	0.019	0.084	0.069	0.106	0.144	0.124	0.115	0.165	0.12	0.053	0.008	Q15836	Vesicle-associated membrane protein 3 OS=Homo sapiens GN=VAMP3 PE=1 SV=3 - [VAMP3_HUMAN]	unknown	ER	0.353965	unknown
P54136	0.051	0.093	0.122	0.098	0.112	0.079	0.049	0.06	0.236	0.099	0.046	0.073	0.113	0.117	0.11	0.073	0.073	0.065	0.223	0.081	0.047	0.074	0.117	0.131	0.112	0.093	0.074	0.077	0.163	0.102	P54136	Arginine--tRNA ligase, cytoplasmic OS=Homo sapiens GN=RARS PE=1 SV=2 - [SYRC_HUMAN]	unknown	ER	0.23689	unknown
Q9NR31	0.081	0.094	0.157	0.13	0.16	0.106	0.103	0.093	0.056	0.028	0.062	0.132	0.163	0.145	0.133	0.096	0.102	0.082	0.039	0.04	0.06	0.087	0.166	0.143	0.113	0.121	0.118	0.095	0.042	0.051	Q9NR31	GTP-binding protein SAR1a OS=Homo sapiens GN=SAR1A PE=1 SV=1 - [SAR1A_HUMAN]	unknown	ER	0.755353	unknown
P35080	0.066	0.094	0.089	0.105	0.103	0.128	0.071	0.051	0.058	0.218	0.078	0.087	0.109	0.091	0.081	0.114	0.068	0.051	0.034	0.282	0.074	0.068	0.114	0.105	0.135	0.104	0.073	0.063	0.067	0.188	P35080	Profilin-2 OS=Homo sapiens GN=PFN2 PE=1 SV=3 - [PROF2_HUMAN]	unknown	CYTOSOL	0.881718	unknown
Q9P0M6	0.649	0.053	0.039	0.031	0.038	0.032	0.033	0.022	0.032	0.026	0.576	0.017	0.023	0.048	0.049	0.034	0.076	0.053	0.081	0.144	0.82	0.014	0.011	0.031	0.027	0.027	0.04	0.018	0.024	0.032	Q9P0M6	Core histone macro-H2A.2 OS=Homo sapiens GN=H2AFY2 PE=1 SV=3 - [H2AW_HUMAN]	NUCLEUS/CHROMATIN	NUCLEUS/CHROMATIN	1	NUCLEUS/CHROMATIN
Q8WU90	0.053	0.057	0.062	0.068	0.11	0.11	0.138	0.197	0.157	0.012	0.042	0.053	0.054	0.068	0.081	0.072	0.196	0.252	0.154	0.026	0.054	0.049	0.063	0.082	0.087	0.1	0.181	0.202	0.162	0.014	Q8WU90	Zinc finger CCCH domain-containing protein 15 OS=Homo sapiens GN=ZC3H15 PE=1 SV=1 - [ZC3HF_HUMAN]	unknown	RIBOSOME	0.871665	unknown
Q8WXX5	0.196	0.07	0.059	0.067	0.078	0.088	0.098	0.133	0.161	0.045	0.134	0.091	0.083	0.081	0.073	0.071	0.096	0.148	0.141	0.063	0.119	0.063	0.079	0.089	0.085	0.092	0.102	0.136	0.148	0.078	Q8WXX5	DnaJ homolog subfamily C member 9 OS=Homo sapiens GN=DNAJC9 PE=1 SV=1 - [DNJC9_HUMAN]	unknown	NUCLEUS/CHROMATIN	0.856174	NUCLEUS/CHROMATIN
Q9UBQ7	0.103	0.188	0.113	0.087	0.083	0.103	0.054	0.04	0.047	0.192	0.083	0.138	0.132	0.096	0.077	0.1	0.065	0.037	0.047	0.208	0.125	0.158	0.122	0.098	0.101	0.088	0.056	0.049	0.044	0.163	Q9UBQ7	Glyoxylate reductase/hydroxypyruvate reductase OS=Homo sapiens GN=GRHPR PE=1 SV=1 - [GRHPR_HUMAN]	unknown	CYTOSOL	0.603252	unknown
Q9NWV4	0.046	0.059	0.086	0.088	0.112	0.137	0.093	0.067	0.075	0.232	0.047	0.072	0.123	0.095	0.095	0.123	0.081	0.059	0.068	0.244	0.053	0.066	0.102	0.11	0.124	0.112	0.081	0.082	0.082	0.196	Q9NWV4	UPF0587 protein C1orf123 OS=Homo sapiens GN=C1orf123 PE=1 SV=1 - [CA123_HUMAN]	unknown	CYTOSOL	0.902676	CYTOSOL
P62318-2	0.128	0.032	0.034	0.064	0.072	0.089	0.121	0.223	0.189	0.046	0.072	0.031	0.039	0.049	0.053	0.056	0.124	0.295	0.217	0.075	0.079	0.032	0.046	0.058	0.074	0.074	0.144	0.242	0.189	0.06	P62318-2	Isoform 2 of Small nuclear ribonucleoprotein Sm D3 OS=Homo sapiens GN=SNRPD3 - [SMD3_HUMAN]	unknown	NUCLEUS/CHROMATIN	0.970316	NUCLEUS/CHROMATIN
Q8TDX7	0.071	0.05	0.065	0.077	0.092	0.112	0.103	0.164	0.159	0.087	0.064	0.048	0.083	0.081	0.082	0.083	0.114	0.17	0.176	0.099	0.061	0.045	0.066	0.09	0.085	0.092	0.128	0.169	0.172	0.09	Q8TDX7	Serine/threonine-protein kinase Nek7 OS=Homo sapiens GN=NEK7 PE=1 SV=1 - [NEK7_HUMAN]	unknown	NUCLEUS/CHROMATIN	0.773154	NUCLEUS/CHROMATIN
Q9HDC9	0.121	0.139	0.168	0.164	0.182	0.105	0.067	0.032	0.008	0.005	0.089	0.114	0.115	0.214	0.183	0.078	0.108	0.056	0.02	0.002	0.103	0.129	0.159	0.194	0.136	0.111	0.103	0.042	0.01	0.005	Q9HDC9	Adipocyte plasma membrane-associated protein OS=Homo sapiens GN=APMAP PE=1 SV=2 - [APMAP_HUMAN]	unknown	ER	0.954396	ER
P35606-2	0.053	0.102	0.138	0.108	0.106	0.106	0.083	0.078	0.105	0.117	0.049	0.157	0.119	0.094	0.078	0.08	0.076	0.076	0.159	0.102	0.049	0.084	0.128	0.128	0.119	0.107	0.087	0.08	0.088	0.128	P35606-2	Isoform 2 of Coatomer subunit beta' OS=Homo sapiens GN=COPB2 - [COPB2_HUMAN]	unknown	CYTOSOL	0.30135	unknown
Q14980	0.373	0.011	0.002	0.033	0.055	0.046	0.1	0.227	0.125	0.028	0.336	0.039	0.077	0.065	0.069	0.064	0.081	0.065	0.094	0.071	0.206	0.039	0.044	0.062	0.069	0.081	0.078	0.08	0.086	0.059	Q14980	Nuclear mitotic apparatus protein 1 OS=Homo sapiens GN=NUMA1 PE=1 SV=2 - [NUMA1_HUMAN]	unknown	NUCLEUS/CHROMATIN	0.963377	NUCLEUS/CHROMATIN
P07814	0.047	0.088	0.106	0.097	0.108	0.096	0.055	0.064	0.24	0.09	0.041	0.068	0.099	0.112	0.101	0.077	0.064	0.067	0.275	0.091	0.048	0.071	0.111	0.128	0.113	0.094	0.073	0.081	0.177	0.1	P07814	Bifunctional glutamate/proline--tRNA ligase OS=Homo sapiens GN=EPRS PE=1 SV=5 - [SYEP_HUMAN]	unknown	PROTEASOME	0.243154	unknown
Q13347	0.027	0.037	0.041	0.055	0.071	0.086	0.092	0.199	0.336	0.052	0.039	0.05	0.065	0.055	0.059	0.07	0.087	0.224	0.261	0.068	0.028	0.036	0.056	0.063	0.071	0.07	0.094	0.202	0.323	0.056	Q13347	Eukaryotic translation initiation factor 3 subunit I OS=Homo sapiens GN=EIF3I PE=1 SV=1 - [EIF3I_HUMAN]	unknown	NUCLEUS/CHROMATIN	0.87478	NUCLEUS/CHROMATIN
P53618	0.05	0.096	0.127	0.104	0.097	0.102	0.081	0.085	0.109	0.134	0.048	0.149	0.124	0.092	0.081	0.084	0.078	0.066	0.152	0.106	0.051	0.082	0.121	0.122	0.114	0.094	0.093	0.083	0.096	0.14	P53618	Coatomer subunit beta OS=Homo sapiens GN=COPB1 PE=1 SV=3 - [COPB_HUMAN]	unknown	CYTOSOL	0.353551	unknown
Q93052	0.082	0.109	0.127	0.123	0.113	0.129	0.071	0.057	0.087	0.092	0.105	0.097	0.141	0.116	0.1	0.111	0.079	0.051	0.067	0.131	0.107	0.087	0.136	0.124	0.116	0.118	0.076	0.058	0.062	0.125	Q93052	Lipoma-preferred partner OS=Homo sapiens GN=LPP PE=1 SV=1 - [LPP_HUMAN]	unknown	CYTOSOL	0.364951	unknown
Q96B97-2	0.167	0.094	0.081	0.088	0.089	0.093	0.094	0.139	0.137	0.021	0.114	0.112	0.088	0.091	0.078	0.072	0.119	0.144	0.136	0.035	0.09	0.065	0.082	0.092	0.093	0.092	0.125	0.151	0.172	0.032	Q96B97-2	Isoform 2 of SH3 domain-containing kinase-binding protein 1 OS=Homo sapiens GN=SH3KBP1 - [SH3K1_HUMAN]	unknown	NUCLEUS/CHROMATIN	0.503593	unknown
P12270	0.191	0.037	0.05	0.072	0.092	0.12	0.084	0.077	0.113	0.161	0.1	0.06	0.106	0.083	0.091	0.116	0.084	0.064	0.095	0.186	0.123	0.048	0.088	0.099	0.116	0.105	0.084	0.08	0.083	0.167	P12270	Nucleoprotein TPR OS=Homo sapiens GN=TPR PE=1 SV=3 - [TPR_HUMAN]	unknown	CYTOSOL	0.620017	unknown
P00505	0.257	0.519	0.109	0.022	0.01	0.028	0.005	0.008	0.006	0.008	0.293	0.455	0.097	0.066	0.028	0.015	0.007	0.009	0.008	0.017	0.346	0.329	0.2	0.056	0.013	0.02	0.008	0.007	0.005	0.007	P00505	Aspartate aminotransferase, mitochondrial OS=Homo sapiens GN=GOT2 PE=1 SV=3 - [AATM_HUMAN]	MITOCHONDRION	MITOCHONDRION	1	MITOCHONDRION
Q9NUP9	0.14	0.201	0.167	0.145	0.107	0.069	0.054	0.048	0.04	0.038	0.252	0.146	0.142	0.152	0.081	0.046	0.062	0.039	0.04	0.032	0.273	0.153	0.166	0.137	0.069	0.053	0.051	0.043	0.029	0.034	Q9NUP9	Protein lin-7 homolog C OS=Homo sapiens GN=LIN7C PE=1 SV=1 - [LIN7C_HUMAN]	unknown	PM	0.797142	unknown
P51153	0.103	0.172	0.179	0.157	0.134	0.089	0.064	0.041	0.022	0.008	0.144	0.143	0.137	0.187	0.13	0.064	0.092	0.057	0.035	0.011	0.201	0.142	0.163	0.183	0.095	0.076	0.08	0.042	0.016	0.007	P51153	Ras-related protein Rab-13 OS=Homo sapiens GN=RAB13 PE=1 SV=1 - [RAB13_HUMAN]	unknown	PM	0.898696	PM
Q9NPD8	0.084	0.065	0.076	0.09	0.097	0.121	0.088	0.073	0.096	0.206	0.068	0.074	0.108	0.1	0.099	0.105	0.085	0.07	0.058	0.213	0.065	0.067	0.103	0.112	0.131	0.106	0.079	0.074	0.069	0.195	Q9NPD8	Ubiquitin-conjugating enzyme E2 T OS=Homo sapiens GN=UBE2T PE=1 SV=1 - [UBE2T_HUMAN]	unknown	CYTOSOL	0.827901	unknown
P51659	0.059	0.108	0.164	0.185	0.246	0.14	0.058	0.013	0.005	0.004	0.044	0.096	0.14	0.274	0.248	0.087	0.08	0.018	0.009	0.003	0.064	0.089	0.161	0.244	0.181	0.145	0.084	0.017	0.005	0.004	P51659	Peroxisomal multifunctional enzyme type 2 OS=Homo sapiens GN=HSD17B4 PE=1 SV=3 - [DHB4_HUMAN]	PEROXISOME	PEROXISOME	1	PEROXISOME
Q15029-3	0.121	0.026	0.035	0.05	0.072	0.09	0.105	0.185	0.229	0.069	0.062	0.037	0.064	0.055	0.064	0.078	0.113	0.21	0.235	0.081	0.072	0.032	0.058	0.068	0.083	0.077	0.112	0.188	0.23	0.075	Q15029-3	Isoform 3 of 116 kDa U5 small nuclear ribonucleoprotein component OS=Homo sapiens GN=EFTUD2 - [U5S1_HUMAN]	unknown	NUCLEUS/CHROMATIN	0.959964	NUCLEUS/CHROMATIN
P05141	0.217	0.425	0.211	0.039	0.028	0.035	0.005	0.008	0.005	0.027	0.332	0.348	0.141	0.091	0.051	0.023	0.01	0.01	0.005	0.015	0.359	0.381	0.172	0.048	0.012	0.028	0.008	0.007	0.013	0.009	P05141	ADP/ATP translocase 2 OS=Homo sapiens GN=SLC25A5 PE=1 SV=7 - [ADT2_HUMAN]	unknown	MITOCHONDRION	0.96951	MITOCHONDRION
P30084	0.229	0.43	0.233	0.034	0.018	0.02	0.009	0.009	0.006	0.006	0.245	0.4	0.195	0.07	0.032	0.025	0.007	0.006	0.005	0.013	0.349	0.391	0.178	0.047	0.012	0.013	0.003	0.003	0.004	0.005	P30084	Enoyl-CoA hydratase, mitochondrial OS=Homo sapiens GN=ECHS1 PE=1 SV=4 - [ECHM_HUMAN]	MITOCHONDRION	MITOCHONDRION	1	MITOCHONDRION
P53674	0.06	0.063	0.08	0.099	0.092	0.13	0.079	0.061	0.088	0.236	0.059	0.074	0.113	0.081	0.082	0.101	0.073	0.057	0.069	0.261	0.089	0.072	0.107	0.115	0.102	0.086	0.076	0.073	0.067	0.177	P53674	Beta-crystallin B1 OS=Homo sapiens GN=CRYBB1 PE=1 SV=2 - [CRBB1_HUMAN]	unknown	CYTOSOL	0.828281	unknown
Q15366-6	0.094	0.047	0.055	0.063	0.116	0.099	0.156	0.199	0.105	0.05	0.069	0.076	0.063	0.081	0.067	0.055	0.159	0.246	0.142	0.043	0.08	0.049	0.064	0.084	0.08	0.092	0.181	0.197	0.128	0.043	Q15366-6	Isoform 6 of Poly(rC)-binding protein 2 OS=Homo sapiens GN=PCBP2 - [PCBP2_HUMAN]	unknown	RIBOSOME	0.567903	unknown
P11172	0.074	0.091	0.1	0.1	0.101	0.124	0.07	0.054	0.066	0.215	0.073	0.091	0.118	0.103	0.094	0.11	0.075	0.047	0.059	0.223	0.079	0.081	0.103	0.111	0.122	0.101	0.075	0.06	0.054	0.2	P11172	Uridine 5'-monophosphate synthase OS=Homo sapiens GN=UMPS PE=1 SV=1 - [UMPS_HUMAN]	unknown	CYTOSOL	0.843825	unknown
Q14683	0.343	0.027	0.024	0.045	0.059	0.069	0.09	0.17	0.162	0.01	0.159	0.047	0.039	0.06	0.058	0.051	0.131	0.216	0.218	0.016	0.211	0.03	0.036	0.056	0.062	0.064	0.122	0.194	0.2	0.017	Q14683	Structural maintenance of chromosomes protein 1A OS=Homo sapiens GN=SMC1A PE=1 SV=2 - [SMC1A_HUMAN]	NUCLEUS/CHROMATIN	NUCLEUS/CHROMATIN	1	NUCLEUS/CHROMATIN
P14550	0.053	0.071	0.088	0.099	0.105	0.148	0.076	0.041	0.054	0.263	0.048	0.077	0.136	0.093	0.099	0.141	0.08	0.042	0.043	0.238	0.053	0.071	0.12	0.119	0.147	0.117	0.074	0.054	0.054	0.202	P14550	Alcohol dehydrogenase [NADP(+)] OS=Homo sapiens GN=AKR1A1 PE=1 SV=3 - [AK1A1_HUMAN]	unknown	CYTOSOL	0.924943	CYTOSOL
Q96PU8-8	0.151	0.036	0.035	0.057	0.11	0.091	0.15	0.194	0.096	0.024	0.091	0.045	0.056	0.072	0.074	0.058	0.19	0.285	0.105	0.02	0.106	0.037	0.044	0.069	0.081	0.092	0.208	0.243	0.109	0.012	Q96PU8-8	Isoform 5 of Protein quaking OS=Homo sapiens GN=QKI - [QKI_HUMAN]	unknown	NUCLEUS/CHROMATIN	0.760545	NUCLEUS/CHROMATIN
P20340	0.051	0.104	0.154	0.149	0.167	0.136	0.119	0.067	0.028	0.023	0.054	0.171	0.135	0.161	0.139	0.087	0.12	0.055	0.03	0.038	0.059	0.112	0.158	0.182	0.14	0.121	0.123	0.049	0.016	0.028	P20340	Ras-related protein Rab-6A OS=Homo sapiens GN=RAB6A PE=1 SV=3 - [RAB6A_HUMAN]	unknown	ER	0.863564	unknown
O75874	0.057	0.071	0.092	0.1	0.101	0.139	0.077	0.047	0.053	0.26	0.051	0.077	0.124	0.097	0.098	0.125	0.073	0.043	0.041	0.27	0.052	0.068	0.109	0.118	0.136	0.11	0.07	0.056	0.054	0.21	O75874	Isocitrate dehydrogenase [NADP] cytoplasmic OS=Homo sapiens GN=IDH1 PE=1 SV=2 - [IDHC_HUMAN]	unknown	CYTOSOL	0.922014	CYTOSOL
Q92974-3	0.098	0.052	0.059	0.065	0.082	0.086	0.104	0.198	0.23	0.023	0.078	0.06	0.085	0.081	0.074	0.076	0.098	0.157	0.192	0.081	0.087	0.04	0.059	0.067	0.067	0.066	0.115	0.212	0.259	0.038	Q92974-3	Isoform 3 of Rho guanine nucleotide exchange factor 2 OS=Homo sapiens GN=ARHGEF2 - [ARHG2_HUMAN]	unknown	NUCLEUS/CHROMATIN	0.92138	NUCLEUS/CHROMATIN
Q13263	0.228	0.047	0.048	0.071	0.081	0.114	0.072	0.063	0.097	0.176	0.09	0.07	0.103	0.084	0.087	0.114	0.08	0.063	0.096	0.199	0.144	0.055	0.086	0.098	0.112	0.099	0.078	0.078	0.081	0.177	Q13263	Transcription intermediary factor 1-beta OS=Homo sapiens GN=TRIM28 PE=1 SV=5 - [TIF1B_HUMAN]	unknown	CYTOSOL	0.605571	unknown
P55145	0.085	0.174	0.203	0.161	0.183	0.091	0.055	0.024	0.016	0.006	0.065	0.19	0.16	0.201	0.159	0.06	0.085	0.045	0.02	0.009	0.107	0.143	0.162	0.181	0.131	0.108	0.098	0.033	0.012	0.006	P55145	Mesencephalic astrocyte-derived neurotrophic factor OS=Homo sapiens GN=MANF PE=1 SV=3 - [MANF_HUMAN]	unknown	ER	0.905829	unknown
Q9UBQ0	0.027	0.038	0.077	0.138	0.219	0.196	0.146	0.077	0.044	0.032	0.031	0.073	0.095	0.159	0.16	0.122	0.191	0.102	0.03	0.037	0.048	0.061	0.119	0.168	0.166	0.143	0.133	0.067	0.041	0.046	Q9UBQ0	Vacuolar protein sorting-associated protein 29 OS=Homo sapiens GN=VPS29 PE=1 SV=1 - [VPS29_HUMAN]	unknown	ER	0.427846	unknown
Q86V81	0.11	0.025	0.029	0.053	0.084	0.101	0.139	0.252	0.183	0.012	0.064	0.027	0.046	0.053	0.063	0.06	0.155	0.304	0.201	0.023	0.078	0.026	0.044	0.057	0.071	0.071	0.165	0.264	0.205	0.02	Q86V81	THO complex subunit 4 OS=Homo sapiens GN=ALYREF PE=1 SV=3 - [THOC4_HUMAN]	unknown	NUCLEUS/CHROMATIN	0.885617	NUCLEUS/CHROMATIN
P36969-2	0.099	0.123	0.139	0.113	0.098	0.083	0.076	0.081	0.079	0.103	0.099	0.159	0.127	0.126	0.082	0.074	0.068	0.073	0.07	0.103	0.107	0.116	0.115	0.117	0.094	0.097	0.078	0.074	0.071	0.122	P36969-2	Isoform Cytoplasmic of Phospholipid hydroperoxide glutathione peroxidase, mitochondrial OS=Homo sapiens GN=GPX4 - [GPX4_HUMAN]	unknown	PM	0.248796	unknown
Q8WUD4	0.119	0.023	0.032	0.05	0.076	0.09	0.109	0.221	0.208	0.072	0.054	0.037	0.061	0.053	0.063	0.075	0.113	0.212	0.265	0.058	0.067	0.036	0.058	0.067	0.077	0.079	0.111	0.221	0.229	0.062	Q8WUD4	Coiled-coil domain-containing protein 12 OS=Homo sapiens GN=CCDC12 PE=1 SV=1 - [CCD12_HUMAN]	unknown	NUCLEUS/CHROMATIN	0.965406	NUCLEUS/CHROMATIN
Q8NFP7	0.049	0.059	0.086	0.1	0.106	0.146	0.082	0.047	0.058	0.267	0.045	0.06	0.12	0.097	0.079	0.145	0.083	0.049	0.07	0.253	0.048	0.064	0.117	0.11	0.128	0.115	0.075	0.058	0.056	0.23	Q8NFP7	Diphosphoinositol polyphosphate phosphohydrolase 3-alpha OS=Homo sapiens GN=NUDT10 PE=1 SV=1 - [NUD10_HUMAN]	unknown	CYTOSOL	0.935442	CYTOSOL
Q96G61	0.049	0.067	0.084	0.107	0.101	0.169	0.083	0.044	0.062	0.228	0.06	0.07	0.13	0.095	0.106	0.132	0.081	0.041	0.056	0.229	0.05	0.064	0.108	0.11	0.139	0.107	0.073	0.057	0.063	0.225	Q96G61	Diphosphoinositol polyphosphate phosphohydrolase 3-beta OS=Homo sapiens GN=NUDT11 PE=1 SV=1 - [NUD11_HUMAN]	unknown	CYTOSOL	0.921785	CYTOSOL
Q9BZL1	0.144	0.067	0.072	0.072	0.093	0.096	0.108	0.146	0.102	0.091	0.084	0.069	0.086	0.07	0.079	0.097	0.11	0.167	0.112	0.136	0.085	0.065	0.075	0.087	0.104	0.086	0.132	0.168	0.121	0.072	Q9BZL1	Ubiquitin-like protein 5 OS=Homo sapiens GN=UBL5 PE=1 SV=1 - [UBL5_HUMAN]	unknown	NUCLEUS/CHROMATIN	0.80735	NUCLEUS/CHROMATIN
P60983	0.06	0.08	0.099	0.096	0.105	0.147	0.085	0.066	0.075	0.182	0.064	0.076	0.134	0.097	0.097	0.123	0.089	0.063	0.06	0.187	0.074	0.082	0.12	0.111	0.12	0.102	0.085	0.071	0.069	0.14	P60983	Glia maturation factor beta OS=Homo sapiens GN=GMFB PE=1 SV=2 - [GMFB_HUMAN]	unknown	CYTOSOL	0.776563	unknown
P43686	0.032	0.04	0.048	0.051	0.066	0.086	0.06	0.109	0.408	0.112	0.033	0.043	0.07	0.051	0.06	0.07	0.058	0.115	0.393	0.105	0.036	0.043	0.078	0.077	0.091	0.082	0.064	0.121	0.293	0.116	P43686	26S protease regulatory subunit 6B OS=Homo sapiens GN=PSMC4 PE=1 SV=2 - [PRS6B_HUMAN]	PROTEASOME	PROTEASOME	1	PROTEASOME
Q92930	0.106	0.154	0.168	0.15	0.146	0.102	0.07	0.057	0.032	0.019	0.125	0.143	0.127	0.185	0.141	0.067	0.092	0.057	0.033	0.01	0.164	0.111	0.146	0.176	0.112	0.09	0.095	0.049	0.018	0.019	Q92930	Ras-related protein Rab-8B OS=Homo sapiens GN=RAB8B PE=1 SV=2 - [RAB8B_HUMAN]	unknown	PM	0.711381	unknown
Q16527	0.242	0.3	0.186	0.101	0.052	0.038	0.028	0.017	0.03	0.007	0.497	0.192	0.115	0.098	0.033	0.01	0.014	0.009	0.015	0.008	0.528	0.192	0.111	0.077	0.024	0.022	0.009	0.005	0.004	0.005	Q16527	Cysteine and glycine-rich protein 2 OS=Homo sapiens GN=CSRP2 PE=1 SV=3 - [CSRP2_HUMAN]	unknown	MITOCHONDRION	0.923812	MITOCHONDRION
P60953	0.086	0.146	0.156	0.144	0.117	0.112	0.064	0.044	0.038	0.086	0.113	0.109	0.124	0.135	0.106	0.091	0.077	0.054	0.058	0.127	0.146	0.094	0.128	0.134	0.11	0.09	0.073	0.055	0.043	0.11	P60953	Cell division control protein 42 homolog OS=Homo sapiens GN=CDC42 PE=1 SV=2 - [CDC42_HUMAN]	unknown	PM	0.420471	unknown
Q10471	0.064	0.216	0.279	0.144	0.07	0.044	0.053	0.076	0.037	0.004	0.064	0.38	0.126	0.099	0.046	0.033	0.065	0.123	0.062	0.007	0.064	0.224	0.226	0.158	0.07	0.051	0.067	0.083	0.049	0.008	Q10471	Polypeptide N-acetylgalactosaminyltransferase 2 OS=Homo sapiens GN=GALNT2 PE=1 SV=1 - [GALT2_HUMAN]	GA	GA	1	GA
P00374	0.056	0.069	0.085	0.094	0.108	0.127	0.072	0.062	0.064	0.261	0.056	0.078	0.108	0.088	0.094	0.121	0.074	0.054	0.042	0.271	0.07	0.071	0.109	0.107	0.134	0.118	0.074	0.061	0.059	0.19	P00374	Dihydrofolate reductase OS=Homo sapiens GN=DHFR PE=1 SV=2 - [DYR_HUMAN]	unknown	CYTOSOL	0.908542	CYTOSOL
P25787	0.032	0.041	0.048	0.062	0.066	0.093	0.065	0.1	0.386	0.109	0.03	0.047	0.078	0.065	0.068	0.087	0.057	0.095	0.355	0.099	0.034	0.04	0.073	0.074	0.099	0.087	0.066	0.121	0.291	0.114	P25787	Proteasome subunit alpha type-2 OS=Homo sapiens GN=PSMA2 PE=1 SV=2 - [PSA2_HUMAN]	PROTEASOME	PROTEASOME	1	PROTEASOME
P62913-2	0.041	0.052	0.06	0.078	0.104	0.107	0.143	0.21	0.185	0.01	0.035	0.038	0.049	0.085	0.073	0.052	0.166	0.248	0.234	0.01	0.037	0.041	0.051	0.074	0.073	0.084	0.161	0.223	0.212	0.015	P62913-2	Isoform 2 of 60S ribosomal protein L11 OS=Homo sapiens GN=RPL11 - [RL11_HUMAN]	RIBOSOME	RIBOSOME	1	RIBOSOME
P15559-3	0.059	0.071	0.086	0.098	0.102	0.139	0.085	0.056	0.074	0.23	0.049	0.067	0.121	0.094	0.093	0.129	0.078	0.048	0.065	0.247	0.052	0.064	0.108	0.113	0.135	0.112	0.073	0.058	0.064	0.218	P15559-3	Isoform 3 of NAD(P)H dehydrogenase [quinone] 1 OS=Homo sapiens GN=NQO1 - [NQO1_HUMAN]	unknown	CYTOSOL	0.91804	CYTOSOL
Q86UE4	0.079	0.151	0.196	0.174	0.191	0.099	0.052	0.023	0.012	0.006	0.063	0.125	0.129	0.219	0.192	0.078	0.084	0.056	0.037	0.012	0.086	0.117	0.181	0.225	0.144	0.112	0.092	0.028	0.009	0.003	Q86UE4	Protein LYRIC OS=Homo sapiens GN=MTDH PE=1 SV=2 - [LYRIC_HUMAN]	unknown	ER	0.940385	ER
Q9UQE7	0.303	0.026	0.027	0.045	0.067	0.072	0.096	0.174	0.178	0.012	0.127	0.049	0.047	0.062	0.063	0.055	0.129	0.216	0.214	0.019	0.188	0.03	0.038	0.058	0.064	0.067	0.124	0.194	0.211	0.017	Q9UQE7	Structural maintenance of chromosomes protein 3 OS=Homo sapiens GN=SMC3 PE=1 SV=2 - [SMC3_HUMAN]	NUCLEUS/CHROMATIN	NUCLEUS/CHROMATIN	1	NUCLEUS/CHROMATIN
Q00534	0.056	0.063	0.085	0.102	0.107	0.137	0.084	0.053	0.073	0.234	0.058	0.078	0.126	0.099	0.101	0.126	0.076	0.051	0.06	0.229	0.06	0.069	0.11	0.114	0.126	0.112	0.077	0.06	0.058	0.216	Q00534	Cyclin-dependent kinase 6 OS=Homo sapiens GN=CDK6 PE=1 SV=1 - [CDK6_HUMAN]	unknown	CYTOSOL	0.90722	CYTOSOL
P55036	0.032	0.035	0.045	0.049	0.065	0.087	0.054	0.109	0.419	0.097	0.03	0.038	0.071	0.048	0.061	0.071	0.055	0.104	0.433	0.089	0.033	0.039	0.072	0.071	0.089	0.079	0.061	0.124	0.315	0.115	P55036	26S proteasome non-ATPase regulatory subunit 4 OS=Homo sapiens GN=PSMD4 PE=1 SV=1 - [PSMD4_HUMAN]	PROTEASOME	PROTEASOME	1	PROTEASOME
O76094	0.081	0.063	0.074	0.084	0.119	0.105	0.093	0.113	0.159	0.106	0.061	0.1	0.126	0.142	0.129	0.09	0.097	0.09	0.093	0.07	0.061	0.07	0.115	0.134	0.126	0.111	0.108	0.087	0.091	0.09	O76094	Signal recognition particle subunit SRP72 OS=Homo sapiens GN=SRP72 PE=1 SV=3 - [SRP72_HUMAN]	unknown	ER	0.303692	unknown
P46782	0.034	0.048	0.051	0.069	0.109	0.11	0.141	0.215	0.189	0.013	0.031	0.05	0.051	0.072	0.08	0.064	0.168	0.237	0.243	0.017	0.033	0.044	0.055	0.073	0.081	0.083	0.158	0.208	0.221	0.02	P46782	40S ribosomal protein S5 OS=Homo sapiens GN=RPS5 PE=1 SV=4 - [RS5_HUMAN]	RIBOSOME	RIBOSOME	1	RIBOSOME
O75083	0.086	0.131	0.13	0.121	0.095	0.108	0.063	0.043	0.059	0.15	0.104	0.106	0.144	0.107	0.089	0.106	0.067	0.038	0.055	0.18	0.112	0.097	0.127	0.117	0.107	0.094	0.061	0.054	0.056	0.167	O75083	WD repeat-containing protein 1 OS=Homo sapiens GN=WDR1 PE=1 SV=4 - [WDR1_HUMAN]	unknown	CYTOSOL	0.561613	unknown
Q99584	0.102	0.068	0.083	0.09	0.107	0.12	0.088	0.098	0.106	0.131	0.085	0.094	0.107	0.098	0.079	0.091	0.096	0.119	0.082	0.133	0.081	0.069	0.11	0.106	0.108	0.103	0.097	0.101	0.101	0.125	Q99584	Protein S100-A13 OS=Homo sapiens GN=S100A13 PE=1 SV=1 - [S10AD_HUMAN]	unknown	CYTOSOL	0.380425	unknown
Q9UI09	0.255	0.469	0.148	0.025	0.017	0.037	0.006	0.008	0.008	0.022	0.233	0.41	0.152	0.084	0.03	0.031	0.026	0.008	0.016	0.016	0.378	0.374	0.139	0.042	0.014	0.027	0.003	0.007	0.004	0.015	Q9UI09	NADH dehydrogenase [ubiquinone] 1 alpha subcomplex subunit 12 OS=Homo sapiens GN=NDUFA12 PE=1 SV=1 - [NDUAC_HUMAN]	unknown	MITOCHONDRION	0.974051	MITOCHONDRION
P54105	0.061	0.06	0.081	0.096	0.101	0.137	0.082	0.052	0.095	0.217	0.049	0.063	0.124	0.097	0.104	0.128	0.084	0.049	0.073	0.224	0.048	0.053	0.108	0.109	0.128	0.112	0.071	0.061	0.069	0.216	P54105	Methylosome subunit pICln OS=Homo sapiens GN=CLNS1A PE=1 SV=1 - [ICLN_HUMAN]	unknown	CYTOSOL	0.904734	CYTOSOL
P61163	0.051	0.044	0.051	0.067	0.08	0.101	0.091	0.131	0.253	0.118	0.04	0.059	0.075	0.079	0.073	0.078	0.091	0.129	0.263	0.105	0.04	0.048	0.067	0.092	0.101	0.099	0.104	0.147	0.21	0.098	P61163	Alpha-centractin OS=Homo sapiens GN=ACTR1A PE=1 SV=1 - [ACTZ_HUMAN]	unknown	NUCLEUS/CHROMATIN	0.6202	unknown
P00387-2	0.11	0.164	0.154	0.142	0.167	0.098	0.075	0.046	0.025	0.009	0.078	0.162	0.118	0.183	0.161	0.074	0.096	0.053	0.042	0.007	0.123	0.133	0.154	0.176	0.126	0.106	0.106	0.044	0.013	0.005	P00387-2	Isoform 2 of NADH-cytochrome b5 reductase 3 OS=Homo sapiens GN=CYB5R3 - [NB5R3_HUMAN]	unknown	ER	0.859788	unknown
P17174	0.052	0.074	0.09	0.098	0.105	0.145	0.08	0.042	0.059	0.237	0.047	0.078	0.134	0.095	0.097	0.128	0.074	0.043	0.055	0.244	0.049	0.067	0.117	0.119	0.131	0.117	0.071	0.054	0.054	0.214	P17174	Aspartate aminotransferase, cytoplasmic OS=Homo sapiens GN=GOT1 PE=1 SV=3 - [AATC_HUMAN]	CYTOSOL	CYTOSOL	1	CYTOSOL
Q9NZW5	0.147	0.21	0.207	0.158	0.105	0.067	0.035	0.024	0.018	0.011	0.272	0.182	0.147	0.15	0.072	0.042	0.05	0.036	0.031	0.017	0.304	0.168	0.161	0.146	0.067	0.049	0.043	0.025	0.016	0.014	Q9NZW5	MAGUK p55 subfamily member 6 OS=Homo sapiens GN=MPP6 PE=1 SV=2 - [MPP6_HUMAN]	unknown	PM	0.841701	PM
P32321	0.057	0.067	0.09	0.098	0.103	0.139	0.086	0.052	0.071	0.251	0.043	0.075	0.133	0.104	0.086	0.112	0.075	0.048	0.072	0.245	0.048	0.07	0.112	0.123	0.122	0.112	0.079	0.063	0.064	0.202	P32321	Deoxycytidylate deaminase OS=Homo sapiens GN=DCTD PE=1 SV=2 - [DCTD_HUMAN]	unknown	CYTOSOL	0.900842	CYTOSOL
P62993	0.084	0.104	0.125	0.122	0.113	0.115	0.072	0.064	0.076	0.11	0.11	0.107	0.136	0.129	0.091	0.094	0.08	0.072	0.069	0.112	0.104	0.09	0.135	0.131	0.114	0.097	0.075	0.067	0.065	0.114	P62993	Growth factor receptor-bound protein 2 OS=Homo sapiens GN=GRB2 PE=1 SV=1 - [GRB2_HUMAN]	unknown	PM	0.283174	unknown
P30622-2	0.049	0.062	0.074	0.092	0.114	0.143	0.101	0.094	0.108	0.159	0.047	0.062	0.093	0.091	0.1	0.098	0.115	0.13	0.155	0.098	0.045	0.051	0.086	0.105	0.112	0.114	0.113	0.127	0.132	0.118	P30622-2	Isoform 3 of CAP-Gly domain-containing linker protein 1 OS=Homo sapiens GN=CLIP1 - [CLIP1_HUMAN]	unknown	CYTOSOL	0.403678	unknown
P13645	0.11	0.038	0.087	0.072	0.044	0.056	0.067	0.121	0.123	0.254	0.199	0.233	0.026	0.07	0.035	0.14	0.116	0.073	0.052	0.067	0.097	0.165	0.07	0.049	0.078	0.063	0.16	0.112	0.072	0.108	P13645	Keratin, type I cytoskeletal 10 OS=Homo sapiens GN=KRT10 PE=1 SV=6 - [K1C10_HUMAN]	unknown	NUCLEUS/CHROMATIN	0.598712	unknown
O14949	0.242	0.478	0.192	0.035	0.019	0.036	0.004	0.002	0.002	0.032	0.242	0.346	0.17	0.075	0.03	0.016	0.041	0.059	0.028	0.015	0.376	0.376	0.15	0.048	0.004	0.011	0.01	0.01	0.007	0.011	O14949	Cytochrome b-c1 complex subunit 8 OS=Homo sapiens GN=UQCRQ PE=1 SV=4 - [QCR8_HUMAN]	unknown	MITOCHONDRION	0.977864	MITOCHONDRION
O60493	0.032	0.033	0.077	0.143	0.211	0.172	0.164	0.11	0.037	0.018	0.031	0.054	0.074	0.143	0.148	0.107	0.241	0.161	0.022	0.017	0.048	0.054	0.105	0.147	0.15	0.138	0.171	0.126	0.041	0.024	O60493	Sorting nexin-3 OS=Homo sapiens GN=SNX3 PE=1 SV=3 - [SNX3_HUMAN]	unknown	ER	0.498274	unknown
Q13162	0.1	0.231	0.238	0.159	0.133	0.052	0.043	0.018	0.006	0.012	0.075	0.253	0.095	0.223	0.164	0.039	0.091	0.032	0.013	0.022	0.085	0.162	0.192	0.193	0.135	0.106	0.074	0.024	0.007	0.01	Q13162	Peroxiredoxin-4 OS=Homo sapiens GN=PRDX4 PE=1 SV=1 - [PRDX4_HUMAN]	unknown	ER	0.835885	unknown
Q99848	0.119	0.016	0.018	0.043	0.072	0.081	0.107	0.253	0.267	0.005	0.06	0.019	0.033	0.036	0.046	0.044	0.101	0.289	0.362	0.015	0.07	0.02	0.033	0.039	0.05	0.05	0.094	0.27	0.353	0.019	Q99848	Probable rRNA-processing protein EBP2 OS=Homo sapiens GN=EBNA1BP2 PE=1 SV=2 - [EBP2_HUMAN]	NUCLEUS/CHROMATIN	NUCLEUS/CHROMATIN	1	NUCLEUS/CHROMATIN
Q86VY4	0.065	0.035	0.042	0.058	0.094	0.091	0.136	0.223	0.214	0.03	0.054	0.048	0.053	0.057	0.064	0.067	0.128	0.229	0.228	0.063	0.046	0.036	0.052	0.069	0.077	0.082	0.138	0.222	0.235	0.037	Q86VY4	Testis-specific Y-encoded-like protein 5 OS=Homo sapiens GN=TSPYL5 PE=1 SV=2 - [TSYL5_HUMAN]	unknown	NUCLEUS/CHROMATIN	0.834698	NUCLEUS/CHROMATIN
P13804	0.232	0.435	0.217	0.031	0.019	0.031	0.005	0.004	0.003	0.008	0.247	0.373	0.181	0.071	0.031	0.02	0.011	0.008	0.007	0.013	0.307	0.381	0.169	0.051	0.021	0.018	0.008	0.01	0.017	0.016	P13804	Electron transfer flavoprotein subunit alpha, mitochondrial OS=Homo sapiens GN=ETFA PE=1 SV=1 - [ETFA_HUMAN]	MITOCHONDRION	MITOCHONDRION	1	MITOCHONDRION
Q96AY3	0.075	0.188	0.212	0.172	0.175	0.093	0.039	0.017	0.007	0.013	0.063	0.187	0.183	0.203	0.158	0.068	0.062	0.026	0.01	0.019	0.095	0.189	0.211	0.203	0.113	0.085	0.056	0.019	0.005	0.011	Q96AY3	Peptidyl-prolyl cis-trans isomerase FKBP10 OS=Homo sapiens GN=FKBP10 PE=1 SV=1 - [FKB10_HUMAN]	unknown	ER	0.857388	unknown
Q02818	0.047	0.163	0.22	0.152	0.134	0.093	0.095	0.072	0.017	0.007	0.054	0.322	0.166	0.131	0.083	0.059	0.091	0.069	0.016	0.01	0.06	0.179	0.221	0.174	0.104	0.087	0.099	0.049	0.013	0.008	Q02818	Nucleobindin-1 OS=Homo sapiens GN=NUCB1 PE=1 SV=4 - [NUCB1_HUMAN]	unknown	GA	0.628416	unknown
P99999	0.209	0.442	0.21	0.028	0.019	0.036	0.013	0.034	0.017	0.007	0.195	0.453	0.228	0.038	0.019	0.024	0.009	0.017	0.017	0.01	0.313	0.455	0.124	0.026	0.007	0.022	0.008	0.011	0.009	0.006	P99999	Cytochrome c OS=Homo sapiens GN=CYCS PE=1 SV=2 - [CYC_HUMAN]	unknown	MITOCHONDRION	0.981619	MITOCHONDRION
P06744	0.052	0.063	0.082	0.094	0.104	0.142	0.079	0.058	0.089	0.232	0.043	0.07	0.126	0.095	0.096	0.119	0.077	0.053	0.077	0.237	0.047	0.063	0.112	0.115	0.128	0.114	0.075	0.064	0.074	0.209	P06744	Glucose-6-phosphate isomerase OS=Homo sapiens GN=GPI PE=1 SV=4 - [G6PI_HUMAN]	unknown	CYTOSOL	0.905974	CYTOSOL
P20618	0.029	0.039	0.045	0.057	0.065	0.086	0.066	0.109	0.389	0.107	0.032	0.044	0.077	0.053	0.06	0.074	0.061	0.099	0.392	0.104	0.034	0.044	0.075	0.08	0.096	0.086	0.063	0.115	0.286	0.123	P20618	Proteasome subunit beta type-1 OS=Homo sapiens GN=PSMB1 PE=1 SV=2 - [PSB1_HUMAN]	PROTEASOME	PROTEASOME	1	PROTEASOME
Q96AC1	0.097	0.153	0.186	0.172	0.122	0.073	0.052	0.047	0.042	0.042	0.141	0.148	0.14	0.159	0.084	0.057	0.063	0.061	0.069	0.065	0.152	0.123	0.174	0.164	0.097	0.074	0.066	0.05	0.039	0.058	Q96AC1	Fermitin family homolog 2 OS=Homo sapiens GN=FERMT2 PE=1 SV=1 - [FERM2_HUMAN]	unknown	PM	0.818542	PM
Q6ZUT6	0.071	0.037	0.041	0.057	0.093	0.102	0.146	0.27	0.166	0.017	0.058	0.046	0.052	0.061	0.063	0.061	0.141	0.283	0.183	0.031	0.058	0.036	0.062	0.069	0.075	0.081	0.154	0.256	0.175	0.035	Q6ZUT6	Uncharacterized protein C15orf52 OS=Homo sapiens GN=C15orf52 PE=1 SV=1 - [CO052_HUMAN]	unknown	NUCLEUS/CHROMATIN	0.622834	unknown
Q9Y295	0.051	0.063	0.06	0.076	0.11	0.113	0.14	0.202	0.168	0.013	0.048	0.052	0.055	0.078	0.084	0.069	0.201	0.252	0.152	0.017	0.057	0.048	0.057	0.078	0.085	0.094	0.185	0.204	0.168	0.02	Q9Y295	Developmentally-regulated GTP-binding protein 1 OS=Homo sapiens GN=DRG1 PE=1 SV=1 - [DRG1_HUMAN]	unknown	RIBOSOME	0.898225	RIBOSOME
O00139-2	0.184	0.064	0.075	0.079	0.084	0.09	0.087	0.137	0.176	0.024	0.069	0.077	0.12	0.109	0.095	0.092	0.106	0.103	0.155	0.075	0.098	0.065	0.089	0.094	0.108	0.104	0.087	0.118	0.136	0.103	O00139-2	Isoform 2 of Kinesin-like protein KIF2A OS=Homo sapiens GN=KIF2A - [KIF2A_HUMAN]	unknown	NUCLEUS/CHROMATIN	0.62665	unknown
Q96E39	0.364	0.016	0.005	0.043	0.06	0.08	0.137	0.198	0.09	0.01	0.146	0.045	0.031	0.079	0.07	0.058	0.147	0.252	0.144	0.017	0.261	0.017	0.025	0.041	0.064	0.067	0.175	0.215	0.128	0.006	Q96E39	RNA binding motif protein, X-linked-like-1 OS=Homo sapiens GN=RBMXL1 PE=1 SV=1 - [RMXL1_HUMAN]	NUCLEUS/CHROMATIN	NUCLEUS/CHROMATIN	1	NUCLEUS/CHROMATIN
O43809	0.156	0.03	0.029	0.053	0.084	0.102	0.153	0.227	0.131	0.032	0.073	0.041	0.052	0.06	0.063	0.074	0.166	0.316	0.084	0.027	0.074	0.029	0.051	0.066	0.08	0.089	0.166	0.258	0.143	0.032	O43809	Cleavage and polyadenylation specificity factor subunit 5 OS=Homo sapiens GN=NUDT21 PE=1 SV=1 - [CPSF5_HUMAN]	unknown	NUCLEUS/CHROMATIN	0.943796	NUCLEUS/CHROMATIN
P30533	0.073	0.159	0.203	0.164	0.184	0.107	0.059	0.035	0.014	0.01	0.06	0.181	0.163	0.201	0.157	0.069	0.087	0.041	0.02	0.013	0.09	0.146	0.182	0.193	0.131	0.106	0.086	0.035	0.01	0.007	P30533	Alpha-2-macroglobulin receptor-associated protein OS=Homo sapiens GN=LRPAP1 PE=1 SV=1 - [AMRP_HUMAN]	unknown	ER	0.904831	unknown
P29084	0.1	0.042	0.049	0.067	0.097	0.119	0.105	0.137	0.162	0.116	0.076	0.055	0.081	0.076	0.087	0.095	0.109	0.137	0.155	0.119	0.072	0.049	0.083	0.091	0.102	0.102	0.108	0.131	0.14	0.12	P29084	Transcription initiation factor IIE subunit beta OS=Homo sapiens GN=GTF2E2 PE=1 SV=1 - [T2EB_HUMAN]	unknown	NUCLEUS/CHROMATIN	0.663421	NUCLEUS/CHROMATIN
Q14157-5	0.026	0.038	0.042	0.078	0.169	0.19	0.256	0.174	0.021	0.001	0.048	0.047	0.063	0.085	0.123	0.117	0.266	0.184	0.036	0.018	0.041	0.037	0.059	0.078	0.12	0.142	0.31	0.167	0.035	0.005	Q14157-5	Isoform 5 of Ubiquitin-associated protein 2-like OS=Homo sapiens GN=UBAP2L - [UBP2L_HUMAN]	unknown	RIBOSOME	0.729329	unknown
P36873-2	0.15	0.076	0.095	0.112	0.121	0.118	0.065	0.086	0.102	0.075	0.112	0.081	0.104	0.094	0.096	0.078	0.105	0.108	0.106	0.117	0.238	0.075	0.083	0.108	0.077	0.081	0.085	0.11	0.093	0.05	P36873-2	Isoform Gamma-2 of Serine/threonine-protein phosphatase PP1-gamma catalytic subunit OS=Homo sapiens GN=PPP1CC - [PP1G_HUMAN]	unknown	NUCLEUS/CHROMATIN	0.4497	unknown
Q9NPA0	0.088	0.138	0.18	0.174	0.208	0.114	0.071	0.026	0.005	0.007	0.062	0.111	0.12	0.234	0.201	0.083	0.107	0.044	0.014	0.006	0.096	0.119	0.162	0.212	0.133	0.112	0.112	0.032	0.002	0.002	Q9NPA0	ER membrane protein complex subunit 7 OS=Homo sapiens GN=EMC7 PE=1 SV=1 - [EMC7_HUMAN]	unknown	ER	0.945677	ER
P09972	0.052	0.078	0.087	0.098	0.101	0.126	0.079	0.05	0.076	0.229	0.063	0.079	0.127	0.093	0.097	0.126	0.07	0.048	0.064	0.221	0.059	0.068	0.116	0.122	0.128	0.109	0.078	0.057	0.067	0.18	P09972	Fructose-bisphosphate aldolase C OS=Homo sapiens GN=ALDOC PE=1 SV=2 - [ALDOC_HUMAN]	unknown	CYTOSOL	0.878118	unknown
Q96HC4	0.11	0.11	0.114	0.096	0.117	0.115	0.079	0.073	0.101	0.072	0.14	0.106	0.119	0.098	0.093	0.101	0.086	0.066	0.078	0.104	0.126	0.084	0.118	0.117	0.108	0.133	0.086	0.066	0.073	0.079	Q96HC4	PDZ and LIM domain protein 5 OS=Homo sapiens GN=PDLIM5 PE=1 SV=5 - [PDLI5_HUMAN]	unknown	PM	0.225153	unknown
Q9HC38-2	0.063	0.087	0.089	0.1	0.1	0.133	0.079	0.05	0.06	0.228	0.05	0.085	0.121	0.093	0.092	0.12	0.079	0.045	0.056	0.241	0.056	0.076	0.113	0.119	0.129	0.11	0.068	0.056	0.054	0.218	Q9HC38-2	Isoform 2 of Glyoxalase domain-containing protein 4 OS=Homo sapiens GN=GLOD4 - [GLOD4_HUMAN]	unknown	CYTOSOL	0.902209	CYTOSOL
Q9NZL9-2	0.05	0.046	0.075	0.106	0.141	0.156	0.089	0.065	0.088	0.184	0.054	0.103	0.155	0.086	0.094	0.136	0.062	0.052	0.073	0.185	0.066	0.045	0.114	0.12	0.149	0.122	0.08	0.074	0.057	0.173	Q9NZL9-2	Isoform 2 of Methionine adenosyltransferase 2 subunit beta OS=Homo sapiens GN=MAT2B - [MAT2B_HUMAN]	unknown	CYTOSOL	0.866211	unknown
Q9NR30	0.355	0.016	0.017	0.035	0.054	0.066	0.1	0.19	0.166	0.013	0.158	0.025	0.03	0.047	0.055	0.052	0.133	0.251	0.224	0.03	0.211	0.014	0.031	0.049	0.055	0.065	0.135	0.213	0.215	0.019	Q9NR30	Nucleolar RNA helicase 2 OS=Homo sapiens GN=DDX21 PE=1 SV=5 - [DDX21_HUMAN]	NUCLEUS/CHROMATIN	NUCLEUS/CHROMATIN	1	NUCLEUS/CHROMATIN
Q6P1L8	0.202	0.448	0.223	0.031	0.02	0.028	0.001	0.005	0.011	0.045	0.238	0.345	0.172	0.074	0.031	0.028	0.012	0.015	0.033	0.015	0.329	0.378	0.183	0.045	0.012	0.02	0.003	0.005	0.006	0.015	Q6P1L8	39S ribosomal protein L14, mitochondrial OS=Homo sapiens GN=MRPL14 PE=1 SV=1 - [RM14_HUMAN]	unknown	MITOCHONDRION	0.974091	MITOCHONDRION
Q96HQ2	0.087	0.042	0.051	0.062	0.098	0.1	0.112	0.149	0.176	0.104	0.086	0.077	0.115	0.08	0.075	0.061	0.096	0.072	0.081	0.182	0.067	0.086	0.096	0.1	0.099	0.127	0.094	0.118	0.103	0.115	Q96HQ2	CDKN2AIP N-terminal-like protein OS=Homo sapiens GN=CDKN2AIPNL PE=1 SV=1 - [C2AIL_HUMAN]	unknown	NUCLEUS/CHROMATIN	0.563872	unknown
P49411	0.266	0.408	0.242	0.037	0.011	0.011	0.004	0.005	0.004	0.006	0.303	0.346	0.178	0.074	0.033	0.016	0.009	0.008	0.006	0.013	0.417	0.351	0.154	0.046	0.005	0.013	0.003	0.004	0.002	0.004	P49411	Elongation factor Tu, mitochondrial OS=Homo sapiens GN=TUFM PE=1 SV=2 - [EFTU_HUMAN]	MITOCHONDRION	MITOCHONDRION	1	MITOCHONDRION
Q14566	0.116	0.043	0.051	0.069	0.084	0.122	0.072	0.063	0.155	0.21	0.057	0.056	0.111	0.079	0.09	0.117	0.074	0.055	0.155	0.21	0.089	0.051	0.09	0.098	0.12	0.108	0.07	0.072	0.106	0.197	Q14566	DNA replication licensing factor MCM6 OS=Homo sapiens GN=MCM6 PE=1 SV=1 - [MCM6_HUMAN]	unknown	CYTOSOL	0.768702	unknown
Q7Z2W4	0.05	0.089	0.108	0.113	0.13	0.101	0.115	0.152	0.108	0.012	0.083	0.129	0.118	0.148	0.113	0.072	0.11	0.111	0.078	0.029	0.075	0.089	0.124	0.135	0.097	0.089	0.132	0.135	0.105	0.012	Q7Z2W4	Zinc finger CCCH-type antiviral protein 1 OS=Homo sapiens GN=ZC3HAV1 PE=1 SV=3 - [ZCCHV_HUMAN]	unknown	PM	0.327739	unknown
Q9NSD9	0.029	0.038	0.044	0.061	0.101	0.113	0.143	0.225	0.213	0.018	0.026	0.038	0.046	0.064	0.07	0.059	0.153	0.282	0.253	0.011	0.029	0.036	0.047	0.066	0.069	0.079	0.168	0.249	0.239	0.014	Q9NSD9	Phenylalanine--tRNA ligase beta subunit OS=Homo sapiens GN=FARSB PE=1 SV=3 - [SYFB_HUMAN]	unknown	RIBOSOME	0.900344	RIBOSOME
Q9NZB2	0.029	0.042	0.046	0.069	0.101	0.111	0.177	0.26	0.136	0.012	0.026	0.034	0.047	0.065	0.068	0.06	0.189	0.31	0.173	0.019	0.03	0.036	0.052	0.072	0.082	0.084	0.205	0.269	0.153	0.016	Q9NZB2	Constitutive coactivator of PPAR-gamma-like protein 1 OS=Homo sapiens GN=FAM120A PE=1 SV=2 - [F120A_HUMAN]	unknown	RIBOSOME	0.92928	RIBOSOME
Q9P2B4	0.075	0.106	0.106	0.092	0.097	0.111	0.071	0.059	0.133	0.146	0.086	0.093	0.129	0.097	0.097	0.106	0.08	0.061	0.103	0.135	0.094	0.078	0.111	0.106	0.11	0.117	0.08	0.075	0.092	0.14	Q9P2B4	CTTNBP2 N-terminal-like protein OS=Homo sapiens GN=CTTNBP2NL PE=1 SV=2 - [CT2NL_HUMAN]	unknown	CYTOSOL	0.549856	unknown
Q9UNE7	0.072	0.088	0.105	0.105	0.131	0.118	0.093	0.069	0.062	0.126	0.085	0.093	0.116	0.119	0.113	0.103	0.102	0.066	0.059	0.143	0.094	0.084	0.119	0.128	0.128	0.111	0.091	0.064	0.052	0.132	Q9UNE7	E3 ubiquitin-protein ligase CHIP OS=Homo sapiens GN=STUB1 PE=1 SV=2 - [CHIP_HUMAN]	unknown	CYTOSOL	0.460155	unknown
Q14116-2	0.051	0.07	0.087	0.094	0.11	0.149	0.074	0.043	0.059	0.251	0.062	0.071	0.132	0.097	0.102	0.127	0.081	0.042	0.048	0.224	0.057	0.067	0.116	0.117	0.132	0.119	0.073	0.054	0.055	0.211	Q14116-2	Isoform 2 of Interleukin-18 OS=Homo sapiens GN=IL18 - [IL18_HUMAN]	unknown	CYTOSOL	0.913612	CYTOSOL
Q9UL46	0.035	0.045	0.063	0.065	0.078	0.107	0.066	0.087	0.279	0.173	0.03	0.044	0.088	0.062	0.069	0.091	0.064	0.083	0.301	0.173	0.042	0.051	0.093	0.094	0.111	0.091	0.067	0.09	0.173	0.165	Q9UL46	Proteasome activator complex subunit 2 OS=Homo sapiens GN=PSME2 PE=1 SV=4 - [PSME2_HUMAN]	unknown	PROTEASOME	0.476467	unknown
P83881	0.025	0.042	0.071	0.063	0.115	0.102	0.154	0.152	0.211	0.003	0.016	0.021	0.051	0.062	0.074	0.068	0.165	0.285	0.233	0.01	0.022	0.025	0.055	0.068	0.082	0.089	0.181	0.232	0.23	0.013	P83881	60S ribosomal protein L36a OS=Homo sapiens GN=RPL36A PE=1 SV=2 - [RL36A_HUMAN]	RIBOSOME	RIBOSOME	1	RIBOSOME
P14649	0.179	0.139	0.104	0.09	0.077	0.088	0.052	0.044	0.083	0.123	0.103	0.087	0.113	0.083	0.076	0.088	0.065	0.056	0.174	0.163	0.175	0.083	0.108	0.106	0.104	0.092	0.058	0.052	0.072	0.145	P14649	Myosin light chain 6B OS=Homo sapiens GN=MYL6B PE=1 SV=1 - [MYL6B_HUMAN]	unknown	CYTOSOL	0.331769	unknown
Q5T0N5-3	0.112	0.085	0.103	0.104	0.1	0.105	0.08	0.097	0.108	0.1	0.091	0.105	0.098	0.103	0.082	0.078	0.108	0.144	0.121	0.067	0.081	0.072	0.112	0.112	0.104	0.092	0.093	0.109	0.11	0.11	Q5T0N5-3	Isoform 3 of Formin-binding protein 1-like OS=Homo sapiens GN=FNBP1L - [FBP1L_HUMAN]	unknown	NUCLEUS/CHROMATIN	0.267043	unknown
P30043	0.051	0.06	0.079	0.1	0.097	0.137	0.074	0.056	0.067	0.268	0.061	0.079	0.124	0.093	0.084	0.121	0.077	0.049	0.041	0.256	0.053	0.064	0.104	0.108	0.127	0.112	0.073	0.058	0.06	0.235	P30043	Flavin reductase (NADPH) OS=Homo sapiens GN=BLVRB PE=1 SV=3 - [BLVRB_HUMAN]	unknown	CYTOSOL	0.922485	CYTOSOL
O43493-2	0.037	0.079	0.123	0.143	0.172	0.105	0.119	0.134	0.061	0.005	0.033	0.117	0.102	0.164	0.143	0.082	0.145	0.146	0.06	0.007	0.045	0.09	0.138	0.18	0.138	0.107	0.14	0.111	0.045	0.004	O43493-2	Isoform TGN46 of Trans-Golgi network integral membrane protein 2 OS=Homo sapiens GN=TGOLN2 - [TGON2_HUMAN]	unknown	ER	0.758276	unknown
Q96S19	0.059	0.07	0.089	0.108	0.104	0.13	0.092	0.07	0.062	0.216	0.062	0.079	0.112	0.096	0.092	0.123	0.077	0.054	0.051	0.225	0.062	0.077	0.103	0.103	0.115	0.098	0.078	0.067	0.061	0.179	Q96S19	UPF0585 protein C16orf13 OS=Homo sapiens GN=C16orf13 PE=1 SV=2 - [CP013_HUMAN]	unknown	CYTOSOL	0.858498	unknown
Q9NSC5-2	0.06	0.073	0.074	0.071	0.079	0.08	0.079	0.126	0.283	0.061	0.068	0.069	0.092	0.079	0.067	0.076	0.072	0.119	0.273	0.088	0.081	0.061	0.085	0.087	0.095	0.079	0.074	0.135	0.225	0.082	Q9NSC5-2	Isoform 2 of Homer protein homolog 3 OS=Homo sapiens GN=HOMER3 - [HOME3_HUMAN]	unknown	NUCLEUS/CHROMATIN	0.431446	unknown
Q9BV57	0.051	0.06	0.088	0.11	0.117	0.16	0.081	0.041	0.051	0.234	0.047	0.074	0.132	0.092	0.098	0.16	0.084	0.04	0.028	0.236	0.048	0.068	0.119	0.132	0.153	0.13	0.08	0.057	0.057	0.157	Q9BV57	1,2-dihydroxy-3-keto-5-methylthiopentene dioxygenase OS=Homo sapiens GN=ADI1 PE=1 SV=1 - [MTND_HUMAN]	unknown	CYTOSOL	0.908816	CYTOSOL
Q9UNH7	0.03	0.034	0.057	0.106	0.156	0.152	0.161	0.176	0.074	0.049	0.026	0.053	0.074	0.119	0.126	0.099	0.22	0.189	0.048	0.034	0.037	0.047	0.087	0.122	0.127	0.122	0.172	0.165	0.065	0.049	Q9UNH7	Sorting nexin-6 OS=Homo sapiens GN=SNX6 PE=1 SV=1 - [SNX6_HUMAN]	unknown	RIBOSOME	0.512037	unknown
P22676	0.053	0.065	0.087	0.095	0.111	0.144	0.08	0.047	0.061	0.245	0.044	0.066	0.149	0.095	0.105	0.14	0.073	0.038	0.05	0.235	0.051	0.066	0.113	0.116	0.132	0.12	0.072	0.055	0.058	0.211	P22676	Calretinin OS=Homo sapiens GN=CALB2 PE=2 SV=2 - [CALB2_HUMAN]	unknown	CYTOSOL	0.925205	CYTOSOL
Q8TF74	0.076	0.088	0.11	0.113	0.122	0.111	0.109	0.137	0.118	0.021	0.103	0.097	0.109	0.114	0.088	0.068	0.112	0.128	0.12	0.045	0.11	0.088	0.108	0.114	0.092	0.098	0.112	0.118	0.127	0.033	Q8TF74	WAS/WASL-interacting protein family member 2 OS=Homo sapiens GN=WIPF2 PE=1 SV=1 - [WIPF2_HUMAN]	unknown	PM	0.276217	unknown
P50552	0.106	0.157	0.147	0.124	0.111	0.102	0.074	0.067	0.09	0.026	0.179	0.096	0.109	0.109	0.083	0.066	0.09	0.092	0.101	0.039	0.21	0.113	0.122	0.111	0.083	0.099	0.072	0.067	0.066	0.04	P50552	Vasodilator-stimulated phosphoprotein OS=Homo sapiens GN=VASP PE=1 SV=3 - [VASP_HUMAN]	unknown	PM	0.613386	unknown
P46783	0.034	0.055	0.059	0.077	0.103	0.115	0.142	0.206	0.179	0.016	0.044	0.06	0.068	0.087	0.091	0.075	0.161	0.202	0.166	0.023	0.044	0.042	0.058	0.08	0.085	0.088	0.159	0.21	0.204	0.023	P46783	40S ribosomal protein S10 OS=Homo sapiens GN=RPS10 PE=1 SV=1 - [RS10_HUMAN]	RIBOSOME	RIBOSOME	1	RIBOSOME
Q9NP61	0.097	0.071	0.106	0.107	0.166	0.152	0.098	0.073	0.098	0.031	0.135	0.138	0.143	0.135	0.122	0.093	0.08	0.056	0.058	0.035	0.102	0.077	0.139	0.143	0.116	0.152	0.107	0.067	0.061	0.032	Q9NP61	ADP-ribosylation factor GTPase-activating protein 3 OS=Homo sapiens GN=ARFGAP3 PE=1 SV=1 - [ARFG3_HUMAN]	unknown	ER	0.42073	unknown
O95816	0.072	0.093	0.115	0.131	0.162	0.121	0.087	0.065	0.064	0.055	0.062	0.126	0.118	0.15	0.137	0.081	0.104	0.066	0.076	0.064	0.091	0.098	0.146	0.162	0.135	0.113	0.091	0.048	0.053	0.042	O95816	BAG family molecular chaperone regulator 2 OS=Homo sapiens GN=BAG2 PE=1 SV=1 - [BAG2_HUMAN]	unknown	ER	0.769058	unknown
Q9HC35	0.067	0.036	0.034	0.046	0.062	0.071	0.089	0.246	0.316	0.025	0.039	0.035	0.05	0.051	0.054	0.056	0.09	0.249	0.325	0.045	0.033	0.025	0.042	0.049	0.06	0.058	0.093	0.257	0.35	0.034	Q9HC35	Echinoderm microtubule-associated protein-like 4 OS=Homo sapiens GN=EML4 PE=1 SV=3 - [EMAL4_HUMAN]	unknown	NUCLEUS/CHROMATIN	0.932506	NUCLEUS/CHROMATIN
Q99873-3	0.064	0.051	0.063	0.08	0.091	0.109	0.08	0.076	0.117	0.251	0.049	0.068	0.106	0.081	0.095	0.115	0.08	0.065	0.093	0.235	0.054	0.055	0.106	0.098	0.127	0.114	0.087	0.076	0.091	0.191	Q99873-3	Isoform 3 of Protein arginine N-methyltransferase 1 OS=Homo sapiens GN=PRMT1 - [ANM1_HUMAN]	unknown	CYTOSOL	0.855078	unknown
P62753	0.027	0.047	0.057	0.073	0.108	0.117	0.149	0.206	0.201	0.014	0.028	0.035	0.048	0.069	0.078	0.06	0.161	0.264	0.242	0.019	0.029	0.034	0.056	0.074	0.082	0.083	0.168	0.22	0.234	0.02	P62753	40S ribosomal protein S6 OS=Homo sapiens GN=RPS6 PE=1 SV=1 - [RS6_HUMAN]	RIBOSOME	RIBOSOME	1	RIBOSOME
Q96EE3	0.131	0.063	0.064	0.083	0.102	0.11	0.102	0.119	0.13	0.077	0.093	0.087	0.089	0.093	0.09	0.088	0.111	0.14	0.115	0.092	0.115	0.064	0.084	0.099	0.103	0.096	0.107	0.12	0.107	0.107	Q96EE3	Nucleoporin SEH1 OS=Homo sapiens GN=SEH1L PE=1 SV=3 - [SEH1_HUMAN]	unknown	NUCLEUS/CHROMATIN	0.63131	unknown
Q15046	0.053	0.094	0.101	0.088	0.095	0.093	0.057	0.066	0.238	0.098	0.043	0.082	0.104	0.099	0.09	0.075	0.059	0.065	0.275	0.093	0.056	0.081	0.113	0.12	0.107	0.09	0.069	0.08	0.182	0.105	Q15046	Lysine--tRNA ligase OS=Homo sapiens GN=KARS PE=1 SV=3 - [SYK_HUMAN]	unknown	PROTEASOME	0.273545	unknown
Q02543	0.03	0.046	0.054	0.072	0.094	0.105	0.139	0.237	0.213	0.008	0.025	0.03	0.04	0.064	0.068	0.055	0.154	0.281	0.263	0.01	0.038	0.035	0.05	0.071	0.08	0.081	0.161	0.232	0.243	0.01	Q02543	60S ribosomal protein L18a OS=Homo sapiens GN=RPL18A PE=1 SV=2 - [RL18A_HUMAN]	RIBOSOME	RIBOSOME	1	RIBOSOME
P26639	0.102	0.063	0.082	0.091	0.095	0.125	0.077	0.064	0.104	0.188	0.056	0.07	0.122	0.088	0.088	0.118	0.074	0.063	0.103	0.209	0.073	0.063	0.108	0.11	0.121	0.108	0.072	0.071	0.09	0.181	P26639	Threonine--tRNA ligase, cytoplasmic OS=Homo sapiens GN=TARS PE=1 SV=3 - [SYTC_HUMAN]	unknown	CYTOSOL	0.820089	unknown
Q06210-2	0.05	0.063	0.086	0.096	0.104	0.12	0.075	0.057	0.102	0.229	0.052	0.075	0.12	0.091	0.087	0.111	0.071	0.053	0.098	0.23	0.052	0.067	0.111	0.117	0.125	0.104	0.073	0.065	0.075	0.209	Q06210-2	Isoform 2 of Glutamine--fructose-6-phosphate aminotransferase [isomerizing] 1 OS=Homo sapiens GN=GFPT1 - [GFPT1_HUMAN]	unknown	CYTOSOL	0.871965	unknown
Q14103-3	0.104	0.019	0.029	0.051	0.09	0.07	0.156	0.207	0.218	0.014	0.051	0.028	0.053	0.064	0.068	0.043	0.165	0.261	0.267	0.027	0.06	0.024	0.052	0.06	0.072	0.075	0.178	0.246	0.231	0.029	Q14103-3	Isoform 3 of Heterogeneous nuclear ribonucleoprotein D0 OS=Homo sapiens GN=HNRNPD - [HNRPD_HUMAN]	unknown	NUCLEUS/CHROMATIN	0.69553	NUCLEUS/CHROMATIN
Q9UKD2	0.126	0.029	0.03	0.041	0.055	0.066	0.079	0.21	0.314	0.037	0.056	0.042	0.049	0.045	0.053	0.059	0.092	0.223	0.328	0.055	0.087	0.035	0.048	0.062	0.069	0.071	0.099	0.202	0.273	0.056	Q9UKD2	mRNA turnover protein 4 homolog OS=Homo sapiens GN=MRTO4 PE=1 SV=2 - [MRT4_HUMAN]	unknown	NUCLEUS/CHROMATIN	0.952832	NUCLEUS/CHROMATIN
O95989	0.047	0.053	0.074	0.108	0.099	0.156	0.091	0.043	0.063	0.266	0.038	0.07	0.127	0.096	0.099	0.133	0.077	0.044	0.056	0.26	0.049	0.068	0.104	0.12	0.123	0.111	0.077	0.053	0.056	0.202	O95989	Diphosphoinositol polyphosphate phosphohydrolase 1 OS=Homo sapiens GN=NUDT3 PE=1 SV=1 - [NUDT3_HUMAN]	unknown	CYTOSOL	0.928617	CYTOSOL
Q96I25	0.117	0.024	0.033	0.053	0.072	0.084	0.11	0.216	0.216	0.061	0.088	0.057	0.069	0.07	0.071	0.084	0.121	0.189	0.138	0.091	0.081	0.033	0.061	0.074	0.082	0.092	0.135	0.192	0.185	0.071	Q96I25	Splicing factor 45 OS=Homo sapiens GN=RBM17 PE=1 SV=1 - [SPF45_HUMAN]	unknown	NUCLEUS/CHROMATIN	0.961268	NUCLEUS/CHROMATIN
P34897-3	0.235	0.435	0.2	0.037	0.021	0.021	0.01	0.008	0.008	0.009	0.27	0.372	0.164	0.081	0.032	0.015	0.011	0.01	0.01	0.014	0.387	0.351	0.147	0.053	0.012	0.017	0.008	0.008	0.007	0.007	P34897-3	Isoform 3 of Serine hydroxymethyltransferase, mitochondrial OS=Homo sapiens GN=SHMT2 - [GLYM_HUMAN]	unknown	MITOCHONDRION	0.980062	MITOCHONDRION
P62070	0.109	0.213	0.208	0.173	0.118	0.073	0.048	0.027	0.014	0.011	0.191	0.174	0.156	0.174	0.081	0.047	0.061	0.037	0.035	0.032	0.216	0.163	0.177	0.169	0.083	0.061	0.052	0.027	0.013	0.022	P62070	Ras-related protein R-Ras2 OS=Homo sapiens GN=RRAS2 PE=1 SV=1 - [RRAS2_HUMAN]	unknown	PM	0.926346	PM
P62917	0.029	0.048	0.059	0.073	0.108	0.114	0.142	0.214	0.198	0.008	0.023	0.035	0.053	0.066	0.08	0.06	0.153	0.265	0.244	0.015	0.03	0.034	0.058	0.076	0.083	0.086	0.16	0.222	0.225	0.018	P62917	60S ribosomal protein L8 OS=Homo sapiens GN=RPL8 PE=1 SV=2 - [RL8_HUMAN]	RIBOSOME	RIBOSOME	1	RIBOSOME
Q9NQR4	0.068	0.094	0.093	0.099	0.1	0.126	0.067	0.042	0.059	0.253	0.062	0.082	0.128	0.095	0.092	0.121	0.075	0.042	0.055	0.232	0.077	0.088	0.116	0.11	0.123	0.109	0.066	0.049	0.054	0.206	Q9NQR4	Omega-amidase NIT2 OS=Homo sapiens GN=NIT2 PE=1 SV=1 - [NIT2_HUMAN]	unknown	CYTOSOL	0.889199	unknown
P09661	0.138	0.032	0.031	0.05	0.068	0.085	0.109	0.214	0.226	0.048	0.076	0.038	0.055	0.056	0.064	0.079	0.125	0.233	0.201	0.063	0.094	0.027	0.051	0.064	0.079	0.082	0.136	0.207	0.199	0.059	P09661	U2 small nuclear ribonucleoprotein A' OS=Homo sapiens GN=SNRPA1 PE=1 SV=2 - [RU2A_HUMAN]	NUCLEUS/CHROMATIN	NUCLEUS/CHROMATIN	1	NUCLEUS/CHROMATIN
P61020	0.077	0.109	0.131	0.138	0.136	0.103	0.089	0.084	0.055	0.052	0.074	0.118	0.11	0.157	0.128	0.091	0.104	0.085	0.052	0.063	0.09	0.098	0.139	0.16	0.119	0.098	0.093	0.075	0.054	0.055	P61020	Ras-related protein Rab-5B OS=Homo sapiens GN=RAB5B PE=1 SV=1 - [RAB5B_HUMAN]	unknown	ER	0.619421	unknown
P48681	0.085	0.053	0.084	0.094	0.101	0.127	0.091	0.068	0.107	0.182	0.191	0.129	0.121	0.081	0.072	0.085	0.057	0.041	0.055	0.152	0.07	0.066	0.108	0.115	0.122	0.124	0.087	0.072	0.07	0.163	P48681	Nestin OS=Homo sapiens GN=NES PE=1 SV=2 - [NEST_HUMAN]	unknown	CYTOSOL	0.629287	unknown
O75367-3	0.876	0.022	0.019	0.023	0.018	0.02	0.023	0.009	0.021	0.068	0.613	0.034	0.034	0.05	0.041	0.03	0.064	0.046	0.07	0.073	0.835	0.003	0.025	0.026	0.021	0.019	0.034	0.02	0.021	0.026	O75367-3	Isoform 3 of Core histone macro-H2A.1 OS=Homo sapiens GN=H2AFY - [H2AY_HUMAN]	unknown	NUCLEUS/CHROMATIN	0.906054	NUCLEUS/CHROMATIN
Q12841	0.075	0.158	0.191	0.164	0.178	0.109	0.058	0.033	0.013	0.026	0.055	0.17	0.171	0.199	0.164	0.079	0.08	0.03	0.016	0.029	0.083	0.149	0.185	0.199	0.135	0.108	0.089	0.03	0.006	0.013	Q12841	Follistatin-related protein 1 OS=Homo sapiens GN=FSTL1 PE=1 SV=1 - [FSTL1_HUMAN]	unknown	ER	0.918552	unknown
P26583	0.361	0.06	0.054	0.061	0.068	0.076	0.074	0.091	0.111	0.035	0.184	0.096	0.081	0.078	0.07	0.063	0.098	0.119	0.148	0.042	0.204	0.053	0.066	0.077	0.073	0.079	0.102	0.13	0.141	0.055	P26583	High mobility group protein B2 OS=Homo sapiens GN=HMGB2 PE=1 SV=2 - [HMGB2_HUMAN]	unknown	NUCLEUS/CHROMATIN	0.906576	NUCLEUS/CHROMATIN
Q8IY33	0.105	0.107	0.105	0.102	0.124	0.107	0.117	0.12	0.083	0.015	0.169	0.113	0.092	0.114	0.095	0.065	0.12	0.122	0.086	0.022	0.185	0.084	0.094	0.114	0.09	0.095	0.132	0.11	0.074	0.015	Q8IY33	MICAL-like protein 2 OS=Homo sapiens GN=MICALL2 PE=1 SV=1 - [MILK2_HUMAN]	unknown	PM	0.402973	unknown
O60828-2	0.076	0.028	0.038	0.057	0.105	0.132	0.138	0.21	0.201	0.014	0.063	0.052	0.065	0.069	0.089	0.085	0.146	0.205	0.163	0.039	0.061	0.038	0.067	0.078	0.09	0.117	0.15	0.194	0.184	0.02	O60828-2	Isoform 2 of Polyglutamine-binding protein 1 OS=Homo sapiens GN=PQBP1 - [PQBP1_HUMAN]	unknown	NUCLEUS/CHROMATIN	0.611429	unknown
P09874	0.467	0.042	0.033	0.04	0.047	0.052	0.064	0.092	0.137	0.018	0.1	0.055	0.049	0.059	0.06	0.053	0.105	0.212	0.272	0.035	0.158	0.033	0.042	0.058	0.067	0.073	0.138	0.186	0.207	0.034	P09874	Poly [ADP-ribose] polymerase 1 OS=Homo sapiens GN=PARP1 PE=1 SV=4 - [PARP1_HUMAN]	unknown	NUCLEUS/CHROMATIN	0.973544	NUCLEUS/CHROMATIN
Q9Y262	0.023	0.03	0.034	0.04	0.06	0.074	0.089	0.223	0.388	0.034	0.024	0.033	0.041	0.033	0.042	0.045	0.07	0.211	0.459	0.045	0.025	0.029	0.051	0.061	0.067	0.066	0.098	0.212	0.339	0.05	Q9Y262	Eukaryotic translation initiation factor 3 subunit L OS=Homo sapiens GN=EIF3L PE=1 SV=1 - [EIF3L_HUMAN]	unknown	NUCLEUS/CHROMATIN	0.820135	NUCLEUS/CHROMATIN
P28838-2	0.092	0.148	0.116	0.086	0.085	0.11	0.063	0.042	0.069	0.173	0.078	0.111	0.13	0.093	0.092	0.116	0.069	0.041	0.064	0.205	0.11	0.126	0.118	0.101	0.104	0.093	0.059	0.052	0.056	0.173	P28838-2	Isoform 2 of Cytosol aminopeptidase OS=Homo sapiens GN=LAP3 - [AMPL_HUMAN]	unknown	CYTOSOL	0.710323	unknown
Q9H299	0.072	0.087	0.088	0.092	0.103	0.147	0.076	0.05	0.063	0.221	0.063	0.077	0.139	0.092	0.1	0.133	0.077	0.038	0.044	0.239	0.074	0.071	0.106	0.112	0.122	0.108	0.073	0.053	0.056	0.213	Q9H299	SH3 domain-binding glutamic acid-rich-like protein 3 OS=Homo sapiens GN=SH3BGRL3 PE=1 SV=1 - [SH3L3_HUMAN]	unknown	CYTOSOL	0.910146	CYTOSOL
O75822	0.027	0.029	0.035	0.026	0.051	0.052	0.067	0.227	0.457	0.037	0.019	0.037	0.047	0.033	0.039	0.048	0.048	0.176	0.503	0.052	0.025	0.031	0.05	0.058	0.068	0.065	0.091	0.204	0.354	0.049	O75822	Eukaryotic translation initiation factor 3 subunit J OS=Homo sapiens GN=EIF3J PE=1 SV=2 - [EIF3J_HUMAN]	unknown	NUCLEUS/CHROMATIN	0.608474	unknown
Q15286	0.121	0.198	0.196	0.17	0.124	0.073	0.058	0.033	0.016	0.004	0.181	0.179	0.149	0.168	0.092	0.048	0.082	0.053	0.031	0.005	0.236	0.15	0.181	0.166	0.085	0.063	0.069	0.038	0.011	0.004	Q15286	Ras-related protein Rab-35 OS=Homo sapiens GN=RAB35 PE=1 SV=1 - [RAB35_HUMAN]	unknown	PM	0.930375	PM
O43290	0.079	0.022	0.031	0.047	0.077	0.098	0.122	0.218	0.28	0.029	0.056	0.029	0.049	0.049	0.063	0.069	0.125	0.231	0.288	0.034	0.055	0.027	0.048	0.059	0.069	0.071	0.124	0.216	0.286	0.041	O43290	U4/U6.U5 tri-snRNP-associated protein 1 OS=Homo sapiens GN=SART1 PE=1 SV=1 - [SNUT1_HUMAN]	unknown	NUCLEUS/CHROMATIN	0.941341	NUCLEUS/CHROMATIN
P42224	0.04	0.108	0.062	0.092	0.105	0.15	0.064	0.061	0.104	0.147	0.059	0.072	0.127	0.1	0.092	0.101	0.082	0.062	0.082	0.189	0.065	0.089	0.104	0.117	0.113	0.108	0.07	0.066	0.069	0.194	P42224	Signal transducer and activator of transcription 1-alpha/beta OS=Homo sapiens GN=STAT1 PE=1 SV=2 - [STAT1_HUMAN]	unknown	CYTOSOL	0.77389	unknown
Q9H9B4	0.219	0.343	0.177	0.05	0.045	0.046	0.032	0.038	0.03	0.033	0.239	0.406	0.192	0.087	0.039	0.015	0.009	0.025	0.011	0.012	0.296	0.415	0.162	0.053	0.01	0.017	0.011	0.005	0.009	0.012	Q9H9B4	Sideroflexin-1 OS=Homo sapiens GN=SFXN1 PE=1 SV=4 - [SFXN1_HUMAN]	unknown	MITOCHONDRION	0.97099	MITOCHONDRION
Q969Q0	0.023	0.045	0.065	0.068	0.1	0.124	0.143	0.141	0.162	0.007	0.034	0.039	0.066	0.082	0.084	0.062	0.166	0.207	0.265	0.016	0.022	0.03	0.049	0.068	0.079	0.088	0.168	0.223	0.255	0.006	Q969Q0	60S ribosomal protein L36a-like OS=Homo sapiens GN=RPL36AL PE=1 SV=3 - [RL36L_HUMAN]	RIBOSOME	RIBOSOME	1	RIBOSOME
Q15293	0.076	0.159	0.188	0.155	0.175	0.105	0.058	0.037	0.017	0.03	0.059	0.193	0.144	0.185	0.137	0.076	0.084	0.049	0.021	0.037	0.082	0.148	0.181	0.194	0.132	0.108	0.09	0.033	0.011	0.014	Q15293	Reticulocalbin-1 OS=Homo sapiens GN=RCN1 PE=1 SV=1 - [RCN1_HUMAN]	ER	ER	1	ER
P29373	0.065	0.079	0.08	0.096	0.101	0.107	0.068	0.053	0.071	0.274	0.057	0.068	0.123	0.095	0.1	0.129	0.082	0.05	0.05	0.23	0.047	0.069	0.108	0.12	0.14	0.099	0.073	0.065	0.068	0.204	P29373	Cellular retinoic acid-binding protein 2 OS=Homo sapiens GN=CRABP2 PE=1 SV=2 - [RABP2_HUMAN]	unknown	CYTOSOL	0.896969	CYTOSOL
O60262	0.105	0.192	0.2	0.169	0.126	0.072	0.056	0.032	0.016	0.028	0.199	0.169	0.131	0.138	0.089	0.052	0.071	0.06	0.061	0.036	0.214	0.139	0.172	0.178	0.09	0.062	0.062	0.039	0.023	0.018	O60262	Guanine nucleotide-binding protein G(I)/G(S)/G(O) subunit gamma-7 OS=Homo sapiens GN=GNG7 PE=1 SV=1 - [GBG7_HUMAN]	PM	PM	1	PM
P32322	0.234	0.446	0.204	0.03	0.018	0.028	0.009	0.011	0.006	0.01	0.26	0.408	0.15	0.065	0.03	0.027	0.014	0.014	0.018	0.021	0.368	0.413	0.131	0.04	0.006	0.028	0.005	0.006	0.003	0.005	P32322	Pyrroline-5-carboxylate reductase 1, mitochondrial OS=Homo sapiens GN=PYCR1 PE=1 SV=2 - [P5CR1_HUMAN]	MITOCHONDRION	MITOCHONDRION	1	MITOCHONDRION
P60520	0.077	0.103	0.111	0.122	0.136	0.098	0.084	0.078	0.091	0.096	0.062	0.093	0.1	0.108	0.103	0.093	0.089	0.101	0.084	0.122	0.085	0.088	0.114	0.134	0.128	0.11	0.091	0.086	0.09	0.078	P60520	Gamma-aminobutyric acid receptor-associated protein-like 2 OS=Homo sapiens GN=GABARAPL2 PE=1 SV=1 - [GBRL2_HUMAN]	unknown	ER	0.337056	unknown
Q99460	0.03	0.034	0.042	0.048	0.062	0.08	0.055	0.112	0.419	0.101	0.029	0.04	0.07	0.048	0.055	0.067	0.055	0.103	0.443	0.088	0.033	0.041	0.072	0.078	0.089	0.078	0.059	0.125	0.314	0.114	Q99460	26S proteasome non-ATPase regulatory subunit 1 OS=Homo sapiens GN=PSMD1 PE=1 SV=2 - [PSMD1_HUMAN]	PROTEASOME	PROTEASOME	1	PROTEASOME
Q6UXV4	0.229	0.44	0.181	0.055	0.033	0.048	0.009	0.088	0.012	0.022	0.236	0.28	0.152	0.134	0.082	0.041	0.026	0.012	0.012	0.007	0.379	0.344	0.13	0.056	0.016	0.02	0.015	0.008	0.009	0.015	Q6UXV4	MICOS complex subunit MIC27 OS=Homo sapiens GN=APOOL PE=1 SV=1 - [MIC27_HUMAN]	unknown	MITOCHONDRION	0.945313	MITOCHONDRION
Q99961	0.065	0.08	0.095	0.101	0.129	0.117	0.074	0.06	0.096	0.164	0.082	0.091	0.132	0.112	0.106	0.119	0.083	0.061	0.063	0.147	0.074	0.077	0.126	0.129	0.124	0.122	0.08	0.061	0.055	0.153	Q99961	Endophilin-A2 OS=Homo sapiens GN=SH3GL1 PE=1 SV=1 - [SH3G1_HUMAN]	unknown	CYTOSOL	0.664778	unknown
P36507	0.064	0.075	0.095	0.111	0.123	0.134	0.08	0.051	0.076	0.185	0.068	0.08	0.126	0.105	0.1	0.117	0.077	0.054	0.066	0.199	0.074	0.072	0.1	0.131	0.115	0.103	0.094	0.075	0.056	0.154	P36507	Dual specificity mitogen-activated protein kinase kinase 2 OS=Homo sapiens GN=MAP2K2 PE=1 SV=1 - [MP2K2_HUMAN]	unknown	CYTOSOL	0.779081	unknown
P28070	0.034	0.048	0.048	0.048	0.06	0.091	0.066	0.107	0.38	0.105	0.035	0.041	0.077	0.051	0.063	0.086	0.061	0.101	0.366	0.109	0.033	0.043	0.073	0.076	0.093	0.086	0.065	0.127	0.292	0.112	P28070	Proteasome subunit beta type-4 OS=Homo sapiens GN=PSMB4 PE=1 SV=4 - [PSB4_HUMAN]	PROTEASOME	PROTEASOME	1	PROTEASOME
O00170	0.069	0.069	0.08	0.099	0.125	0.134	0.089	0.07	0.096	0.177	0.059	0.083	0.109	0.095	0.092	0.118	0.084	0.082	0.082	0.182	0.067	0.065	0.113	0.119	0.124	0.112	0.087	0.072	0.072	0.156	O00170	AH receptor-interacting protein OS=Homo sapiens GN=AIP PE=1 SV=2 - [AIP_HUMAN]	unknown	CYTOSOL	0.777086	unknown
O75569	0.031	0.038	0.049	0.062	0.105	0.111	0.152	0.235	0.197	0.011	0.031	0.046	0.041	0.06	0.07	0.056	0.167	0.283	0.242	0.015	0.034	0.036	0.049	0.069	0.076	0.081	0.168	0.246	0.232	0.017	O75569	Interferon-inducible double-stranded RNA-dependent protein kinase activator A OS=Homo sapiens GN=PRKRA PE=1 SV=1 - [PRKRA_HUMAN]	unknown	RIBOSOME	0.918295	RIBOSOME
Q96C57	0.067	0.035	0.048	0.066	0.112	0.122	0.135	0.188	0.167	0.042	0.062	0.053	0.07	0.072	0.089	0.09	0.153	0.184	0.164	0.053	0.061	0.037	0.066	0.086	0.097	0.107	0.146	0.18	0.166	0.051	Q96C57	Uncharacterized protein C12orf43 OS=Homo sapiens GN=C12orf43 PE=1 SV=2 - [CL043_HUMAN]	unknown	NUCLEUS/CHROMATIN	0.599914	unknown
Q14192	0.089	0.07	0.071	0.083	0.117	0.135	0.139	0.118	0.08	0.095	0.087	0.087	0.121	0.084	0.088	0.116	0.103	0.089	0.072	0.157	0.084	0.065	0.097	0.104	0.114	0.115	0.134	0.104	0.077	0.102	Q14192	Four and a half LIM domains protein 2 OS=Homo sapiens GN=FHL2 PE=1 SV=3 - [FHL2_HUMAN]	unknown	CYTOSOL	0.464593	unknown
Q15054-3	0.085	0.047	0.06	0.076	0.091	0.129	0.085	0.09	0.144	0.186	0.046	0.052	0.108	0.082	0.091	0.12	0.083	0.081	0.13	0.212	0.05	0.047	0.086	0.099	0.121	0.111	0.081	0.089	0.108	0.204	Q15054-3	Isoform 3 of DNA polymerase delta subunit 3 OS=Homo sapiens GN=POLD3 - [DPOD3_HUMAN]	unknown	CYTOSOL	0.792729	unknown
P55884	0.027	0.038	0.045	0.055	0.069	0.086	0.088	0.194	0.336	0.056	0.028	0.039	0.059	0.043	0.052	0.058	0.074	0.185	0.404	0.06	0.031	0.038	0.062	0.067	0.077	0.073	0.091	0.189	0.311	0.065	P55884	Eukaryotic translation initiation factor 3 subunit B OS=Homo sapiens GN=EIF3B PE=1 SV=3 - [EIF3B_HUMAN]	unknown	NUCLEUS/CHROMATIN	0.743861	NUCLEUS/CHROMATIN
Q9HD64	0.105	0.071	0.075	0.107	0.102	0.141	0.11	0.124	0.109	0.057	0.078	0.086	0.086	0.088	0.094	0.07	0.123	0.139	0.135	0.101	0.083	0.062	0.089	0.107	0.1	0.104	0.101	0.127	0.114	0.089	Q9HD64	X antigen family member 1 OS=Homo sapiens GN=XAGE1A PE=1 SV=3 - [XAGE1_HUMAN]	unknown	NUCLEUS/CHROMATIN	0.36164	unknown
Q9BRJ6	0.031	0.024	0.029	0.048	0.079	0.098	0.133	0.284	0.256	0.017	0.021	0.022	0.038	0.045	0.057	0.061	0.145	0.282	0.28	0.013	0.029	0.025	0.036	0.057	0.065	0.076	0.15	0.264	0.279	0.02	Q9BRJ6	Uncharacterized protein C7orf50 OS=Homo sapiens GN=C7orf50 PE=1 SV=1 - [CG050_HUMAN]	unknown	NUCLEUS/CHROMATIN	0.545714	unknown
P28066	0.034	0.041	0.058	0.064	0.073	0.099	0.066	0.096	0.349	0.127	0.039	0.056	0.087	0.06	0.066	0.068	0.059	0.09	0.342	0.112	0.037	0.047	0.082	0.09	0.095	0.091	0.064	0.108	0.246	0.135	P28066	Proteasome subunit alpha type-5 OS=Homo sapiens GN=PSMA5 PE=1 SV=3 - [PSA5_HUMAN]	unknown	PROTEASOME	0.720012	unknown
P56211-2	0.074	0.058	0.069	0.083	0.104	0.12	0.114	0.123	0.137	0.118	0.059	0.067	0.092	0.083	0.09	0.094	0.11	0.139	0.136	0.129	0.074	0.058	0.098	0.091	0.113	0.105	0.107	0.133	0.119	0.102	P56211-2	Isoform ARPP-16 of cAMP-regulated phosphoprotein 19 OS=Homo sapiens GN=ARPP19 - [ARP19_HUMAN]	unknown	NUCLEUS/CHROMATIN	0.489041	unknown
Q14315-2	0.084	0.1	0.095	0.087	0.088	0.099	0.071	0.055	0.09	0.204	0.101	0.084	0.098	0.087	0.076	0.084	0.069	0.055	0.073	0.244	0.101	0.08	0.104	0.101	0.106	0.102	0.07	0.061	0.063	0.187	Q14315-2	Isoform 2 of Filamin-C OS=Homo sapiens GN=FLNC - [FLNC_HUMAN]	unknown	CYTOSOL	0.712305	unknown
Q15418-4	0.072	0.079	0.098	0.105	0.111	0.12	0.075	0.063	0.085	0.183	0.08	0.084	0.114	0.101	0.096	0.103	0.08	0.071	0.084	0.186	0.081	0.073	0.113	0.121	0.117	0.102	0.072	0.064	0.065	0.188	Q15418-4	Isoform 4 of Ribosomal protein S6 kinase alpha-1 OS=Homo sapiens GN=RPS6KA1 - [KS6A1_HUMAN]	unknown	CYTOSOL	0.751268	unknown
Q92599-2	0.162	0.198	0.181	0.139	0.132	0.077	0.051	0.029	0.017	0.007	0.142	0.177	0.147	0.179	0.121	0.062	0.057	0.039	0.026	0.012	0.211	0.176	0.18	0.161	0.086	0.061	0.054	0.026	0.015	0.006	Q92599-2	Isoform 2 of Septin-8 OS=Homo sapiens GN=SEPT8 - [SEPT8_HUMAN]	unknown	PM	0.881528	PM
P10301	0.102	0.178	0.185	0.174	0.134	0.088	0.071	0.04	0.021	0.004	0.183	0.193	0.15	0.173	0.093	0.043	0.071	0.046	0.039	0.005	0.228	0.154	0.181	0.17	0.087	0.065	0.061	0.033	0.011	0.005	P10301	Ras-related protein R-Ras OS=Homo sapiens GN=RRAS PE=1 SV=1 - [RRAS_HUMAN]	PM	PM	1	PM
P19338	0.069	0.046	0.05	0.062	0.086	0.11	0.094	0.146	0.204	0.124	0.039	0.037	0.07	0.058	0.069	0.082	0.112	0.187	0.241	0.091	0.044	0.041	0.065	0.075	0.092	0.093	0.116	0.179	0.203	0.088	P19338	Nucleolin OS=Homo sapiens GN=NCL PE=1 SV=3 - [NUCL_HUMAN]	unknown	NUCLEUS/CHROMATIN	0.846799	NUCLEUS/CHROMATIN
P51572	0.085	0.091	0.118	0.14	0.185	0.123	0.112	0.078	0.052	0.007	0.061	0.092	0.11	0.194	0.177	0.085	0.139	0.085	0.05	0.005	0.092	0.084	0.141	0.171	0.145	0.125	0.142	0.065	0.024	0.005	P51572	B-cell receptor-associated protein 31 OS=Homo sapiens GN=BCAP31 PE=1 SV=3 - [BAP31_HUMAN]	ER	ER	1	ER
P40123	0.047	0.071	0.092	0.098	0.097	0.122	0.07	0.052	0.117	0.218	0.058	0.076	0.128	0.097	0.092	0.117	0.067	0.046	0.11	0.213	0.058	0.073	0.114	0.116	0.122	0.107	0.069	0.067	0.077	0.196	P40123	Adenylyl cyclase-associated protein 2 OS=Homo sapiens GN=CAP2 PE=1 SV=1 - [CAP2_HUMAN]	unknown	CYTOSOL	0.857291	unknown
Q13310-2	0.032	0.052	0.045	0.073	0.102	0.114	0.158	0.265	0.143	0.016	0.034	0.043	0.047	0.061	0.079	0.074	0.185	0.289	0.167	0.02	0.03	0.057	0.055	0.074	0.086	0.086	0.191	0.245	0.153	0.024	Q13310-2	Isoform 2 of Polyadenylate-binding protein 4 OS=Homo sapiens GN=PABPC4 - [PABP4_HUMAN]	unknown	RIBOSOME	0.890222	RIBOSOME
P29401	0.056	0.056	0.072	0.085	0.099	0.146	0.085	0.069	0.104	0.229	0.044	0.061	0.121	0.09	0.1	0.128	0.083	0.061	0.085	0.22	0.045	0.055	0.103	0.107	0.127	0.117	0.076	0.071	0.084	0.21	P29401	Transketolase OS=Homo sapiens GN=TKT PE=1 SV=3 - [TKT_HUMAN]	unknown	CYTOSOL	0.904741	CYTOSOL
P00491	0.052	0.066	0.076	0.09	0.098	0.131	0.087	0.062	0.071	0.285	0.042	0.07	0.126	0.096	0.098	0.126	0.074	0.04	0.057	0.263	0.051	0.065	0.112	0.123	0.135	0.115	0.072	0.056	0.056	0.219	P00491	Purine nucleoside phosphorylase OS=Homo sapiens GN=PNP PE=1 SV=2 - [PNPH_HUMAN]	unknown	CYTOSOL	0.927865	CYTOSOL
Q9Y2T7	0.032	0.043	0.048	0.064	0.1	0.125	0.16	0.248	0.184	0.011	0.028	0.036	0.047	0.067	0.055	0.059	0.161	0.28	0.228	0.024	0.029	0.035	0.052	0.072	0.076	0.084	0.176	0.241	0.205	0.021	Q9Y2T7	Y-box-binding protein 2 OS=Homo sapiens GN=YBX2 PE=1 SV=2 - [YBOX2_HUMAN]	unknown	RIBOSOME	0.898838	RIBOSOME
Q14257	0.084	0.154	0.191	0.164	0.178	0.106	0.062	0.03	0.012	0.014	0.066	0.168	0.159	0.196	0.148	0.075	0.085	0.045	0.02	0.02	0.103	0.162	0.188	0.19	0.12	0.107	0.084	0.028	0.008	0.011	Q14257	Reticulocalbin-2 OS=Homo sapiens GN=RCN2 PE=1 SV=1 - [RCN2_HUMAN]	unknown	ER	0.879308	unknown
O43148	0.093	0.051	0.059	0.078	0.1	0.128	0.099	0.117	0.126	0.143	0.053	0.059	0.105	0.074	0.082	0.111	0.089	0.107	0.122	0.188	0.072	0.05	0.086	0.1	0.115	0.111	0.091	0.107	0.103	0.159	O43148	mRNA cap guanine-N7 methyltransferase OS=Homo sapiens GN=RNMT PE=1 SV=1 - [MCES_HUMAN]	unknown	CYTOSOL	0.611326	unknown
Q13126	0.054	0.066	0.081	0.101	0.111	0.15	0.075	0.05	0.069	0.239	0.046	0.074	0.128	0.097	0.097	0.126	0.076	0.044	0.057	0.256	0.05	0.066	0.115	0.117	0.134	0.109	0.075	0.063	0.062	0.213	Q13126	S-methyl-5'-thioadenosine phosphorylase OS=Homo sapiens GN=MTAP PE=1 SV=2 - [MTAP_HUMAN]	unknown	CYTOSOL	0.920742	CYTOSOL
P62241	0.027	0.047	0.069	0.074	0.113	0.117	0.147	0.205	0.2	0.009	0.021	0.034	0.053	0.066	0.078	0.066	0.157	0.248	0.242	0.014	0.021	0.032	0.058	0.073	0.09	0.085	0.169	0.209	0.228	0.018	P62241	40S ribosomal protein S8 OS=Homo sapiens GN=RPS8 PE=1 SV=2 - [RS8_HUMAN]	RIBOSOME	RIBOSOME	1	RIBOSOME
Q9UDT6-2	0.074	0.051	0.063	0.075	0.094	0.121	0.088	0.115	0.177	0.149	0.059	0.064	0.096	0.082	0.076	0.093	0.097	0.137	0.187	0.105	0.044	0.043	0.074	0.082	0.094	0.091	0.096	0.158	0.215	0.099	Q9UDT6-2	Isoform 2 of CAP-Gly domain-containing linker protein 2 OS=Homo sapiens GN=CLIP2 - [CLIP2_HUMAN]	unknown	NUCLEUS/CHROMATIN	0.605404	unknown
Q96JY6	0.125	0.144	0.112	0.093	0.09	0.116	0.063	0.042	0.074	0.12	0.158	0.113	0.126	0.096	0.082	0.109	0.066	0.047	0.052	0.146	0.188	0.11	0.112	0.092	0.102	0.107	0.068	0.049	0.055	0.137	Q96JY6	PDZ and LIM domain protein 2 OS=Homo sapiens GN=PDLIM2 PE=1 SV=1 - [PDLI2_HUMAN]	unknown	CYTOSOL	0.42185	unknown
P61326	0.102	0.027	0.032	0.045	0.069	0.072	0.123	0.263	0.165	0.082	0.04	0.036	0.057	0.053	0.056	0.066	0.121	0.294	0.2	0.102	0.076	0.043	0.06	0.065	0.083	0.078	0.13	0.216	0.169	0.077	P61326	Protein mago nashi homolog OS=Homo sapiens GN=MAGOH PE=1 SV=1 - [MGN_HUMAN]	unknown	NUCLEUS/CHROMATIN	0.970925	NUCLEUS/CHROMATIN
Q9NTJ3	0.063	0.037	0.044	0.06	0.086	0.1	0.121	0.204	0.227	0.05	0.055	0.047	0.054	0.065	0.068	0.067	0.13	0.218	0.242	0.051	0.05	0.04	0.064	0.078	0.088	0.084	0.12	0.182	0.218	0.078	Q9NTJ3	Structural maintenance of chromosomes protein 4 OS=Homo sapiens GN=SMC4 PE=1 SV=2 - [SMC4_HUMAN]	unknown	NUCLEUS/CHROMATIN	0.79388	NUCLEUS/CHROMATIN
P61313	0.03	0.048	0.053	0.07	0.099	0.109	0.143	0.212	0.213	0.005	0.022	0.037	0.045	0.059	0.068	0.057	0.16	0.277	0.26	0.012	0.031	0.038	0.052	0.069	0.075	0.084	0.161	0.222	0.237	0.014	P61313	60S ribosomal protein L15 OS=Homo sapiens GN=RPL15 PE=1 SV=2 - [RL15_HUMAN]	RIBOSOME	RIBOSOME	1	RIBOSOME
Q15008	0.03	0.034	0.041	0.044	0.063	0.088	0.06	0.111	0.434	0.101	0.026	0.039	0.067	0.043	0.057	0.068	0.053	0.104	0.454	0.089	0.029	0.038	0.069	0.074	0.089	0.076	0.063	0.127	0.327	0.112	Q15008	26S proteasome non-ATPase regulatory subunit 6 OS=Homo sapiens GN=PSMD6 PE=1 SV=1 - [PSMD6_HUMAN]	PROTEASOME	PROTEASOME	1	PROTEASOME
Q14203-3	0.05	0.047	0.053	0.063	0.087	0.101	0.095	0.132	0.247	0.112	0.045	0.059	0.081	0.075	0.08	0.081	0.095	0.131	0.245	0.102	0.042	0.049	0.075	0.089	0.098	0.091	0.101	0.146	0.208	0.102	Q14203-3	Isoform 3 of Dynactin subunit 1 OS=Homo sapiens GN=DCTN1 - [DCTN1_HUMAN]	unknown	NUCLEUS/CHROMATIN	0.648939	unknown
Q9Y314	0.099	0.045	0.06	0.071	0.098	0.11	0.114	0.161	0.162	0.059	0.081	0.062	0.095	0.096	0.094	0.104	0.121	0.125	0.123	0.1	0.081	0.052	0.085	0.099	0.1	0.113	0.117	0.137	0.129	0.072	Q9Y314	Nitric oxide synthase-interacting protein OS=Homo sapiens GN=NOSIP PE=1 SV=1 - [NOSIP_HUMAN]	unknown	NUCLEUS/CHROMATIN	0.683022	NUCLEUS/CHROMATIN
O15212	0.045	0.056	0.077	0.084	0.115	0.152	0.105	0.089	0.115	0.153	0.047	0.06	0.116	0.084	0.093	0.126	0.11	0.094	0.108	0.164	0.049	0.059	0.103	0.108	0.119	0.126	0.097	0.091	0.095	0.163	O15212	Prefoldin subunit 6 OS=Homo sapiens GN=PFDN6 PE=1 SV=1 - [PFD6_HUMAN]	unknown	CYTOSOL	0.780876	unknown
O95336	0.05	0.07	0.083	0.1	0.107	0.143	0.079	0.048	0.064	0.256	0.053	0.071	0.14	0.105	0.105	0.135	0.078	0.037	0.046	0.228	0.049	0.063	0.111	0.118	0.14	0.114	0.073	0.057	0.059	0.207	O95336	6-phosphogluconolactonase OS=Homo sapiens GN=PGLS PE=1 SV=2 - [6PGL_HUMAN]	CYTOSOL	CYTOSOL	1	CYTOSOL
Q8WUF5	0.079	0.074	0.115	0.11	0.175	0.131	0.089	0.072	0.112	0.041	0.13	0.128	0.114	0.105	0.096	0.091	0.09	0.065	0.078	0.086	0.085	0.089	0.132	0.123	0.113	0.144	0.097	0.072	0.076	0.065	Q8WUF5	RelA-associated inhibitor OS=Homo sapiens GN=PPP1R13L PE=1 SV=4 - [IASPP_HUMAN]	unknown	ER	0.402251	unknown
P98179	0.13	0.037	0.036	0.061	0.097	0.111	0.155	0.21	0.146	0.017	0.081	0.05	0.058	0.07	0.075	0.073	0.165	0.258	0.15	0.026	0.094	0.033	0.047	0.062	0.08	0.087	0.179	0.231	0.164	0.019	P98179	RNA-binding protein 3 OS=Homo sapiens GN=RBM3 PE=1 SV=1 - [RBM3_HUMAN]	unknown	NUCLEUS/CHROMATIN	0.852823	NUCLEUS/CHROMATIN
Q8N488	0.401	0.047	0.053	0.088	0.079	0.118	0.044	0.027	0.068	0.1	0.196	0.059	0.105	0.091	0.088	0.112	0.085	0.043	0.078	0.14	0.34	0.044	0.078	0.08	0.083	0.09	0.053	0.064	0.064	0.089	Q8N488	RING1 and YY1-binding protein OS=Homo sapiens GN=RYBP PE=1 SV=2 - [RYBP_HUMAN]	unknown	NUCLEUS/CHROMATIN	0.621453	unknown
Q8N3F8	0.105	0.09	0.11	0.121	0.137	0.12	0.113	0.087	0.067	0.056	0.06	0.079	0.089	0.137	0.139	0.098	0.203	0.113	0.052	0.026	0.078	0.07	0.109	0.149	0.135	0.126	0.147	0.086	0.049	0.041	Q8N3F8	MICAL-like protein 1 OS=Homo sapiens GN=MICALL1 PE=1 SV=2 - [MILK1_HUMAN]	unknown	ER	0.679498	unknown
Q9UI10	0.064	0.045	0.045	0.063	0.081	0.105	0.094	0.142	0.232	0.123	0.058	0.051	0.065	0.062	0.063	0.069	0.095	0.175	0.262	0.098	0.046	0.039	0.062	0.074	0.088	0.08	0.096	0.163	0.242	0.11	Q9UI10	Translation initiation factor eIF-2B subunit delta OS=Homo sapiens GN=EIF2B4 PE=1 SV=2 - [EI2BD_HUMAN]	unknown	NUCLEUS/CHROMATIN	0.824909	NUCLEUS/CHROMATIN
P62273	0.025	0.068	0.044	0.071	0.088	0.094	0.157	0.243	0.202	0.008	0.033	0.03	0.035	0.063	0.076	0.048	0.184	0.264	0.252	0.015	0.027	0.029	0.042	0.061	0.063	0.081	0.181	0.25	0.246	0.022	P62273	40S ribosomal protein S29 OS=Homo sapiens GN=RPS29 PE=1 SV=2 - [RS29_HUMAN]	unknown	RIBOSOME	0.936934	RIBOSOME
Q9UG63	0.028	0.033	0.036	0.046	0.073	0.078	0.125	0.277	0.287	0.013	0.027	0.029	0.034	0.044	0.053	0.045	0.134	0.294	0.322	0.013	0.029	0.029	0.044	0.055	0.061	0.065	0.125	0.257	0.308	0.019	Q9UG63	ATP-binding cassette sub-family F member 2 OS=Homo sapiens GN=ABCF2 PE=1 SV=2 - [ABCF2_HUMAN]	unknown	RIBOSOME	0.491006	unknown
Q9Y3C6	0.108	0.05	0.061	0.081	0.104	0.124	0.116	0.133	0.118	0.102	0.07	0.071	0.107	0.089	0.091	0.112	0.1	0.104	0.085	0.171	0.078	0.056	0.093	0.102	0.116	0.11	0.101	0.112	0.092	0.137	Q9Y3C6	Peptidyl-prolyl cis-trans isomerase-like 1 OS=Homo sapiens GN=PPIL1 PE=1 SV=1 - [PPIL1_HUMAN]	unknown	CYTOSOL	0.489397	unknown
P00568	0.051	0.074	0.081	0.093	0.108	0.144	0.076	0.056	0.066	0.237	0.046	0.073	0.121	0.086	0.097	0.121	0.084	0.056	0.06	0.264	0.05	0.061	0.107	0.114	0.13	0.118	0.079	0.061	0.06	0.221	P00568	Adenylate kinase isoenzyme 1 OS=Homo sapiens GN=AK1 PE=1 SV=3 - [KAD1_HUMAN]	unknown	CYTOSOL	0.923264	CYTOSOL
Q9UHB6	0.185	0.264	0.186	0.116	0.063	0.046	0.057	0.017	0.067	0.017	0.43	0.22	0.123	0.104	0.031	0.024	0.02	0.012	0.022	0.04	0.442	0.213	0.094	0.11	0.03	0.055	0.022	0.01	0.005	0.007	Q9UHB6	LIM domain and actin-binding protein 1 OS=Homo sapiens GN=LIMA1 PE=1 SV=1 - [LIMA1_HUMAN]	unknown	MITOCHONDRION	0.861137	MITOCHONDRION
Q07812-5	0.146	0.269	0.115	0.071	0.067	0.085	0.048	0.03	0.041	0.13	0.107	0.197	0.125	0.087	0.078	0.097	0.064	0.044	0.051	0.145	0.159	0.212	0.135	0.092	0.079	0.07	0.051	0.04	0.033	0.114	Q07812-5	Isoform Epsilon of Apoptosis regulator BAX OS=Homo sapiens GN=BAX - [BAX_HUMAN]	unknown	MITOCHONDRION	0.209074	unknown
P04818	0.051	0.06	0.079	0.098	0.107	0.13	0.089	0.07	0.09	0.223	0.046	0.069	0.114	0.094	0.095	0.116	0.086	0.067	0.077	0.234	0.057	0.061	0.099	0.113	0.124	0.11	0.079	0.074	0.08	0.214	P04818	Thymidylate synthase OS=Homo sapiens GN=TYMS PE=1 SV=3 - [TYSY_HUMAN]	unknown	CYTOSOL	0.889598	unknown
P53621	0.053	0.095	0.134	0.106	0.1	0.096	0.081	0.086	0.113	0.119	0.045	0.137	0.108	0.089	0.078	0.077	0.08	0.081	0.179	0.118	0.053	0.079	0.115	0.122	0.114	0.105	0.095	0.085	0.094	0.141	P53621	Coatomer subunit alpha OS=Homo sapiens GN=COPA PE=1 SV=2 - [COPA_HUMAN]	unknown	CYTOSOL	0.329184	unknown
Q8NE71	0.048	0.032	0.031	0.04	0.054	0.066	0.081	0.226	0.383	0.026	0.04	0.03	0.038	0.041	0.048	0.048	0.095	0.258	0.378	0.028	0.037	0.025	0.04	0.045	0.054	0.051	0.078	0.233	0.396	0.037	Q8NE71	ATP-binding cassette sub-family F member 1 OS=Homo sapiens GN=ABCF1 PE=1 SV=2 - [ABCF1_HUMAN]	unknown	NUCLEUS/CHROMATIN	0.904155	NUCLEUS/CHROMATIN
O95218-2	0.06	0.042	0.051	0.065	0.087	0.119	0.091	0.105	0.168	0.197	0.041	0.053	0.089	0.065	0.081	0.099	0.09	0.109	0.167	0.176	0.045	0.051	0.09	0.089	0.116	0.113	0.086	0.103	0.125	0.177	O95218-2	Isoform 2 of Zinc finger Ran-binding domain-containing protein 2 OS=Homo sapiens GN=ZRANB2 - [ZRAB2_HUMAN]	unknown	CYTOSOL	0.565067	unknown
P11908	0.029	0.037	0.055	0.054	0.071	0.085	0.057	0.115	0.341	0.141	0.028	0.047	0.073	0.048	0.048	0.064	0.05	0.102	0.423	0.111	0.032	0.043	0.076	0.078	0.091	0.079	0.058	0.115	0.309	0.123	P11908	Ribose-phosphate pyrophosphokinase 2 OS=Homo sapiens GN=PRPS2 PE=1 SV=2 - [PRPS2_HUMAN]	unknown	PROTEASOME	0.812105	PROTEASOME
P84090	0.122	0.032	0.033	0.056	0.081	0.097	0.119	0.188	0.177	0.087	0.087	0.038	0.066	0.067	0.061	0.087	0.147	0.211	0.127	0.091	0.082	0.034	0.056	0.071	0.087	0.092	0.126	0.205	0.163	0.09	P84090	Enhancer of rudimentary homolog OS=Homo sapiens GN=ERH PE=1 SV=1 - [ERH_HUMAN]	unknown	NUCLEUS/CHROMATIN	0.95437	NUCLEUS/CHROMATIN
P62847-2	0.025	0.045	0.057	0.074	0.105	0.114	0.145	0.209	0.21	0.013	0.028	0.038	0.054	0.066	0.072	0.066	0.171	0.255	0.237	0.015	0.031	0.033	0.054	0.073	0.081	0.083	0.164	0.223	0.237	0.019	P62847-2	Isoform 2 of 40S ribosomal protein S24 OS=Homo sapiens GN=RPS24 - [RS24_HUMAN]	unknown	RIBOSOME	0.92672	RIBOSOME
Q8N163	0.068	0.05	0.067	0.087	0.1	0.129	0.082	0.069	0.104	0.23	0.049	0.063	0.109	0.087	0.092	0.119	0.078	0.08	0.099	0.203	0.05	0.052	0.098	0.104	0.125	0.109	0.087	0.085	0.08	0.208	Q8N163	Cell cycle and apoptosis regulator protein 2 OS=Homo sapiens GN=CCAR2 PE=1 SV=2 - [CCAR2_HUMAN]	unknown	CYTOSOL	0.862518	unknown
Q16625-4	0.116	0.182	0.176	0.162	0.129	0.092	0.071	0.047	0.024	0.006	0.191	0.14	0.138	0.192	0.114	0.051	0.101	0.06	0.026	0.008	0.246	0.14	0.168	0.166	0.093	0.072	0.07	0.033	0.009	0.007	Q16625-4	Isoform 4 of Occludin OS=Homo sapiens GN=OCLN - [OCLN_HUMAN]	unknown	PM	0.963277	PM
P21291	0.223	0.298	0.184	0.109	0.055	0.039	0.032	0.019	0.02	0.014	0.399	0.177	0.131	0.106	0.041	0.026	0.021	0.015	0.016	0.019	0.436	0.191	0.122	0.087	0.04	0.035	0.023	0.023	0.018	0.022	P21291	Cysteine and glycine-rich protein 1 OS=Homo sapiens GN=CSRP1 PE=1 SV=3 - [CSRP1_HUMAN]	unknown	MITOCHONDRION	0.867718	MITOCHONDRION
Q9BYG3	0.124	0.029	0.032	0.052	0.08	0.087	0.118	0.217	0.223	0.03	0.068	0.033	0.048	0.061	0.061	0.064	0.114	0.247	0.24	0.064	0.089	0.026	0.044	0.063	0.074	0.082	0.139	0.216	0.235	0.026	Q9BYG3	MKI67 FHA domain-interacting nucleolar phosphoprotein OS=Homo sapiens GN=NIFK PE=1 SV=1 - [MK67I_HUMAN]	unknown	NUCLEUS/CHROMATIN	0.964048	NUCLEUS/CHROMATIN
P50402	0.217	0.108	0.124	0.145	0.154	0.1	0.072	0.038	0.016	0.006	0.131	0.127	0.102	0.171	0.138	0.081	0.105	0.057	0.028	0.026	0.215	0.083	0.128	0.169	0.13	0.105	0.107	0.043	0.01	0.006	P50402	Emerin OS=Homo sapiens GN=EMD PE=1 SV=1 - [EMD_HUMAN]	unknown	PM	0.517765	unknown
P05023	0.125	0.223	0.205	0.164	0.117	0.064	0.045	0.03	0.016	0.002	0.24	0.186	0.154	0.168	0.079	0.035	0.05	0.034	0.037	0.004	0.275	0.17	0.19	0.164	0.074	0.052	0.041	0.021	0.006	0.002	P05023	Sodium/potassium-transporting ATPase subunit alpha-1 OS=Homo sapiens GN=ATP1A1 PE=1 SV=1 - [AT1A1_HUMAN]	PM	PM	1	PM
Q6PK04	0.063	0.036	0.052	0.069	0.11	0.118	0.147	0.226	0.177	0.006	0.06	0.039	0.052	0.07	0.092	0.068	0.165	0.222	0.214	0.023	0.063	0.039	0.056	0.07	0.075	0.083	0.15	0.223	0.227	0.019	Q6PK04	Coiled-coil domain-containing protein 137 OS=Homo sapiens GN=CCDC137 PE=1 SV=1 - [CC137_HUMAN]	unknown	RIBOSOME	0.762583	unknown
P46821	0.116	0.082	0.064	0.07	0.079	0.085	0.1	0.115	0.258	0.027	0.092	0.124	0.075	0.075	0.06	0.051	0.078	0.144	0.271	0.021	0.092	0.072	0.065	0.071	0.08	0.076	0.095	0.183	0.222	0.038	P46821	Microtubule-associated protein 1B OS=Homo sapiens GN=MAP1B PE=1 SV=2 - [MAP1B_HUMAN]	unknown	NUCLEUS/CHROMATIN	0.66657	NUCLEUS/CHROMATIN
Q8N8S7-3	0.12	0.168	0.15	0.117	0.107	0.099	0.063	0.051	0.087	0.043	0.185	0.131	0.109	0.109	0.077	0.069	0.077	0.062	0.089	0.062	0.223	0.122	0.131	0.113	0.083	0.104	0.066	0.053	0.057	0.048	Q8N8S7-3	Isoform 3 of Protein enabled homolog OS=Homo sapiens GN=ENAH - [ENAH_HUMAN]	unknown	PM	0.552545	unknown
Q00577	0.03	0.042	0.047	0.068	0.101	0.114	0.171	0.266	0.154	0.013	0.034	0.043	0.043	0.058	0.066	0.065	0.181	0.306	0.179	0.027	0.032	0.033	0.054	0.074	0.087	0.086	0.192	0.258	0.162	0.021	Q00577	Transcriptional activator protein Pur-alpha OS=Homo sapiens GN=PURA PE=1 SV=2 - [PURA_HUMAN]	unknown	RIBOSOME	0.884126	unknown
Q15370-2	0.065	0.061	0.075	0.083	0.102	0.11	0.081	0.071	0.09	0.248	0.057	0.073	0.115	0.093	0.089	0.109	0.083	0.065	0.056	0.249	0.059	0.063	0.112	0.111	0.124	0.117	0.082	0.07	0.075	0.182	Q15370-2	Isoform 2 of Transcription elongation factor B polypeptide 2 OS=Homo sapiens GN=TCEB2 - [ELOB_HUMAN]	unknown	CYTOSOL	0.869051	unknown
Q8N5K1	0.104	0.134	0.163	0.168	0.183	0.101	0.077	0.037	0.015	0.006	0.079	0.141	0.103	0.212	0.165	0.082	0.108	0.061	0.029	0.005	0.109	0.109	0.151	0.195	0.141	0.114	0.115	0.049	0.011	0.004	Q8N5K1	CDGSH iron-sulfur domain-containing protein 2 OS=Homo sapiens GN=CISD2 PE=1 SV=1 - [CISD2_HUMAN]	unknown	ER	0.952824	ER
Q00059	0.252	0.455	0.232	0.034	0.01	0.008	0.008	0.002	0.004	0.021	0.283	0.375	0.169	0.073	0.033	0.022	0.006	0.016	0.007	0.048	0.365	0.383	0.171	0.048	0.005	0.021	0.009	0.009	0.011	0.016	Q00059	Transcription factor A, mitochondrial OS=Homo sapiens GN=TFAM PE=1 SV=1 - [TFAM_HUMAN]	unknown	MITOCHONDRION	0.979985	MITOCHONDRION
Q92890	0.097	0.107	0.109	0.106	0.142	0.125	0.083	0.075	0.105	0.053	0.074	0.1	0.118	0.126	0.122	0.106	0.103	0.085	0.083	0.077	0.082	0.084	0.124	0.129	0.121	0.117	0.1	0.086	0.08	0.069	Q92890	Ubiquitin fusion degradation protein 1 homolog OS=Homo sapiens GN=UFD1L PE=1 SV=3 - [UFD1_HUMAN]	unknown	ER	0.463302	unknown
P04080	0.057	0.064	0.071	0.07	0.079	0.054	0.068	0.061	0.061	0.415	0.083	0.077	0.066	0.071	0.061	0.052	0.061	0.069	0.051	0.412	0.057	0.093	0.114	0.085	0.095	0.088	0.068	0.068	0.063	0.273	P04080	Cystatin-B OS=Homo sapiens GN=CSTB PE=1 SV=2 - [CYTB_HUMAN]	unknown	CYTOSOL	0.712022	unknown
Q9Y315	0.02	0.03	0.032	0.033	0.044	0.062	0.053	0.155	0.499	0.066	0.022	0.029	0.052	0.036	0.043	0.054	0.048	0.136	0.51	0.065	0.02	0.03	0.054	0.055	0.067	0.06	0.051	0.151	0.431	0.089	Q9Y315	Deoxyribose-phosphate aldolase OS=Homo sapiens GN=DERA PE=1 SV=2 - [DEOC_HUMAN]	unknown	PROTEASOME	0.812038	PROTEASOME
Q6P5R6	0.034	0.051	0.054	0.076	0.104	0.102	0.143	0.231	0.202	0.007	0.032	0.052	0.039	0.063	0.062	0.056	0.148	0.287	0.177	0.02	0.034	0.122	0.133	0.077	0.067	0.072	0.13	0.134	0.157	0.025	Q6P5R6	60S ribosomal protein L22-like 1 OS=Homo sapiens GN=RPL22L1 PE=1 SV=2 - [RL22L_HUMAN]	unknown	RIBOSOME	0.830294	unknown
P62424	0.021	0.047	0.06	0.074	0.105	0.118	0.144	0.213	0.202	0.007	0.024	0.028	0.045	0.065	0.076	0.061	0.158	0.258	0.26	0.013	0.031	0.031	0.052	0.069	0.082	0.077	0.165	0.23	0.241	0.014	P62424	60S ribosomal protein L7a OS=Homo sapiens GN=RPL7A PE=1 SV=2 - [RL7A_HUMAN]	RIBOSOME	RIBOSOME	1	RIBOSOME
P62826	0.115	0.056	0.077	0.091	0.095	0.132	0.076	0.06	0.076	0.21	0.061	0.063	0.112	0.089	0.087	0.124	0.075	0.054	0.067	0.252	0.079	0.057	0.089	0.106	0.121	0.123	0.07	0.065	0.066	0.201	P62826	GTP-binding nuclear protein Ran OS=Homo sapiens GN=RAN PE=1 SV=3 - [RAN_HUMAN]	unknown	CYTOSOL	0.88946	unknown
P31930	0.235	0.445	0.208	0.039	0.02	0.023	0.017	0.02	0.013	0.035	0.313	0.342	0.181	0.086	0.039	0.015	0.007	0.011	0.005	0.015	0.338	0.397	0.166	0.045	0.011	0.024	0.006	0.01	0.006	0.018	P31930	Cytochrome b-c1 complex subunit 1, mitochondrial OS=Homo sapiens GN=UQCRC1 PE=1 SV=3 - [QCR1_HUMAN]	MITOCHONDRION	MITOCHONDRION	1	MITOCHONDRION
P60468	0.085	0.166	0.194	0.179	0.18	0.11	0.046	0.015	0.005	0.182	0.081	0.113	0.133	0.237	0.198	0.074	0.107	0.035	0.018	0.015	0.113	0.11	0.156	0.159	0.126	0.113	0.104	0.035	0.01	0.007	P60468	Protein transport protein Sec61 subunit beta OS=Homo sapiens GN=SEC61B PE=1 SV=2 - [SC61B_HUMAN]	ER	ER	1	ER
P40855	0.062	0.09	0.138	0.152	0.212	0.129	0.06	0.028	0.031	0.085	0.051	0.106	0.141	0.149	0.145	0.105	0.079	0.039	0.037	0.146	0.061	0.073	0.141	0.16	0.151	0.131	0.074	0.04	0.037	0.125	P40855	Peroxisomal biogenesis factor 19 OS=Homo sapiens GN=PEX19 PE=1 SV=1 - [PEX19_HUMAN]	unknown	PEROXISOME	0.238075	unknown
P22570	0.263	0.424	0.218	0.035	0.015	0.021	0.006	0.008	0.005	0.003	0.307	0.367	0.149	0.079	0.032	0.021	0.013	0.016	0.012	0.01	0.405	0.353	0.151	0.048	0.008	0.013	0.006	0.006	0.006	0.005	P22570	NADPH:adrenodoxin oxidoreductase, mitochondrial OS=Homo sapiens GN=FDXR PE=1 SV=3 - [ADRO_HUMAN]	MITOCHONDRION	MITOCHONDRION	1	MITOCHONDRION
P53396	0.076	0.054	0.072	0.078	0.094	0.118	0.104	0.124	0.165	0.111	0.072	0.055	0.084	0.078	0.082	0.087	0.104	0.145	0.175	0.113	0.123	0.066	0.082	0.095	0.088	0.084	0.097	0.13	0.133	0.103	P53396	ATP-citrate synthase OS=Homo sapiens GN=ACLY PE=1 SV=3 - [ACLY_HUMAN]	unknown	NUCLEUS/CHROMATIN	0.681201	NUCLEUS/CHROMATIN
P08195-2	0.119	0.197	0.197	0.167	0.133	0.08	0.056	0.037	0.014	0.004	0.2	0.154	0.135	0.158	0.095	0.051	0.084	0.054	0.039	0.003	0.279	0.155	0.162	0.158	0.081	0.062	0.053	0.029	0.007	0.006	P08195-2	Isoform 2 of 4F2 cell-surface antigen heavy chain OS=Homo sapiens GN=SLC3A2 - [4F2_HUMAN]	unknown	PM	0.941669	PM
Q16611-2	0.224	0.434	0.215	0.04	0.021	0.035	0.012	0.001	0.007	0.006	0.154	0.476	0.161	0.073	0.033	0.026	0.018	0.012	0.016	0.025	0.305	0.375	0.193	0.057	0.021	0.021	0.009	0.005	0.005	0.008	Q16611-2	Isoform 2 of Bcl-2 homologous antagonist/killer OS=Homo sapiens GN=BAK1 - [BAK_HUMAN]	unknown	MITOCHONDRION	0.948346	MITOCHONDRION
P53396-2	0.059	0.054	0.064	0.078	0.092	0.128	0.095	0.129	0.167	0.132	0.055	0.053	0.096	0.074	0.082	0.1	0.099	0.148	0.164	0.13	0.093	0.055	0.088	0.084	0.094	0.093	0.1	0.141	0.136	0.116	P53396-2	Isoform 2 of ATP-citrate synthase OS=Homo sapiens GN=ACLY - [ACLY_HUMAN]	unknown	NUCLEUS/CHROMATIN	0.556259	unknown
P49841	0.111	0.103	0.098	0.098	0.098	0.09	0.089	0.12	0.125	0.058	0.094	0.082	0.09	0.096	0.081	0.079	0.104	0.141	0.151	0.088	0.145	0.079	0.1	0.106	0.09	0.086	0.101	0.123	0.115	0.077	P49841	Glycogen synthase kinase-3 beta OS=Homo sapiens GN=GSK3B PE=1 SV=2 - [GSK3B_HUMAN]	unknown	NUCLEUS/CHROMATIN	0.460128	unknown
P37837	0.052	0.056	0.075	0.089	0.104	0.148	0.083	0.049	0.066	0.274	0.042	0.066	0.123	0.089	0.1	0.134	0.082	0.043	0.057	0.26	0.043	0.058	0.104	0.111	0.136	0.12	0.073	0.058	0.061	0.231	P37837	Transaldolase OS=Homo sapiens GN=TALDO1 PE=1 SV=2 - [TALDO_HUMAN]	CYTOSOL	CYTOSOL	1	CYTOSOL
Q9Y617	0.051	0.066	0.086	0.102	0.107	0.148	0.081	0.044	0.063	0.247	0.044	0.073	0.126	0.091	0.094	0.131	0.077	0.045	0.056	0.258	0.046	0.067	0.117	0.114	0.132	0.117	0.07	0.054	0.054	0.223	Q9Y617	Phosphoserine aminotransferase OS=Homo sapiens GN=PSAT1 PE=1 SV=2 - [SERC_HUMAN]	CYTOSOL	CYTOSOL	1	CYTOSOL
O75475	0.883	0.014	0.019	0.019	0.02	0.017	0.021	0.012	0.018	0.02	0.555	0.093	0.045	0.05	0.038	0.027	0.057	0.055	0.074	0.023	0.811	0.016	0.025	0.03	0.025	0.025	0.036	0.016	0.022	0.069	O75475	PC4 and SFRS1-interacting protein OS=Homo sapiens GN=PSIP1 PE=1 SV=1 - [PSIP1_HUMAN]	unknown	NUCLEUS/CHROMATIN	0.910961	NUCLEUS/CHROMATIN
Q9BUP3-3	0.125	0.165	0.139	0.126	0.137	0.093	0.076	0.074	0.048	0.013	0.086	0.181	0.13	0.184	0.143	0.067	0.099	0.063	0.044	0.012	0.129	0.158	0.114	0.16	0.107	0.103	0.121	0.066	0.033	0.013	Q9BUP3-3	Isoform 3 of Oxidoreductase HTATIP2 OS=Homo sapiens GN=HTATIP2 - [HTAI2_HUMAN]	unknown	ER	0.512914	unknown
P62906	0.031	0.05	0.057	0.075	0.113	0.111	0.144	0.205	0.197	0.009	0.029	0.035	0.048	0.069	0.079	0.062	0.162	0.257	0.244	0.012	0.034	0.038	0.054	0.077	0.08	0.088	0.161	0.213	0.228	0.017	P62906	60S ribosomal protein L10a OS=Homo sapiens GN=RPL10A PE=1 SV=2 - [RL10A_HUMAN]	RIBOSOME	RIBOSOME	1	RIBOSOME
Q15436	0.04	0.096	0.131	0.104	0.099	0.101	0.143	0.188	0.08	0.017	0.033	0.153	0.111	0.093	0.071	0.064	0.141	0.219	0.09	0.019	0.037	0.089	0.123	0.114	0.083	0.08	0.158	0.196	0.089	0.024	Q15436	Protein transport protein Sec23A OS=Homo sapiens GN=SEC23A PE=1 SV=2 - [SC23A_HUMAN]	unknown	RIBOSOME	0.511239	unknown
Q9UHB9	0.078	0.068	0.075	0.083	0.105	0.102	0.093	0.116	0.162	0.118	0.056	0.099	0.111	0.142	0.127	0.088	0.099	0.089	0.102	0.085	0.063	0.07	0.105	0.133	0.119	0.11	0.109	0.088	0.098	0.104	Q9UHB9	Signal recognition particle subunit SRP68 OS=Homo sapiens GN=SRP68 PE=1 SV=2 - [SRP68_HUMAN]	unknown	CYTOSOL	0.24045	unknown
P42696	0.079	0.024	0.033	0.059	0.104	0.112	0.153	0.236	0.187	0.009	0.049	0.03	0.045	0.054	0.064	0.061	0.148	0.256	0.271	0.015	0.062	0.027	0.039	0.06	0.076	0.08	0.161	0.24	0.243	0.014	P42696	RNA-binding protein 34 OS=Homo sapiens GN=RBM34 PE=1 SV=2 - [RBM34_HUMAN]	unknown	RIBOSOME	0.484829	unknown
Q7Z6K5	0.079	0.08	0.097	0.098	0.107	0.126	0.075	0.054	0.081	0.177	0.074	0.079	0.132	0.1	0.097	0.126	0.082	0.059	0.062	0.182	0.073	0.079	0.121	0.116	0.121	0.116	0.076	0.066	0.068	0.165	Q7Z6K5	Arpin OS=Homo sapiens GN=ARPIN PE=1 SV=1 - [ARPIN_HUMAN]	unknown	CYTOSOL	0.793706	unknown
Q9BZG1	0.095	0.148	0.163	0.151	0.14	0.091	0.081	0.079	0.051	0.017	0.108	0.159	0.124	0.164	0.127	0.065	0.101	0.079	0.048	0.018	0.155	0.136	0.161	0.168	0.106	0.085	0.092	0.053	0.024	0.015	Q9BZG1	Ras-related protein Rab-34 OS=Homo sapiens GN=RAB34 PE=1 SV=1 - [RAB34_HUMAN]	unknown	PM	0.746002	unknown
Q14204	0.179	0.045	0.045	0.059	0.084	0.094	0.114	0.171	0.182	0.024	0.063	0.06	0.062	0.076	0.082	0.068	0.123	0.184	0.24	0.039	0.073	0.043	0.06	0.079	0.084	0.084	0.125	0.179	0.23	0.043	Q14204	Cytoplasmic dynein 1 heavy chain 1 OS=Homo sapiens GN=DYNC1H1 PE=1 SV=5 - [DYHC1_HUMAN]	unknown	NUCLEUS/CHROMATIN	0.898402	NUCLEUS/CHROMATIN
Q9Y3Y2-4	0.105	0.008	0.012	0.036	0.05	0.076	0.163	0.364	0.17	0.02	0.046	0.008	0.027	0.039	0.044	0.045	0.154	0.419	0.201	0.02	0.044	0.011	0.028	0.042	0.052	0.053	0.187	0.36	0.192	0.022	Q9Y3Y2-4	Isoform 3 of Chromatin target of PRMT1 protein OS=Homo sapiens GN=CHTOP - [CHTOP_HUMAN]	unknown	NUCLEUS/CHROMATIN	0.945782	NUCLEUS/CHROMATIN
Q9BQE9-4	0.585	0.058	0.046	0.046	0.05	0.049	0.045	0.039	0.054	0.039	0.352	0.058	0.089	0.07	0.054	0.068	0.059	0.031	0.068	0.064	0.541	0.017	0.058	0.043	0.067	0.073	0.052	0.056	0.048	0.045	Q9BQE9-4	Isoform 4 of B-cell CLL/lymphoma 7 protein family member B OS=Homo sapiens GN=BCL7B - [BCL7B_HUMAN]	unknown	NUCLEUS/CHROMATIN	0.91865	NUCLEUS/CHROMATIN
P00441	0.061	0.078	0.101	0.098	0.13	0.16	0.083	0.043	0.053	0.176	0.07	0.099	0.156	0.119	0.129	0.065	0.096	0.041	0.077	0.141	0.052	0.07	0.111	0.118	0.123	0.106	0.058	0.059	0.062	0.23	P00441	Superoxide dismutase [Cu-Zn] OS=Homo sapiens GN=SOD1 PE=1 SV=2 - [SODC_HUMAN]	unknown	CYTOSOL	0.665132	unknown
Q12846	0.095	0.18	0.181	0.166	0.136	0.086	0.071	0.055	0.022	0.003	0.199	0.149	0.138	0.164	0.095	0.045	0.093	0.065	0.033	0.003	0.193	0.129	0.152	0.154	0.095	0.074	0.077	0.052	0.016	0.014	Q12846	Syntaxin-4 OS=Homo sapiens GN=STX4 PE=1 SV=2 - [STX4_HUMAN]	PM	PM	1	PM
Q9UNZ5	0.039	0.047	0.054	0.062	0.101	0.113	0.132	0.235	0.2	0.009	0.049	0.042	0.063	0.073	0.085	0.073	0.164	0.221	0.207	0.026	0.038	0.036	0.057	0.076	0.083	0.089	0.162	0.213	0.22	0.025	Q9UNZ5	Leydig cell tumor 10 kDa protein homolog OS=Homo sapiens GN=C19orf53 PE=1 SV=1 - [L10K_HUMAN]	unknown	RIBOSOME	0.799985	unknown
P51452	0.084	0.069	0.102	0.113	0.128	0.12	0.081	0.062	0.092	0.141	0.073	0.076	0.133	0.12	0.107	0.129	0.08	0.061	0.062	0.173	0.075	0.066	0.122	0.116	0.125	0.123	0.088	0.063	0.054	0.162	P51452	Dual specificity protein phosphatase 3 OS=Homo sapiens GN=DUSP3 PE=1 SV=1 - [DUS3_HUMAN]	unknown	CYTOSOL	0.724297	unknown
Q9NUU7	0.072	0.04	0.049	0.064	0.084	0.068	0.098	0.184	0.188	0.127	0.055	0.06	0.091	0.079	0.078	0.086	0.106	0.149	0.168	0.105	0.061	0.046	0.069	0.084	0.092	0.093	0.113	0.175	0.181	0.086	Q9NUU7	ATP-dependent RNA helicase DDX19A OS=Homo sapiens GN=DDX19A PE=1 SV=1 - [DD19A_HUMAN]	unknown	NUCLEUS/CHROMATIN	0.84898	NUCLEUS/CHROMATIN
Q9Y5M8	0.09	0.137	0.182	0.17	0.19	0.109	0.058	0.026	0.011	0.01	0.066	0.133	0.11	0.242	0.194	0.082	0.106	0.054	0.017	0.003	0.1	0.103	0.166	0.216	0.15	0.117	0.111	0.031	0.003	0.003	Q9Y5M8	Signal recognition particle receptor subunit beta OS=Homo sapiens GN=SRPRB PE=1 SV=3 - [SRPRB_HUMAN]	ER	ER	1	ER
P17677	0.12	0.192	0.203	0.165	0.133	0.052	0.046	0.034	0.014	0.025	0.172	0.178	0.146	0.181	0.084	0.048	0.039	0.031	0.042	0.055	0.231	0.167	0.182	0.163	0.083	0.067	0.048	0.033	0.009	0.015	P17677	Neuromodulin OS=Homo sapiens GN=GAP43 PE=1 SV=1 - [NEUM_HUMAN]	unknown	PM	0.909665	PM
P43034	0.053	0.048	0.054	0.07	0.101	0.111	0.128	0.167	0.165	0.086	0.043	0.06	0.077	0.088	0.093	0.088	0.121	0.164	0.176	0.085	0.041	0.046	0.076	0.095	0.102	0.102	0.125	0.161	0.164	0.079	P43034	Platelet-activating factor acetylhydrolase IB subunit alpha OS=Homo sapiens GN=PAFAH1B1 PE=1 SV=2 - [LIS1_HUMAN]	unknown	NUCLEUS/CHROMATIN	0.591555	unknown
Q9H2D6-5	0.243	0.152	0.105	0.097	0.104	0.092	0.086	0.062	0.04	0.011	0.205	0.139	0.102	0.122	0.089	0.062	0.12	0.09	0.052	0.017	0.238	0.104	0.104	0.115	0.092	0.088	0.111	0.075	0.048	0.015	Q9H2D6-5	Isoform 1 of TRIO and F-actin-binding protein OS=Homo sapiens GN=TRIOBP - [TARA_HUMAN]	unknown	PM	0.525124	unknown
P00367	0.231	0.388	0.244	0.044	0.026	0.026	0.013	0.013	0.008	0.003	0.281	0.341	0.189	0.085	0.042	0.022	0.018	0.015	0.007	0.002	0.392	0.326	0.153	0.05	0.012	0.024	0.013	0.01	0.008	0.008	P00367	Glutamate dehydrogenase 1, mitochondrial OS=Homo sapiens GN=GLUD1 PE=1 SV=2 - [DHE3_HUMAN]	MITOCHONDRION	MITOCHONDRION	1	MITOCHONDRION
Q9NPE3	0.185	0.025	0.032	0.049	0.073	0.068	0.099	0.187	0.217	0.066	0.093	0.034	0.045	0.054	0.063	0.062	0.116	0.224	0.252	0.053	0.133	0.048	0.063	0.064	0.087	0.063	0.116	0.181	0.208	0.028	Q9NPE3	H/ACA ribonucleoprotein complex subunit 3 OS=Homo sapiens GN=NOP10 PE=1 SV=1 - [NOP10_HUMAN]	NUCLEUS/CHROMATIN	NUCLEUS/CHROMATIN	1	NUCLEUS/CHROMATIN
Q9Y5X3	0.039	0.043	0.067	0.112	0.149	0.14	0.157	0.135	0.069	0.07	0.034	0.058	0.079	0.127	0.133	0.1	0.206	0.166	0.047	0.048	0.052	0.057	0.097	0.145	0.136	0.129	0.148	0.104	0.047	0.073	Q9Y5X3	Sorting nexin-5 OS=Homo sapiens GN=SNX5 PE=1 SV=1 - [SNX5_HUMAN]	unknown	ER	0.351373	unknown
Q9BYJ9	0.053	0.043	0.057	0.08	0.115	0.127	0.18	0.216	0.107	0.014	0.053	0.061	0.066	0.086	0.099	0.081	0.179	0.219	0.12	0.027	0.052	0.046	0.068	0.089	0.099	0.106	0.197	0.203	0.117	0.015	Q9BYJ9	YTH domain-containing family protein 1 OS=Homo sapiens GN=YTHDF1 PE=1 SV=1 - [YTHD1_HUMAN]	unknown	RIBOSOME	0.852617	unknown
Q9Y6M9	0.232	0.45	0.214	0.037	0.022	0.029	0.005	0.021	0.018	0.027	0.289	0.328	0.181	0.074	0.043	0.024	0.013	0.075	0.009	0.007	0.301	0.399	0.173	0.058	0.041	0.025	0.009	0.019	0.004	0.028	Q9Y6M9	NADH dehydrogenase [ubiquinone] 1 beta subcomplex subunit 9 OS=Homo sapiens GN=NDUFB9 PE=1 SV=3 - [NDUB9_HUMAN]	unknown	MITOCHONDRION	0.970556	MITOCHONDRION
O14828	0.029	0.05	0.066	0.095	0.13	0.139	0.144	0.191	0.136	0.013	0.032	0.076	0.077	0.116	0.116	0.083	0.191	0.182	0.102	0.01	0.051	0.066	0.096	0.134	0.113	0.11	0.151	0.164	0.098	0.014	O14828	Secretory carrier-associated membrane protein 3 OS=Homo sapiens GN=SCAMP3 PE=1 SV=3 - [SCAM3_HUMAN]	unknown	RIBOSOME	0.567675	unknown
Q9P0K7-4	0.246	0.143	0.117	0.099	0.098	0.066	0.063	0.065	0.067	0.036	0.219	0.137	0.119	0.121	0.081	0.05	0.074	0.083	0.082	0.035	0.229	0.112	0.112	0.13	0.085	0.076	0.084	0.071	0.068	0.032	Q9P0K7-4	Isoform 4 of Ankycorbin OS=Homo sapiens GN=RAI14 - [RAI14_HUMAN]	unknown	PM	0.384731	unknown
Q07020	0.036	0.06	0.058	0.075	0.112	0.106	0.125	0.202	0.188	0.018	0.027	0.039	0.049	0.07	0.077	0.063	0.138	0.266	0.246	0.013	0.039	0.031	0.054	0.065	0.075	0.079	0.159	0.225	0.241	0.029	Q07020	60S ribosomal protein L18 OS=Homo sapiens GN=RPL18 PE=1 SV=2 - [RL18_HUMAN]	RIBOSOME	RIBOSOME	1	RIBOSOME
P01116-2	0.09	0.187	0.207	0.163	0.134	0.079	0.045	0.035	0.016	0.007	0.174	0.188	0.158	0.199	0.104	0.039	0.063	0.038	0.033	0.005	0.192	0.136	0.161	0.156	0.089	0.083	0.056	0.063	0.03	0.033	P01116-2	Isoform 2B of GTPase KRas OS=Homo sapiens GN=KRAS - [RASK_HUMAN]	unknown	PM	0.915026	PM
Q14141-2	0.146	0.205	0.189	0.135	0.134	0.077	0.057	0.029	0.014	0.006	0.155	0.183	0.156	0.167	0.126	0.053	0.067	0.041	0.018	0.008	0.207	0.152	0.179	0.171	0.093	0.065	0.068	0.036	0.022	0.007	Q14141-2	Isoform I of Septin-6 OS=Homo sapiens GN=SEPT6 - [SEPT6_HUMAN]	unknown	PM	0.902438	PM
Q4G0J3	0.075	0.041	0.041	0.063	0.08	0.105	0.095	0.16	0.238	0.096	0.053	0.053	0.088	0.067	0.078	0.096	0.088	0.127	0.215	0.142	0.054	0.045	0.076	0.088	0.098	0.097	0.089	0.133	0.184	0.13	Q4G0J3	La-related protein 7 OS=Homo sapiens GN=LARP7 PE=1 SV=1 - [LARP7_HUMAN]	unknown	NUCLEUS/CHROMATIN	0.656815	unknown
Q9NVJ2	0.048	0.09	0.103	0.129	0.175	0.153	0.111	0.105	0.066	0.022	0.075	0.139	0.093	0.139	0.127	0.072	0.114	0.108	0.096	0.028	0.103	0.131	0.133	0.133	0.107	0.093	0.094	0.113	0.07	0.014	Q9NVJ2	ADP-ribosylation factor-like protein 8B OS=Homo sapiens GN=ARL8B PE=1 SV=1 - [ARL8B_HUMAN]	unknown	PM	0.508284	unknown
Q9HAV7	0.225	0.413	0.199	0.037	0.027	0.025	0.016	0.02	0.017	0.02	0.229	0.334	0.189	0.077	0.036	0.019	0.007	0.009	0.006	0.01	0.306	0.432	0.18	0.04	0.01	0.012	0.003	0.005	0.005	0.003	Q9HAV7	GrpE protein homolog 1, mitochondrial OS=Homo sapiens GN=GRPEL1 PE=1 SV=2 - [GRPE1_HUMAN]	unknown	MITOCHONDRION	0.976881	MITOCHONDRION
O75832	0.049	0.058	0.088	0.101	0.103	0.135	0.08	0.053	0.11	0.223	0.042	0.07	0.119	0.094	0.087	0.117	0.067	0.051	0.079	0.261	0.052	0.068	0.107	0.121	0.126	0.116	0.073	0.061	0.075	0.19	O75832	26S proteasome non-ATPase regulatory subunit 10 OS=Homo sapiens GN=PSMD10 PE=1 SV=1 - [PSD10_HUMAN]	unknown	CYTOSOL	0.8962	CYTOSOL
O00264	0.098	0.107	0.15	0.163	0.188	0.128	0.092	0.047	0.019	0.004	0.071	0.105	0.117	0.209	0.182	0.085	0.122	0.064	0.032	0.002	0.105	0.095	0.139	0.184	0.139	0.124	0.131	0.053	0.014	0.004	O00264	Membrane-associated progesterone receptor component 1 OS=Homo sapiens GN=PGRMC1 PE=1 SV=3 - [PGRC1_HUMAN]	ER	ER	1	ER
P46777	0.033	0.051	0.057	0.074	0.108	0.114	0.142	0.211	0.194	0.009	0.026	0.041	0.052	0.066	0.077	0.063	0.158	0.254	0.241	0.014	0.035	0.038	0.06	0.075	0.083	0.085	0.162	0.215	0.227	0.016	P46777	60S ribosomal protein L5 OS=Homo sapiens GN=RPL5 PE=1 SV=3 - [RL5_HUMAN]	RIBOSOME	RIBOSOME	1	RIBOSOME
Q9BUJ2-4	0.1	0.045	0.048	0.063	0.083	0.085	0.108	0.177	0.21	0.075	0.054	0.059	0.051	0.065	0.06	0.058	0.111	0.223	0.23	0.083	0.065	0.05	0.067	0.072	0.082	0.084	0.127	0.187	0.181	0.075	Q9BUJ2-4	Isoform 4 of Heterogeneous nuclear ribonucleoprotein U-like protein 1 OS=Homo sapiens GN=HNRNPUL1 - [HNRL1_HUMAN]	unknown	NUCLEUS/CHROMATIN	0.908849	NUCLEUS/CHROMATIN
Q9Y221-2	0.198	0.014	0.019	0.03	0.056	0.061	0.088	0.204	0.26	0.018	0.12	0.046	0.039	0.049	0.042	0.03	0.071	0.233	0.33	0.024	0.205	0.024	0.032	0.053	0.058	0.054	0.092	0.183	0.239	0.029	Q9Y221-2	Isoform 2 of 60S ribosome subunit biogenesis protein NIP7 homolog OS=Homo sapiens GN=NIP7 - [NIP7_HUMAN]	unknown	NUCLEUS/CHROMATIN	0.971509	NUCLEUS/CHROMATIN
Q99541	0.069	0.066	0.148	0.15	0.194	0.121	0.072	0.059	0.08	0.045	0.056	0.107	0.136	0.181	0.126	0.089	0.088	0.076	0.088	0.05	0.073	0.074	0.12	0.165	0.141	0.11	0.094	0.079	0.063	0.073	Q99541	Perilipin-2 OS=Homo sapiens GN=PLIN2 PE=1 SV=2 - [PLIN2_HUMAN]	unknown	ER	0.737706	unknown
Q4V328	0.087	0.065	0.078	0.087	0.111	0.117	0.091	0.088	0.104	0.147	0.056	0.08	0.112	0.096	0.092	0.111	0.096	0.1	0.1	0.141	0.062	0.061	0.105	0.11	0.118	0.111	0.092	0.091	0.095	0.145	Q4V328	GRIP1-associated protein 1 OS=Homo sapiens GN=GRIPAP1 PE=1 SV=1 - [GRAP1_HUMAN]	unknown	CYTOSOL	0.59898	unknown
P61011-2	0.089	0.071	0.074	0.087	0.113	0.109	0.098	0.124	0.16	0.067	0.066	0.11	0.129	0.168	0.127	0.086	0.101	0.08	0.081	0.047	0.074	0.077	0.103	0.133	0.117	0.114	0.119	0.094	0.094	0.065	P61011-2	Isoform 2 of Signal recognition particle 54 kDa protein OS=Homo sapiens GN=SRP54 - [SRP54_HUMAN]	unknown	ER	0.357743	unknown
P84095	0.091	0.163	0.169	0.166	0.141	0.103	0.073	0.058	0.026	0.008	0.131	0.154	0.133	0.185	0.115	0.065	0.1	0.06	0.044	0.017	0.184	0.125	0.162	0.176	0.107	0.086	0.081	0.044	0.017	0.014	P84095	Rho-related GTP-binding protein RhoG OS=Homo sapiens GN=RHOG PE=1 SV=1 - [RHOG_HUMAN]	PM	PM	1	PM
O43175	0.058	0.07	0.09	0.1	0.105	0.142	0.081	0.053	0.075	0.222	0.067	0.083	0.12	0.102	0.097	0.119	0.085	0.056	0.06	0.202	0.062	0.068	0.107	0.118	0.126	0.112	0.078	0.065	0.056	0.197	O43175	D-3-phosphoglycerate dehydrogenase OS=Homo sapiens GN=PHGDH PE=1 SV=4 - [SERA_HUMAN]	unknown	CYTOSOL	0.872811	unknown
O75340	0.062	0.08	0.087	0.107	0.118	0.109	0.098	0.09	0.069	0.164	0.052	0.118	0.127	0.11	0.105	0.104	0.122	0.104	0.056	0.094	0.055	0.076	0.114	0.108	0.117	0.118	0.133	0.098	0.058	0.128	O75340	Programmed cell death protein 6 OS=Homo sapiens GN=PDCD6 PE=1 SV=1 - [PDCD6_HUMAN]	unknown	CYTOSOL	0.451532	unknown
Q9Y508-2	0.076	0.072	0.077	0.092	0.125	0.11	0.096	0.093	0.108	0.127	0.058	0.078	0.097	0.096	0.076	0.079	0.108	0.157	0.139	0.1	0.07	0.067	0.09	0.111	0.102	0.114	0.114	0.113	0.099	0.111	Q9Y508-2	Isoform 2 of E3 ubiquitin-protein ligase RNF114 OS=Homo sapiens GN=RNF114 - [RN114_HUMAN]	unknown	NUCLEUS/CHROMATIN	0.316711	unknown
P63000-2	0.079	0.137	0.154	0.141	0.132	0.114	0.078	0.049	0.037	0.062	0.114	0.116	0.15	0.149	0.113	0.09	0.089	0.049	0.043	0.086	0.144	0.099	0.141	0.144	0.114	0.098	0.078	0.054	0.034	0.094	P63000-2	Isoform B of Ras-related C3 botulinum toxin substrate 1 OS=Homo sapiens GN=RAC1 - [RAC1_HUMAN]	unknown	PM	0.59488	unknown
Q13155	0.047	0.092	0.108	0.1	0.112	0.097	0.052	0.063	0.235	0.1	0.038	0.071	0.103	0.117	0.103	0.073	0.066	0.064	0.267	0.091	0.048	0.075	0.115	0.127	0.112	0.093	0.071	0.075	0.176	0.104	Q13155	Aminoacyl tRNA synthase complex-interacting multifunctional protein 2 OS=Homo sapiens GN=AIMP2 PE=1 SV=2 - [AIMP2_HUMAN]	unknown	PROTEASOME	0.224217	unknown
Q13356	0.089	0.029	0.035	0.055	0.092	0.095	0.137	0.236	0.209	0.017	0.061	0.058	0.062	0.075	0.078	0.07	0.129	0.218	0.195	0.055	0.08	0.04	0.053	0.071	0.075	0.086	0.153	0.212	0.201	0.023	Q13356	Peptidyl-prolyl cis-trans isomerase-like 2 OS=Homo sapiens GN=PPIL2 PE=1 SV=1 - [PPIL2_HUMAN]	unknown	NUCLEUS/CHROMATIN	0.872272	NUCLEUS/CHROMATIN
O95168-2	0.241	0.387	0.228	0.036	0.024	0.035	0.012	0.003	0.015	0.061	0.267	0.344	0.192	0.092	0.037	0.027	0.015	0.011	0.013	0.023	0.362	0.367	0.17	0.047	0.008	0.017	0.008	0.002	0.005	0.072	O95168-2	Isoform 2 of NADH dehydrogenase [ubiquinone] 1 beta subcomplex subunit 4 OS=Homo sapiens GN=NDUFB4 - [NDUB4_HUMAN]	unknown	MITOCHONDRION	0.979299	MITOCHONDRION
Q6P4E1-2	0.06	0.185	0.247	0.153	0.106	0.07	0.065	0.08	0.04	0.008	0.05	0.24	0.113	0.114	0.075	0.055	0.089	0.147	0.074	0.011	0.062	0.172	0.198	0.154	0.088	0.075	0.091	0.1	0.049	0.006	Q6P4E1-2	Isoform 2 of Protein CASC4 OS=Homo sapiens GN=CASC4 - [CASC4_HUMAN]	unknown	GA	0.904813	GA
P01112	0.114	0.169	0.205	0.164	0.137	0.079	0.065	0.034	0.015	0.016	0.17	0.161	0.151	0.162	0.086	0.05	0.069	0.049	0.056	0.027	0.146	0.082	0.116	0.088	0.088	0.094	0.091	0.128	0.109	0.059	P01112	GTPase HRas OS=Homo sapiens GN=HRAS PE=1 SV=1 - [RASH_HUMAN]	unknown	PM	0.697016	unknown
P27694	0.079	0.055	0.067	0.074	0.088	0.123	0.081	0.091	0.165	0.158	0.054	0.066	0.105	0.079	0.091	0.111	0.077	0.078	0.142	0.19	0.057	0.055	0.095	0.1	0.119	0.104	0.079	0.092	0.118	0.177	P27694	Replication protein A 70 kDa DNA-binding subunit OS=Homo sapiens GN=RPA1 PE=1 SV=2 - [RFA1_HUMAN]	unknown	CYTOSOL	0.659198	unknown
Q9HCE1	0.032	0.042	0.051	0.069	0.097	0.105	0.15	0.264	0.164	0.017	0.028	0.039	0.05	0.06	0.062	0.058	0.15	0.313	0.213	0.019	0.032	0.039	0.058	0.079	0.079	0.081	0.18	0.259	0.173	0.02	Q9HCE1	Putative helicase MOV-10 OS=Homo sapiens GN=MOV10 PE=1 SV=2 - [MOV10_HUMAN]	unknown	RIBOSOME	0.909441	RIBOSOME
O75116	0.125	0.162	0.133	0.111	0.087	0.08	0.057	0.066	0.092	0.08	0.118	0.099	0.124	0.11	0.083	0.077	0.075	0.086	0.111	0.112	0.135	0.09	0.113	0.111	0.093	0.079	0.072	0.092	0.106	0.104	O75116	Rho-associated protein kinase 2 OS=Homo sapiens GN=ROCK2 PE=1 SV=4 - [ROCK2_HUMAN]	unknown	NUCLEUS/CHROMATIN	0.241786	unknown
P17706-2	0.094	0.087	0.109	0.115	0.147	0.108	0.096	0.091	0.099	0.048	0.064	0.069	0.095	0.132	0.128	0.088	0.111	0.107	0.121	0.075	0.083	0.068	0.11	0.142	0.126	0.107	0.123	0.093	0.094	0.056	P17706-2	Isoform 2 of Tyrosine-protein phosphatase non-receptor type 2 OS=Homo sapiens GN=PTPN2 - [PTN2_HUMAN]	unknown	ER	0.511928	unknown
Q9BWM7	0.238	0.462	0.21	0.039	0.016	0.01	0.003	0.008	0.004	0.026	0.256	0.382	0.171	0.093	0.047	0.026	0.012	0.012	0.007	0.011	0.37	0.39	0.132	0.049	0.01	0.015	0.011	0.004	0.004	0.007	Q9BWM7	Sideroflexin-3 OS=Homo sapiens GN=SFXN3 PE=1 SV=2 - [SFXN3_HUMAN]	unknown	MITOCHONDRION	0.97833	MITOCHONDRION
P58546	0.048	0.052	0.064	0.072	0.089	0.089	0.064	0.051	0.069	0.379	0.037	0.076	0.103	0.073	0.091	0.119	0.073	0.049	0.056	0.316	0.063	0.064	0.115	0.118	0.133	0.124	0.07	0.057	0.06	0.216	P58546	Myotrophin OS=Homo sapiens GN=MTPN PE=1 SV=2 - [MTPN_HUMAN]	unknown	CYTOSOL	0.906401	CYTOSOL
Q04637-8	0.032	0.041	0.041	0.052	0.083	0.107	0.155	0.251	0.208	0.03	0.028	0.043	0.069	0.086	0.071	0.065	0.171	0.24	0.154	0.063	0.039	0.035	0.057	0.077	0.079	0.084	0.156	0.222	0.18	0.054	Q04637-8	Isoform 8 of Eukaryotic translation initiation factor 4 gamma 1 OS=Homo sapiens GN=EIF4G1 - [IF4G1_HUMAN]	unknown	NUCLEUS/CHROMATIN	0.554267	unknown
Q9UBT2	0.052	0.054	0.069	0.087	0.1	0.163	0.079	0.046	0.067	0.28	0.036	0.06	0.125	0.087	0.096	0.139	0.077	0.044	0.06	0.27	0.042	0.057	0.104	0.11	0.135	0.121	0.075	0.06	0.059	0.237	Q9UBT2	SUMO-activating enzyme subunit 2 OS=Homo sapiens GN=UBA2 PE=1 SV=2 - [SAE2_HUMAN]	unknown	CYTOSOL	0.944464	CYTOSOL
Q96IX5	0.245	0.37	0.131	0.044	0.027	0.05	0.016	0.006	0.018	0.019	0.261	0.331	0.044	0.053	0.023	0.069	0.024	0.006	0.018	0.074	0.612	0.217	0.068	0.027	0.014	0.022	0.014	0.009	0.009	0.01	Q96IX5	Up-regulated during skeletal muscle growth protein 5 OS=Homo sapiens GN=USMG5 PE=1 SV=1 - [USMG5_HUMAN]	unknown	MITOCHONDRION	0.784909	MITOCHONDRION
P35222	0.121	0.202	0.199	0.174	0.114	0.068	0.049	0.029	0.017	0.007	0.218	0.171	0.163	0.167	0.077	0.041	0.059	0.037	0.033	0.021	0.264	0.164	0.192	0.16	0.071	0.05	0.047	0.025	0.012	0.008	P35222	Catenin beta-1 OS=Homo sapiens GN=CTNNB1 PE=1 SV=1 - [CTNB1_HUMAN]	PM	PM	1	PM
P78417	0.053	0.062	0.082	0.088	0.109	0.132	0.076	0.052	0.056	0.272	0.046	0.072	0.126	0.09	0.093	0.142	0.078	0.046	0.058	0.243	0.049	0.063	0.115	0.123	0.124	0.117	0.071	0.055	0.054	0.223	P78417	Glutathione S-transferase omega-1 OS=Homo sapiens GN=GSTO1 PE=1 SV=2 - [GSTO1_HUMAN]	unknown	CYTOSOL	0.929218	CYTOSOL
P06756-3	0.089	0.148	0.158	0.155	0.147	0.101	0.095	0.067	0.023	0.004	0.185	0.164	0.141	0.166	0.095	0.05	0.094	0.055	0.036	0.005	0.184	0.137	0.164	0.171	0.105	0.089	0.088	0.038	0.01	0.004	P06756-3	Isoform 3 of Integrin alpha-V OS=Homo sapiens GN=ITGAV - [ITAV_HUMAN]	PM	PM	1	PM
Q99471	0.047	0.064	0.078	0.092	0.119	0.152	0.097	0.069	0.09	0.173	0.056	0.071	0.124	0.096	0.101	0.129	0.092	0.056	0.079	0.184	0.047	0.063	0.111	0.118	0.128	0.12	0.083	0.065	0.07	0.185	Q99471	Prefoldin subunit 5 OS=Homo sapiens GN=PFDN5 PE=1 SV=2 - [PFD5_HUMAN]	unknown	CYTOSOL	0.857283	unknown
Q8N129	0.09	0.154	0.176	0.153	0.186	0.086	0.056	0.038	0.028	0.042	0.057	0.183	0.136	0.204	0.143	0.083	0.085	0.037	0.016	0.035	0.095	0.153	0.178	0.203	0.129	0.102	0.077	0.033	0.013	0.019	Q8N129	Protein canopy homolog 4 OS=Homo sapiens GN=CNPY4 PE=2 SV=1 - [CNPY4_HUMAN]	unknown	ER	0.92861	unknown
P39748	0.194	0.043	0.05	0.066	0.086	0.1	0.098	0.129	0.134	0.098	0.097	0.059	0.078	0.083	0.076	0.091	0.095	0.12	0.145	0.15	0.117	0.043	0.07	0.084	0.099	0.088	0.105	0.139	0.146	0.108	P39748	Flap endonuclease 1 OS=Homo sapiens GN=FEN1 PE=1 SV=1 - [FEN1_HUMAN]	unknown	NUCLEUS/CHROMATIN	0.820791	NUCLEUS/CHROMATIN
Q08945	0.213	0.068	0.058	0.071	0.08	0.105	0.076	0.069	0.121	0.136	0.174	0.15	0.076	0.069	0.062	0.063	0.077	0.112	0.158	0.062	0.124	0.069	0.077	0.084	0.105	0.096	0.09	0.108	0.116	0.133	Q08945	FACT complex subunit SSRP1 OS=Homo sapiens GN=SSRP1 PE=1 SV=1 - [SSRP1_HUMAN]	unknown	NUCLEUS/CHROMATIN	0.711802	NUCLEUS/CHROMATIN
Q9H773	0.047	0.059	0.077	0.091	0.096	0.11	0.077	0.047	0.066	0.328	0.048	0.071	0.115	0.084	0.091	0.114	0.077	0.047	0.061	0.259	0.047	0.074	0.108	0.127	0.133	0.115	0.071	0.051	0.058	0.221	Q9H773	dCTP pyrophosphatase 1 OS=Homo sapiens GN=DCTPP1 PE=1 SV=1 - [DCTP1_HUMAN]	unknown	CYTOSOL	0.912654	CYTOSOL
Q13435	0.12	0.025	0.033	0.051	0.075	0.092	0.112	0.19	0.225	0.061	0.079	0.037	0.06	0.058	0.073	0.079	0.124	0.216	0.187	0.072	0.09	0.028	0.052	0.067	0.083	0.085	0.13	0.201	0.194	0.064	Q13435	Splicing factor 3B subunit 2 OS=Homo sapiens GN=SF3B2 PE=1 SV=2 - [SF3B2_HUMAN]	unknown	NUCLEUS/CHROMATIN	0.967699	NUCLEUS/CHROMATIN
Q9BXS5	0.03	0.043	0.057	0.082	0.116	0.122	0.178	0.22	0.092	0.046	0.028	0.048	0.057	0.081	0.105	0.098	0.254	0.221	0.052	0.039	0.04	0.05	0.079	0.104	0.113	0.112	0.195	0.176	0.069	0.056	Q9BXS5	AP-1 complex subunit mu-1 OS=Homo sapiens GN=AP1M1 PE=1 SV=3 - [AP1M1_HUMAN]	unknown	RIBOSOME	0.764948	unknown
O95219	0.048	0.049	0.076	0.125	0.173	0.141	0.12	0.092	0.094	0.059	0.035	0.061	0.079	0.147	0.136	0.094	0.183	0.145	0.059	0.036	0.055	0.064	0.113	0.167	0.157	0.128	0.125	0.081	0.049	0.058	O95219	Sorting nexin-4 OS=Homo sapiens GN=SNX4 PE=1 SV=1 - [SNX4_HUMAN]	unknown	ER	0.694134	unknown
Q14558	0.048	0.042	0.051	0.061	0.072	0.093	0.074	0.111	0.293	0.119	0.032	0.047	0.075	0.06	0.057	0.066	0.055	0.096	0.389	0.113	0.034	0.043	0.07	0.076	0.085	0.074	0.056	0.124	0.296	0.137	Q14558	Phosphoribosyl pyrophosphate synthase-associated protein 1 OS=Homo sapiens GN=PRPSAP1 PE=1 SV=2 - [KPRA_HUMAN]	unknown	PROTEASOME	0.699483	unknown
P33993	0.116	0.047	0.055	0.071	0.083	0.118	0.072	0.064	0.16	0.204	0.059	0.056	0.103	0.078	0.083	0.11	0.073	0.059	0.155	0.219	0.09	0.048	0.081	0.097	0.117	0.102	0.071	0.073	0.109	0.208	P33993	DNA replication licensing factor MCM7 OS=Homo sapiens GN=MCM7 PE=1 SV=4 - [MCM7_HUMAN]	unknown	CYTOSOL	0.727458	unknown
Q13308	0.107	0.198	0.204	0.165	0.123	0.075	0.048	0.027	0.019	0.018	0.2	0.165	0.148	0.154	0.091	0.053	0.064	0.04	0.041	0.041	0.227	0.159	0.191	0.17	0.084	0.062	0.055	0.027	0.008	0.013	Q13308	Inactive tyrosine-protein kinase 7 OS=Homo sapiens GN=PTK7 PE=1 SV=2 - [PTK7_HUMAN]	unknown	PM	0.930001	PM
Q9Y5J9	0.228	0.504	0.17	0.034	0.016	0.013	0.011	0.011	0.008	0.008	0.189	0.483	0.165	0.06	0.022	0.014	0.027	0.012	0.007	0.013	0.254	0.389	0.159	0.046	0.016	0.024	0.035	0.037	0.032	0.008	Q9Y5J9	Mitochondrial import inner membrane translocase subunit Tim8 B OS=Homo sapiens GN=TIMM8B PE=1 SV=1 - [TIM8B_HUMAN]	MITOCHONDRION	MITOCHONDRION	1	MITOCHONDRION
P37235	0.072	0.084	0.1	0.121	0.119	0.11	0.08	0.05	0.057	0.171	0.061	0.095	0.111	0.128	0.09	0.089	0.094	0.084	0.062	0.153	0.073	0.069	0.13	0.126	0.127	0.106	0.095	0.063	0.054	0.146	P37235	Hippocalcin-like protein 1 OS=Homo sapiens GN=HPCAL1 PE=1 SV=3 - [HPCL1_HUMAN]	unknown	CYTOSOL	0.526569	unknown
P48634	0.034	0.044	0.049	0.065	0.096	0.101	0.132	0.228	0.21	0.023	0.039	0.054	0.069	0.068	0.072	0.069	0.121	0.194	0.258	0.033	0.037	0.042	0.068	0.082	0.084	0.085	0.137	0.201	0.223	0.028	P48634	Protein PRRC2A OS=Homo sapiens GN=PRRC2A PE=1 SV=3 - [PRC2A_HUMAN]	unknown	RIBOSOME	0.67941	unknown
Q7Z460-4	0.105	0.083	0.07	0.079	0.105	0.065	0.09	0.158	0.207	0.036	0.074	0.104	0.087	0.101	0.075	0.06	0.099	0.157	0.203	0.04	0.044	0.047	0.059	0.064	0.065	0.075	0.125	0.193	0.279	0.05	Q7Z460-4	Isoform 4 of CLIP-associating protein 1 OS=Homo sapiens GN=CLASP1 - [CLAP1_HUMAN]	unknown	NUCLEUS/CHROMATIN	0.440144	unknown
Q14376	0.052	0.068	0.081	0.091	0.105	0.125	0.08	0.041	0.058	0.264	0.049	0.07	0.117	0.098	0.093	0.116	0.073	0.044	0.056	0.29	0.049	0.063	0.109	0.11	0.129	0.114	0.071	0.059	0.056	0.222	Q14376	UDP-glucose 4-epimerase OS=Homo sapiens GN=GALE PE=1 SV=2 - [GALE_HUMAN]	CYTOSOL	CYTOSOL	1	CYTOSOL
P30048-2	0.197	0.424	0.199	0.044	0.034	0.044	0.011	0.012	0.007	0.013	0.253	0.411	0.201	0.065	0.026	0.017	0.006	0.007	0.005	0.011	0.324	0.413	0.18	0.047	0.009	0.025	0.003	0.005	0.002	0.004	P30048-2	Isoform 2 of Thioredoxin-dependent peroxide reductase, mitochondrial OS=Homo sapiens GN=PRDX3 - [PRDX3_HUMAN]	unknown	MITOCHONDRION	0.978251	MITOCHONDRION
Q9UPQ9	0.034	0.04	0.051	0.074	0.125	0.136	0.188	0.213	0.109	0.022	0.04	0.055	0.062	0.078	0.094	0.086	0.21	0.225	0.107	0.039	0.039	0.043	0.065	0.087	0.098	0.107	0.205	0.206	0.111	0.032	Q9UPQ9	Trinucleotide repeat-containing gene 6B protein OS=Homo sapiens GN=TNRC6B PE=1 SV=4 - [TNR6B_HUMAN]	unknown	RIBOSOME	0.851491	unknown
O15479	0.024	0.03	0.034	0.065	0.113	0.139	0.187	0.228	0.166	0.011	0.023	0.024	0.029	0.048	0.079	0.075	0.22	0.293	0.203	0.009	0.028	0.027	0.038	0.058	0.087	0.101	0.225	0.233	0.192	0.013	O15479	Melanoma-associated antigen B2 OS=Homo sapiens GN=MAGEB2 PE=1 SV=3 - [MAGB2_HUMAN]	unknown	RIBOSOME	0.919721	RIBOSOME
P00492	0.051	0.07	0.092	0.104	0.105	0.152	0.078	0.051	0.063	0.233	0.044	0.07	0.13	0.099	0.098	0.126	0.078	0.046	0.058	0.24	0.051	0.07	0.115	0.117	0.133	0.112	0.068	0.058	0.059	0.213	P00492	Hypoxanthine-guanine phosphoribosyltransferase OS=Homo sapiens GN=HPRT1 PE=1 SV=2 - [HPRT_HUMAN]	CYTOSOL	CYTOSOL	1	CYTOSOL
P53041	0.056	0.063	0.084	0.097	0.103	0.125	0.077	0.05	0.068	0.256	0.051	0.08	0.11	0.096	0.093	0.089	0.078	0.049	0.067	0.266	0.049	0.065	0.117	0.119	0.134	0.116	0.07	0.055	0.055	0.224	P53041	Serine/threonine-protein phosphatase 5 OS=Homo sapiens GN=PPP5C PE=1 SV=1 - [PPP5_HUMAN]	unknown	CYTOSOL	0.889487	unknown
Q9NZ45	0.202	0.357	0.199	0.063	0.048	0.049	0.02	0.015	0.017	0.02	0.155	0.431	0.166	0.101	0.058	0.036	0.024	0.014	0.013	0.002	0.267	0.332	0.194	0.083	0.038	0.039	0.025	0.012	0.005	0.004	Q9NZ45	CDGSH iron-sulfur domain-containing protein 1 OS=Homo sapiens GN=CISD1 PE=1 SV=1 - [CISD1_HUMAN]	unknown	MITOCHONDRION	0.82012	MITOCHONDRION
P01033	0.066	0.135	0.165	0.155	0.172	0.122	0.086	0.053	0.021	0.017	0.057	0.166	0.134	0.174	0.153	0.082	0.112	0.057	0.027	0.018	0.079	0.148	0.181	0.188	0.133	0.109	0.098	0.037	0.013	0.011	P01033	Metalloproteinase inhibitor 1 OS=Homo sapiens GN=TIMP1 PE=1 SV=1 - [TIMP1_HUMAN]	unknown	ER	0.898259	unknown
Q96KP4	0.052	0.065	0.088	0.097	0.104	0.145	0.076	0.046	0.061	0.261	0.048	0.073	0.126	0.096	0.099	0.13	0.074	0.045	0.053	0.254	0.049	0.065	0.113	0.119	0.134	0.113	0.073	0.057	0.054	0.223	Q96KP4	Cytosolic non-specific dipeptidase OS=Homo sapiens GN=CNDP2 PE=1 SV=2 - [CNDP2_HUMAN]	CYTOSOL	CYTOSOL	1	CYTOSOL
Q08379	0.06	0.19	0.263	0.149	0.095	0.07	0.063	0.054	0.035	0.017	0.064	0.354	0.192	0.111	0.048	0.038	0.056	0.06	0.042	0.024	0.06	0.215	0.263	0.171	0.074	0.058	0.055	0.055	0.032	0.016	Q08379	Golgin subfamily A member 2 OS=Homo sapiens GN=GOLGA2 PE=1 SV=3 - [GOGA2_HUMAN]	unknown	GA	0.860031	unknown
P23246	0.172	0.023	0.033	0.065	0.115	0.121	0.167	0.189	0.095	0.015	0.072	0.04	0.045	0.073	0.081	0.074	0.194	0.257	0.142	0.018	0.115	0.034	0.05	0.076	0.088	0.096	0.198	0.208	0.113	0.012	P23246	Splicing factor, proline- and glutamine-rich OS=Homo sapiens GN=SFPQ PE=1 SV=2 - [SFPQ_HUMAN]	unknown	NUCLEUS/CHROMATIN	0.752016	NUCLEUS/CHROMATIN
Q9Y3C1	0.141	0.017	0.023	0.042	0.074	0.087	0.115	0.24	0.253	0.011	0.069	0.031	0.047	0.055	0.069	0.06	0.143	0.254	0.259	0.021	0.093	0.03	0.042	0.061	0.071	0.073	0.138	0.226	0.251	0.019	Q9Y3C1	Nucleolar protein 16 OS=Homo sapiens GN=NOP16 PE=1 SV=2 - [NOP16_HUMAN]	NUCLEUS/CHROMATIN	NUCLEUS/CHROMATIN	1	NUCLEUS/CHROMATIN
P07947	0.109	0.172	0.172	0.164	0.118	0.083	0.063	0.045	0.041	0.025	0.194	0.158	0.159	0.168	0.085	0.043	0.063	0.04	0.038	0.015	0.232	0.151	0.187	0.167	0.086	0.062	0.057	0.028	0.01	0.012	P07947	Tyrosine-protein kinase Yes OS=Homo sapiens GN=YES1 PE=1 SV=3 - [YES_HUMAN]	unknown	PM	0.939537	PM
Q06787-8	0.034	0.042	0.056	0.078	0.159	0.196	0.21	0.165	0.036	0.014	0.032	0.044	0.047	0.075	0.108	0.091	0.254	0.241	0.081	0.012	0.044	0.043	0.059	0.086	0.112	0.135	0.286	0.189	0.058	0.036	Q06787-8	Isoform 8 of Synaptic functional regulator FMR1 OS=Homo sapiens GN=FMR1 - [FMR1_HUMAN]	unknown	RIBOSOME	0.826254	unknown
O60826	0.034	0.043	0.089	0.152	0.224	0.171	0.129	0.06	0.053	0.038	0.039	0.079	0.092	0.176	0.168	0.108	0.173	0.075	0.047	0.034	0.049	0.065	0.12	0.179	0.168	0.14	0.121	0.052	0.04	0.05	O60826	Coiled-coil domain-containing protein 22 OS=Homo sapiens GN=CCDC22 PE=1 SV=1 - [CCD22_HUMAN]	unknown	ER	0.492434	unknown
Q9HCN8	0.092	0.149	0.187	0.171	0.186	0.104	0.065	0.025	0.008	0.012	0.062	0.15	0.158	0.213	0.16	0.078	0.095	0.043	0.014	0.016	0.09	0.143	0.172	0.212	0.135	0.109	0.101	0.029	0.005	0.007	Q9HCN8	Stromal cell-derived factor 2-like protein 1 OS=Homo sapiens GN=SDF2L1 PE=1 SV=2 - [SDF2L_HUMAN]	ER	ER	1	ER
Q7L014	0.097	0.036	0.046	0.062	0.083	0.094	0.087	0.148	0.235	0.105	0.073	0.053	0.079	0.069	0.074	0.081	0.097	0.167	0.207	0.097	0.078	0.039	0.066	0.084	0.093	0.087	0.11	0.165	0.177	0.1	Q7L014	Probable ATP-dependent RNA helicase DDX46 OS=Homo sapiens GN=DDX46 PE=1 SV=2 - [DDX46_HUMAN]	unknown	NUCLEUS/CHROMATIN	0.849764	NUCLEUS/CHROMATIN
P49588	0.055	0.072	0.089	0.098	0.11	0.146	0.081	0.047	0.067	0.222	0.051	0.074	0.129	0.098	0.097	0.131	0.079	0.049	0.064	0.224	0.054	0.068	0.112	0.118	0.131	0.116	0.076	0.058	0.056	0.21	P49588	Alanine--tRNA ligase, cytoplasmic OS=Homo sapiens GN=AARS PE=1 SV=2 - [SYAC_HUMAN]	CYTOSOL	CYTOSOL	1	CYTOSOL
Q9HCU8-2	0.161	0.041	0.051	0.059	0.073	0.098	0.095	0.148	0.143	0.117	0.038	0.069	0.096	0.117	0.098	0.139	0.075	0.079	0.106	0.176	0.051	0.051	0.063	0.074	0.114	0.133	0.105	0.08	0.13	0.181	Q9HCU8-2	Isoform 2 of DNA polymerase delta subunit 4 OS=Homo sapiens GN=POLD4 - [DPOD4_HUMAN]	unknown	CYTOSOL	0.542379	unknown
P49721	0.032	0.037	0.047	0.049	0.065	0.083	0.061	0.103	0.405	0.125	0.029	0.041	0.065	0.045	0.055	0.064	0.052	0.101	0.424	0.117	0.036	0.045	0.074	0.077	0.095	0.084	0.063	0.12	0.292	0.128	P49721	Proteasome subunit beta type-2 OS=Homo sapiens GN=PSMB2 PE=1 SV=1 - [PSB2_HUMAN]	PROTEASOME	PROTEASOME	1	PROTEASOME
Q15126	0.073	0.077	0.077	0.092	0.106	0.114	0.086	0.09	0.067	0.191	0.09	0.082	0.119	0.097	0.096	0.128	0.079	0.059	0.047	0.206	0.076	0.079	0.113	0.124	0.133	0.108	0.083	0.061	0.05	0.18	Q15126	Phosphomevalonate kinase OS=Homo sapiens GN=PMVK PE=1 SV=3 - [PMVK_HUMAN]	unknown	CYTOSOL	0.834362	unknown
Q7Z739	0.043	0.048	0.064	0.084	0.133	0.136	0.175	0.186	0.108	0.013	0.044	0.05	0.065	0.087	0.086	0.07	0.171	0.247	0.143	0.025	0.048	0.042	0.076	0.098	0.098	0.101	0.185	0.192	0.126	0.019	Q7Z739	YTH domain-containing family protein 3 OS=Homo sapiens GN=YTHDF3 PE=1 SV=1 - [YTHD3_HUMAN]	unknown	RIBOSOME	0.864708	unknown
Q6IQ22	0.081	0.103	0.095	0.107	0.128	0.093	0.108	0.122	0.084	0.07	0.074	0.1	0.098	0.12	0.111	0.082	0.119	0.103	0.09	0.077	0.103	0.096	0.123	0.144	0.115	0.099	0.111	0.092	0.053	0.058	Q6IQ22	Ras-related protein Rab-12 OS=Homo sapiens GN=RAB12 PE=1 SV=3 - [RAB12_HUMAN]	unknown	ER	0.353287	unknown
P00390-2	0.077	0.117	0.09	0.087	0.08	0.082	0.072	0.056	0.074	0.25	0.073	0.114	0.068	0.08	0.07	0.069	0.084	0.057	0.075	0.301	0.073	0.099	0.114	0.107	0.115	0.104	0.064	0.054	0.055	0.211	P00390-2	Isoform Cytoplasmic of Glutathione reductase, mitochondrial OS=Homo sapiens GN=GSR - [GSHR_HUMAN]	unknown	CYTOSOL	0.751217	unknown
Q14103-4	0.206	0.004	0.013	0.02	0.067	0.026	0.144	0.281	0.212	0.027	0.018	0.035	0.016	0.02	0.026	0.025	0.088	0.52	0.195	0.057	0.096	0.03	0.045	0.06	0.071	0.088	0.171	0.245	0.174	0.017	Q14103-4	Isoform 4 of Heterogeneous nuclear ribonucleoprotein D0 OS=Homo sapiens GN=HNRNPD - [HNRPD_HUMAN]	unknown	NUCLEUS/CHROMATIN	0.963834	NUCLEUS/CHROMATIN
P22087	0.263	0.013	0.02	0.04	0.059	0.072	0.094	0.185	0.206	0.039	0.15	0.032	0.04	0.045	0.056	0.051	0.113	0.215	0.244	0.045	0.232	0.02	0.035	0.053	0.06	0.059	0.103	0.183	0.212	0.046	P22087	rRNA 2'-O-methyltransferase fibrillarin OS=Homo sapiens GN=FBL PE=1 SV=2 - [FBRL_HUMAN]	NUCLEUS/CHROMATIN	NUCLEUS/CHROMATIN	1	NUCLEUS/CHROMATIN
Q9BT09	0.085	0.174	0.19	0.165	0.159	0.094	0.055	0.027	0.013	0.008	0.068	0.178	0.161	0.211	0.16	0.061	0.079	0.031	0.016	0.02	0.09	0.151	0.182	0.193	0.127	0.102	0.085	0.033	0.01	0.009	Q9BT09	Protein canopy homolog 3 OS=Homo sapiens GN=CNPY3 PE=1 SV=1 - [CNPY3_HUMAN]	ER	ER	1	ER
Q9H444	0.067	0.077	0.101	0.115	0.152	0.159	0.093	0.06	0.084	0.097	0.052	0.073	0.1	0.107	0.132	0.131	0.153	0.083	0.083	0.09	0.064	0.082	0.129	0.134	0.134	0.143	0.098	0.056	0.059	0.098	Q9H444	Charged multivesicular body protein 4b OS=Homo sapiens GN=CHMP4B PE=1 SV=1 - [CHM4B_HUMAN]	unknown	CYTOSOL	0.349902	unknown
O00487	0.031	0.04	0.045	0.052	0.065	0.085	0.061	0.108	0.402	0.102	0.035	0.042	0.078	0.055	0.062	0.08	0.058	0.112	0.373	0.1	0.039	0.039	0.069	0.074	0.084	0.081	0.061	0.128	0.309	0.114	O00487	26S proteasome non-ATPase regulatory subunit 14 OS=Homo sapiens GN=PSMD14 PE=1 SV=1 - [PSDE_HUMAN]	PROTEASOME	PROTEASOME	1	PROTEASOME
P08779	0.185	0.06	0.086	0.079	0.043	0.145	0.078	0.079	0.097	0.101	0.191	0.036	0.051	0.108	0.18	0.138	0.114	0.047	0.054	0.043	0.051	0.544	0.032	0.04	0.038	0.055	0.104	0.028	0.038	0.014	P08779	Keratin, type I cytoskeletal 16 OS=Homo sapiens GN=KRT16 PE=1 SV=4 - [K1C16_HUMAN]	unknown	NUCLEUS/CHROMATIN	0.381996	unknown
Q8IXM2	0.41	0.045	0.037	0.059	0.068	0.068	0.064	0.064	0.102	0.052	0.211	0.113	0.109	0.089	0.074	0.076	0.071	0.075	0.092	0.09	0.347	0.034	0.094	0.086	0.099	0.082	0.063	0.061	0.058	0.077	Q8IXM2	Chromatin complexes subunit BAP18 OS=Homo sapiens GN=BAP18 PE=1 SV=1 - [BAP18_HUMAN]	unknown	NUCLEUS/CHROMATIN	0.813686	NUCLEUS/CHROMATIN
Q9P0L0	0.09	0.115	0.158	0.168	0.197	0.121	0.083	0.038	0.019	0.008	0.074	0.109	0.106	0.219	0.181	0.085	0.119	0.054	0.039	0.008	0.099	0.096	0.157	0.191	0.147	0.118	0.122	0.047	0.015	0.004	Q9P0L0	Vesicle-associated membrane protein-associated protein A OS=Homo sapiens GN=VAPA PE=1 SV=3 - [VAPA_HUMAN]	unknown	ER	0.954983	ER
P82650	0.241	0.419	0.238	0.038	0.017	0.021	0.006	0.006	0.01	0.019	0.298	0.337	0.182	0.077	0.036	0.018	0.014	0.011	0.021	0.012	0.351	0.363	0.176	0.048	0.02	0.024	0.01	0.008	0.01	0.008	P82650	28S ribosomal protein S22, mitochondrial OS=Homo sapiens GN=MRPS22 PE=1 SV=1 - [RT22_HUMAN]	unknown	MITOCHONDRION	0.976907	MITOCHONDRION
P43304	0.244	0.443	0.203	0.04	0.019	0.025	0.008	0.009	0.014	0.007	0.255	0.382	0.158	0.084	0.039	0.021	0.011	0.013	0.007	0.007	0.363	0.381	0.158	0.054	0.007	0.011	0.007	0.007	0.004	0.004	P43304	Glycerol-3-phosphate dehydrogenase, mitochondrial OS=Homo sapiens GN=GPD2 PE=1 SV=3 - [GPDM_HUMAN]	MITOCHONDRION	MITOCHONDRION	1	MITOCHONDRION
Q9BW19	0.177	0.042	0.048	0.071	0.113	0.122	0.148	0.153	0.108	0.012	0.11	0.045	0.051	0.072	0.083	0.068	0.173	0.2	0.159	0.028	0.113	0.041	0.056	0.079	0.087	0.09	0.169	0.183	0.162	0.027	Q9BW19	Kinesin-like protein KIFC1 OS=Homo sapiens GN=KIFC1 PE=1 SV=2 - [KIFC1_HUMAN]	unknown	NUCLEUS/CHROMATIN	0.776269	NUCLEUS/CHROMATIN
Q99543	0.058	0.038	0.041	0.057	0.102	0.111	0.144	0.227	0.198	0.024	0.044	0.034	0.045	0.06	0.076	0.071	0.183	0.244	0.195	0.028	0.044	0.032	0.052	0.07	0.087	0.094	0.173	0.224	0.197	0.029	Q99543	DnaJ homolog subfamily C member 2 OS=Homo sapiens GN=DNAJC2 PE=1 SV=4 - [DNJC2_HUMAN]	unknown	RIBOSOME	0.590449	unknown
P51809	0.035	0.071	0.085	0.107	0.147	0.11	0.124	0.174	0.13	0.01	0.047	0.108	0.084	0.127	0.131	0.077	0.15	0.165	0.103	0.004	0.064	0.09	0.108	0.146	0.109	0.102	0.129	0.14	0.095	0.01	P51809	Vesicle-associated membrane protein 7 OS=Homo sapiens GN=VAMP7 PE=1 SV=3 - [VAMP7_HUMAN]	unknown	ER	0.31022	unknown
P63096	0.105	0.206	0.205	0.184	0.127	0.082	0.045	0.019	0.014	0.01	0.174	0.181	0.148	0.17	0.074	0.037	0.058	0.049	0.059	0.011	0.217	0.166	0.186	0.174	0.092	0.061	0.047	0.026	0.009	0.009	P63096	Guanine nucleotide-binding protein G(i) subunit alpha-1 OS=Homo sapiens GN=GNAI1 PE=1 SV=2 - [GNAI1_HUMAN]	unknown	PM	0.912436	PM
P30042	0.236	0.48	0.22	0.031	0.006	0.006	0.001	0.001	0.001	0.006	0.256	0.38	0.187	0.067	0.03	0.018	0.012	0.01	0.013	0.011	0.359	0.401	0.162	0.044	0.006	0.015	0.005	0.005	0.004	0.008	P30042	ES1 protein homolog, mitochondrial OS=Homo sapiens GN=C21orf33 PE=1 SV=3 - [ES1_HUMAN]	MITOCHONDRION	MITOCHONDRION	1	MITOCHONDRION
O00429	0.062	0.056	0.091	0.111	0.1	0.112	0.092	0.089	0.103	0.18	0.058	0.078	0.118	0.101	0.088	0.112	0.076	0.082	0.097	0.191	0.04	0.055	0.107	0.125	0.124	0.132	0.12	0.062	0.094	0.224	O00429	Dynamin-1-like protein OS=Homo sapiens GN=DNM1L PE=1 SV=2 - [DNM1L_HUMAN]	unknown	CYTOSOL	0.835543	unknown
Q9NX70	0.153	0.035	0.052	0.077	0.119	0.125	0.139	0.139	0.095	0.061	0.091	0.063	0.083	0.093	0.105	0.105	0.173	0.143	0.08	0.077	0.101	0.055	0.083	0.098	0.104	0.119	0.163	0.127	0.08	0.068	Q9NX70	Mediator of RNA polymerase II transcription subunit 29 OS=Homo sapiens GN=MED29 PE=1 SV=1 - [MED29_HUMAN]	unknown	NUCLEUS/CHROMATIN	0.639353	unknown
Q96GS4	0.04	0.07	0.107	0.138	0.229	0.177	0.125	0.07	0.041	0.02	0.048	0.122	0.116	0.169	0.167	0.093	0.147	0.093	0.044	0.028	0.063	0.098	0.136	0.173	0.131	0.106	0.14	0.083	0.043	0.011	Q96GS4	BLOC-1-related complex subunit 6 OS=Homo sapiens GN=BORCS6 PE=1 SV=2 - [BORC6_HUMAN]	unknown	ER	0.723903	unknown
Q6ZMI0	0.103	0.043	0.063	0.073	0.107	0.121	0.127	0.176	0.141	0.02	0.057	0.067	0.084	0.124	0.116	0.078	0.153	0.167	0.138	0.028	0.065	0.049	0.075	0.101	0.094	0.09	0.138	0.171	0.175	0.032	Q6ZMI0	Protein phosphatase 1 regulatory subunit 21 OS=Homo sapiens GN=PPP1R21 PE=1 SV=1 - [PPR21_HUMAN]	unknown	RIBOSOME	0.635871	unknown
P25788-2	0.034	0.039	0.048	0.051	0.066	0.092	0.061	0.1	0.389	0.116	0.03	0.045	0.08	0.05	0.061	0.081	0.054	0.096	0.384	0.111	0.035	0.044	0.078	0.079	0.094	0.085	0.061	0.112	0.268	0.132	P25788-2	Isoform 2 of Proteasome subunit alpha type-3 OS=Homo sapiens GN=PSMA3 - [PSA3_HUMAN]	PROTEASOME	PROTEASOME	1	PROTEASOME
Q7Z406-6	0.08	0.085	0.086	0.088	0.096	0.115	0.067	0.055	0.101	0.205	0.066	0.073	0.111	0.093	0.09	0.109	0.071	0.055	0.128	0.196	0.066	0.067	0.109	0.113	0.12	0.105	0.074	0.061	0.071	0.204	Q7Z406-6	Isoform 6 of Myosin-14 OS=Homo sapiens GN=MYH14 - [MYH14_HUMAN]	unknown	CYTOSOL	0.810427	unknown
Q5HYN5	0.068	0.033	0.039	0.059	0.084	0.101	0.125	0.204	0.237	0.052	0.029	0.034	0.05	0.05	0.065	0.064	0.118	0.22	0.343	0.055	0.036	0.038	0.049	0.071	0.086	0.078	0.122	0.199	0.233	0.067	Q5HYN5	Cancer/testis antigen family 45 member A1 OS=Homo sapiens GN=CT45A1 PE=2 SV=1 - [CT451_HUMAN]	unknown	NUCLEUS/CHROMATIN	0.832494	NUCLEUS/CHROMATIN
P04844-2	0.118	0.168	0.194	0.167	0.188	0.092	0.05	0.02	0.007	0.007	0.079	0.133	0.139	0.233	0.203	0.076	0.09	0.035	0.012	0.011	0.101	0.124	0.182	0.211	0.137	0.099	0.091	0.024	0.004	0.003	P04844-2	Isoform 2 of Dolichyl-diphosphooligosaccharide--protein glycosyltransferase subunit 2 OS=Homo sapiens GN=RPN2 - [RPN2_HUMAN]	unknown	ER	0.963657	ER
Q9P270	0.255	0.085	0.067	0.079	0.092	0.091	0.101	0.114	0.098	0.012	0.17	0.124	0.099	0.107	0.081	0.07	0.101	0.101	0.094	0.059	0.157	0.063	0.073	0.093	0.087	0.09	0.138	0.146	0.134	0.016	Q9P270	SLAIN motif-containing protein 2 OS=Homo sapiens GN=SLAIN2 PE=1 SV=2 - [SLAI2_HUMAN]	unknown	NUCLEUS/CHROMATIN	0.765512	NUCLEUS/CHROMATIN
P02533	0.176	0.015	0.104	0.063	0.041	0.059	0.086	0.164	0.127	0.104	0.195	0.072	0.032	0.082	0.055	0.168	0.083	0.089	0.105	0.054	0.034	0.592	0.046	0.036	0.061	0.063	0.132	0.034	0.037	0.017	P02533	Keratin, type I cytoskeletal 14 OS=Homo sapiens GN=KRT14 PE=1 SV=4 - [K1C14_HUMAN]	unknown	NUCLEUS/CHROMATIN	0.556942	unknown
Q7L2H7	0.023	0.032	0.035	0.049	0.064	0.078	0.096	0.215	0.364	0.04	0.023	0.034	0.049	0.036	0.049	0.055	0.069	0.201	0.446	0.054	0.034	0.038	0.054	0.074	0.077	0.061	0.096	0.187	0.3	0.064	Q7L2H7	Eukaryotic translation initiation factor 3 subunit M OS=Homo sapiens GN=EIF3M PE=1 SV=1 - [EIF3M_HUMAN]	unknown	NUCLEUS/CHROMATIN	0.805279	NUCLEUS/CHROMATIN
P49755	0.074	0.126	0.191	0.163	0.156	0.094	0.093	0.072	0.012	0.009	0.064	0.241	0.12	0.161	0.127	0.064	0.121	0.08	0.023	0.01	0.08	0.136	0.159	0.175	0.116	0.105	0.118	0.062	0.014	0.013	P49755	Transmembrane emp24 domain-containing protein 10 OS=Homo sapiens GN=TMED10 PE=1 SV=2 - [TMEDA_HUMAN]	unknown	ER	0.594189	unknown
Q8TCD5	0.054	0.095	0.092	0.086	0.091	0.118	0.068	0.046	0.054	0.259	0.048	0.091	0.111	0.092	0.098	0.13	0.071	0.046	0.055	0.254	0.065	0.091	0.113	0.115	0.125	0.11	0.072	0.055	0.053	0.183	Q8TCD5	5'(3')-deoxyribonucleotidase, cytosolic type OS=Homo sapiens GN=NT5C PE=1 SV=2 - [NT5C_HUMAN]	unknown	CYTOSOL	0.895964	CYTOSOL
P51911	0.134	0.153	0.127	0.106	0.118	0.096	0.076	0.066	0.079	0.044	0.291	0.157	0.114	0.099	0.071	0.056	0.06	0.04	0.045	0.04	0.342	0.15	0.114	0.095	0.059	0.075	0.05	0.039	0.035	0.016	P51911	Calponin-1 OS=Homo sapiens GN=CNN1 PE=1 SV=2 - [CNN1_HUMAN]	unknown	MITOCHONDRION	0.379877	unknown
O15355	0.054	0.051	0.067	0.086	0.099	0.147	0.085	0.06	0.091	0.235	0.045	0.063	0.12	0.084	0.098	0.136	0.081	0.053	0.073	0.233	0.042	0.054	0.107	0.108	0.132	0.122	0.075	0.064	0.071	0.213	O15355	Protein phosphatase 1G OS=Homo sapiens GN=PPM1G PE=1 SV=1 - [PPM1G_HUMAN]	unknown	CYTOSOL	0.923073	CYTOSOL
Q9UHD1-2	0.049	0.066	0.09	0.106	0.109	0.139	0.079	0.047	0.071	0.252	0.049	0.078	0.124	0.096	0.094	0.131	0.071	0.046	0.062	0.246	0.048	0.066	0.114	0.122	0.133	0.117	0.071	0.055	0.056	0.207	Q9UHD1-2	Isoform 2 of Cysteine and histidine-rich domain-containing protein 1 OS=Homo sapiens GN=CHORDC1 - [CHRD1_HUMAN]	unknown	CYTOSOL	0.918776	CYTOSOL
Q9UBP0-3	0.075	0.064	0.08	0.118	0.191	0.178	0.144	0.079	0.047	0.017	0.078	0.096	0.083	0.138	0.133	0.084	0.16	0.123	0.066	0.029	0.089	0.091	0.098	0.139	0.134	0.125	0.164	0.078	0.051	0.02	Q9UBP0-3	Isoform 3 of Spastin OS=Homo sapiens GN=SPAST - [SPAST_HUMAN]	unknown	ER	0.565081	unknown
O95777	0.122	0.032	0.047	0.06	0.083	0.117	0.098	0.144	0.168	0.129	0.063	0.051	0.107	0.081	0.081	0.102	0.105	0.146	0.113	0.152	0.084	0.037	0.073	0.089	0.103	0.086	0.106	0.153	0.154	0.131	O95777	U6 snRNA-associated Sm-like protein LSm8 OS=Homo sapiens GN=LSM8 PE=1 SV=3 - [LSM8_HUMAN]	unknown	NUCLEUS/CHROMATIN	0.672844	NUCLEUS/CHROMATIN
Q9NRW1	0.057	0.091	0.121	0.139	0.16	0.143	0.122	0.085	0.042	0.032	0.053	0.15	0.116	0.158	0.143	0.092	0.119	0.067	0.034	0.047	0.07	0.108	0.152	0.185	0.139	0.123	0.096	0.058	0.026	0.039	Q9NRW1	Ras-related protein Rab-6B OS=Homo sapiens GN=RAB6B PE=1 SV=1 - [RAB6B_HUMAN]	unknown	ER	0.799218	unknown
Q9UMR2-2	0.063	0.038	0.059	0.068	0.084	0.106	0.109	0.195	0.184	0.074	0.051	0.045	0.067	0.059	0.079	0.074	0.133	0.228	0.17	0.074	0.051	0.033	0.068	0.072	0.082	0.088	0.117	0.203	0.206	0.073	Q9UMR2-2	Isoform 2 of ATP-dependent RNA helicase DDX19B OS=Homo sapiens GN=DDX19B - [DD19B_HUMAN]	unknown	NUCLEUS/CHROMATIN	0.829686	NUCLEUS/CHROMATIN
Q6PJT7-5	0.129	0.008	0.022	0.042	0.053	0.07	0.136	0.306	0.189	0.03	0.064	0.026	0.048	0.05	0.052	0.057	0.145	0.337	0.167	0.034	0.082	0.014	0.029	0.045	0.053	0.057	0.161	0.343	0.194	0.021	Q6PJT7-5	Isoform 5 of Zinc finger CCCH domain-containing protein 14 OS=Homo sapiens GN=ZC3H14 - [ZC3HE_HUMAN]	unknown	NUCLEUS/CHROMATIN	0.976095	NUCLEUS/CHROMATIN
P08240	0.084	0.133	0.183	0.178	0.198	0.111	0.061	0.027	0.009	0.004	0.064	0.1	0.115	0.246	0.208	0.083	0.107	0.038	0.018	0.01	0.096	0.107	0.168	0.216	0.156	0.113	0.108	0.028	0.006	0.002	P08240	Signal recognition particle receptor subunit alpha OS=Homo sapiens GN=SRPRA PE=1 SV=2 - [SRPRA_HUMAN]	ER	ER	1	ER
Q8N1F7	0.381	0.051	0.057	0.075	0.089	0.083	0.056	0.046	0.076	0.09	0.196	0.094	0.103	0.108	0.098	0.086	0.075	0.061	0.078	0.101	0.271	0.056	0.081	0.104	0.098	0.087	0.069	0.053	0.06	0.116	Q8N1F7	Nuclear pore complex protein Nup93 OS=Homo sapiens GN=NUP93 PE=1 SV=2 - [NUP93_HUMAN]	unknown	NUCLEUS/CHROMATIN	0.66295	NUCLEUS/CHROMATIN
P60880	0.104	0.177	0.161	0.154	0.133	0.092	0.063	0.043	0.038	0.033	0.196	0.112	0.131	0.138	0.082	0.075	0.088	0.066	0.07	0.023	0.214	0.129	0.164	0.162	0.087	0.065	0.066	0.051	0.029	0.023	P60880	Synaptosomal-associated protein 25 OS=Homo sapiens GN=SNAP25 PE=1 SV=1 - [SNP25_HUMAN]	unknown	PM	0.915861	PM
P49840	0.097	0.064	0.082	0.084	0.104	0.109	0.094	0.124	0.138	0.09	0.086	0.08	0.099	0.095	0.077	0.091	0.104	0.107	0.126	0.115	0.09	0.074	0.096	0.112	0.101	0.095	0.106	0.128	0.108	0.097	P49840	Glycogen synthase kinase-3 alpha OS=Homo sapiens GN=GSK3A PE=1 SV=2 - [GSK3A_HUMAN]	unknown	NUCLEUS/CHROMATIN	0.512846	unknown
P49589-3	0.088	0.065	0.076	0.088	0.097	0.119	0.075	0.072	0.109	0.199	0.069	0.08	0.109	0.088	0.091	0.106	0.077	0.068	0.103	0.196	0.065	0.059	0.099	0.107	0.117	0.102	0.081	0.082	0.099	0.183	P49589-3	Isoform 3 of Cysteine--tRNA ligase, cytoplasmic OS=Homo sapiens GN=CARS - [SYCC_HUMAN]	unknown	CYTOSOL	0.763228	unknown
O15144	0.097	0.086	0.088	0.081	0.084	0.086	0.092	0.147	0.154	0.068	0.085	0.093	0.088	0.084	0.068	0.074	0.092	0.14	0.155	0.111	0.11	0.084	0.096	0.1	0.081	0.076	0.092	0.124	0.131	0.09	O15144	Actin-related protein 2/3 complex subunit 2 OS=Homo sapiens GN=ARPC2 PE=1 SV=1 - [ARPC2_HUMAN]	unknown	NUCLEUS/CHROMATIN	0.668247	NUCLEUS/CHROMATIN
Q9Y263	0.072	0.086	0.096	0.108	0.125	0.116	0.075	0.059	0.098	0.151	0.056	0.1	0.121	0.114	0.107	0.099	0.081	0.059	0.092	0.147	0.069	0.082	0.117	0.13	0.129	0.108	0.083	0.06	0.062	0.143	Q9Y263	Phospholipase A-2-activating protein OS=Homo sapiens GN=PLAA PE=1 SV=2 - [PLAP_HUMAN]	unknown	CYTOSOL	0.560206	unknown
Q96AG4	0.095	0.159	0.194	0.174	0.185	0.093	0.051	0.02	0.007	0.007	0.068	0.124	0.132	0.251	0.207	0.081	0.09	0.031	0.011	0.006	0.103	0.127	0.191	0.215	0.14	0.107	0.09	0.023	0.006	0.003	Q96AG4	Leucine-rich repeat-containing protein 59 OS=Homo sapiens GN=LRRC59 PE=1 SV=1 - [LRC59_HUMAN]	unknown	ER	0.965454	ER
Q14258	0.039	0.042	0.052	0.068	0.098	0.087	0.128	0.234	0.225	0.015	0.028	0.041	0.046	0.058	0.066	0.053	0.132	0.285	0.256	0.017	0.037	0.039	0.059	0.075	0.078	0.079	0.141	0.233	0.238	0.019	Q14258	E3 ubiquitin/ISG15 ligase TRIM25 OS=Homo sapiens GN=TRIM25 PE=1 SV=2 - [TRI25_HUMAN]	unknown	RIBOSOME	0.866295	unknown
P62995-3	0.23	0.016	0.022	0.046	0.069	0.088	0.138	0.212	0.13	0.027	0.093	0.026	0.044	0.051	0.063	0.066	0.175	0.283	0.159	0.026	0.123	0.019	0.038	0.064	0.069	0.077	0.189	0.251	0.139	0.031	P62995-3	Isoform 3 of Transformer-2 protein homolog beta OS=Homo sapiens GN=TRA2B - [TRA2B_HUMAN]	unknown	NUCLEUS/CHROMATIN	0.980261	NUCLEUS/CHROMATIN
P09012	0.164	0.026	0.033	0.053	0.081	0.104	0.124	0.217	0.167	0.034	0.079	0.043	0.054	0.064	0.073	0.068	0.14	0.254	0.169	0.046	0.102	0.032	0.054	0.074	0.09	0.08	0.161	0.221	0.147	0.041	P09012	U1 small nuclear ribonucleoprotein A OS=Homo sapiens GN=SNRPA PE=1 SV=3 - [SNRPA_HUMAN]	unknown	NUCLEUS/CHROMATIN	0.9597	NUCLEUS/CHROMATIN
Q14699	0.101	0.189	0.213	0.189	0.129	0.08	0.042	0.022	0.016	0.004	0.217	0.181	0.164	0.186	0.08	0.034	0.047	0.03	0.032	0.008	0.231	0.161	0.194	0.174	0.081	0.058	0.049	0.027	0.01	0.005	Q14699	Raftlin OS=Homo sapiens GN=RFTN1 PE=1 SV=4 - [RFTN1_HUMAN]	PM	PM	1	PM
P41208	0.214	0.079	0.073	0.087	0.11	0.124	0.086	0.068	0.077	0.087	0.132	0.116	0.095	0.09	0.082	0.081	0.092	0.073	0.085	0.108	0.126	0.083	0.106	0.118	0.107	0.108	0.082	0.082	0.08	0.103	P41208	Centrin-2 OS=Homo sapiens GN=CETN2 PE=1 SV=1 - [CETN2_HUMAN]	unknown	NUCLEUS/CHROMATIN	0.406487	unknown
O95249	0.045	0.166	0.222	0.163	0.113	0.087	0.072	0.073	0.034	0.006	0.045	0.258	0.142	0.126	0.079	0.054	0.09	0.122	0.06	0.008	0.068	0.166	0.188	0.171	0.087	0.082	0.094	0.081	0.04	0.013	O95249	Golgi SNAP receptor complex member 1 OS=Homo sapiens GN=GOSR1 PE=1 SV=1 - [GOSR1_HUMAN]	GA	GA	1	GA
Q9BS26	0.074	0.141	0.191	0.152	0.168	0.096	0.088	0.057	0.012	0.014	0.057	0.21	0.14	0.156	0.127	0.066	0.115	0.079	0.022	0.029	0.08	0.146	0.174	0.182	0.127	0.108	0.119	0.049	0.009	0.009	Q9BS26	Endoplasmic reticulum resident protein 44 OS=Homo sapiens GN=ERP44 PE=1 SV=1 - [ERP44_HUMAN]	ER	ER	1	ER
O75533	0.135	0.028	0.036	0.053	0.07	0.084	0.104	0.196	0.233	0.065	0.074	0.035	0.053	0.051	0.06	0.067	0.131	0.242	0.208	0.076	0.089	0.029	0.051	0.067	0.075	0.078	0.135	0.202	0.198	0.071	O75533	Splicing factor 3B subunit 1 OS=Homo sapiens GN=SF3B1 PE=1 SV=3 - [SF3B1_HUMAN]	unknown	NUCLEUS/CHROMATIN	0.973765	NUCLEUS/CHROMATIN
P13861	0.092	0.156	0.124	0.109	0.097	0.1	0.067	0.062	0.1	0.093	0.108	0.127	0.112	0.095	0.072	0.092	0.074	0.064	0.101	0.142	0.124	0.114	0.122	0.115	0.099	0.086	0.07	0.079	0.074	0.125	P13861	cAMP-dependent protein kinase type II-alpha regulatory subunit OS=Homo sapiens GN=PRKAR2A PE=1 SV=2 - [KAP2_HUMAN]	unknown	CYTOSOL	0.273571	unknown
P46937-6	0.11	0.081	0.102	0.106	0.118	0.133	0.074	0.045	0.071	0.16	0.076	0.07	0.134	0.109	0.106	0.125	0.085	0.046	0.068	0.158	0.077	0.068	0.122	0.121	0.124	0.124	0.078	0.057	0.055	0.166	P46937-6	Isoform 6 of Transcriptional coactivator YAP1 OS=Homo sapiens GN=YAP1 - [YAP1_HUMAN]	unknown	CYTOSOL	0.735423	unknown
Q9BTV4	0.135	0.171	0.181	0.15	0.158	0.081	0.067	0.031	0.01	0.011	0.135	0.175	0.089	0.199	0.143	0.062	0.11	0.061	0.021	0.008	0.112	0.114	0.166	0.205	0.139	0.112	0.105	0.034	0.008	0.008	Q9BTV4	Transmembrane protein 43 OS=Homo sapiens GN=TMEM43 PE=1 SV=1 - [TMM43_HUMAN]	unknown	ER	0.862195	unknown
O75792	0.098	0.051	0.067	0.066	0.093	0.103	0.095	0.121	0.142	0.138	0.079	0.072	0.103	0.087	0.096	0.108	0.099	0.11	0.07	0.145	0.073	0.055	0.087	0.092	0.108	0.106	0.1	0.121	0.131	0.122	O75792	Ribonuclease H2 subunit A OS=Homo sapiens GN=RNASEH2A PE=1 SV=2 - [RNH2A_HUMAN]	unknown	NUCLEUS/CHROMATIN	0.427126	unknown
Q8N126	0.117	0.207	0.211	0.176	0.125	0.072	0.044	0.027	0.01	0.002	0.233	0.185	0.166	0.184	0.085	0.039	0.049	0.034	0.03	0.004	0.266	0.166	0.179	0.169	0.077	0.056	0.044	0.024	0.011	0.005	Q8N126	Cell adhesion molecule 3 OS=Homo sapiens GN=CADM3 PE=1 SV=1 - [CADM3_HUMAN]	unknown	PM	0.942934	PM
Q08257	0.16	0.3	0.163	0.061	0.045	0.061	0.035	0.024	0.029	0.096	0.157	0.234	0.142	0.082	0.059	0.072	0.048	0.032	0.042	0.131	0.218	0.287	0.138	0.075	0.054	0.053	0.032	0.026	0.029	0.076	Q08257	Quinone oxidoreductase OS=Homo sapiens GN=CRYZ PE=1 SV=1 - [QOR_HUMAN]	unknown	MITOCHONDRION	0.65853	MITOCHONDRION
P49327	0.047	0.068	0.087	0.096	0.102	0.128	0.074	0.057	0.121	0.208	0.05	0.073	0.125	0.096	0.092	0.112	0.073	0.053	0.117	0.208	0.049	0.065	0.114	0.115	0.123	0.107	0.072	0.064	0.086	0.197	P49327	Fatty acid synthase OS=Homo sapiens GN=FASN PE=1 SV=3 - [FAS_HUMAN]	unknown	CYTOSOL	0.848554	unknown
Q9UNQ2	0.058	0.029	0.036	0.052	0.092	0.106	0.128	0.24	0.222	0.017	0.029	0.027	0.036	0.044	0.059	0.053	0.155	0.284	0.291	0.015	0.042	0.028	0.041	0.063	0.068	0.076	0.15	0.246	0.261	0.017	Q9UNQ2	Probable dimethyladenosine transferase OS=Homo sapiens GN=DIMT1 PE=1 SV=1 - [DIM1_HUMAN]	unknown	RIBOSOME	0.609886	unknown
Q7Z5L9	0.124	0.04	0.055	0.078	0.117	0.128	0.111	0.12	0.153	0.066	0.082	0.079	0.104	0.093	0.106	0.107	0.117	0.112	0.112	0.073	0.079	0.051	0.093	0.105	0.102	0.13	0.119	0.111	0.122	0.072	Q7Z5L9	Interferon regulatory factor 2-binding protein 2 OS=Homo sapiens GN=IRF2BP2 PE=1 SV=2 - [I2BP2_HUMAN]	unknown	NUCLEUS/CHROMATIN	0.487326	unknown
Q12981	0.087	0.106	0.144	0.15	0.171	0.113	0.091	0.062	0.034	0.011	0.059	0.124	0.091	0.189	0.17	0.077	0.133	0.093	0.069	0.016	0.079	0.094	0.142	0.186	0.15	0.128	0.134	0.056	0.019	0.016	Q12981	Vesicle transport protein SEC20 OS=Homo sapiens GN=BNIP1 PE=1 SV=3 - [SEC20_HUMAN]	unknown	ER	0.953761	ER
O00461	0.053	0.202	0.259	0.161	0.092	0.057	0.056	0.083	0.036	0.004	0.059	0.308	0.133	0.117	0.065	0.05	0.082	0.12	0.057	0.009	0.061	0.202	0.215	0.166	0.082	0.066	0.077	0.082	0.044	0.007	O00461	Golgi integral membrane protein 4 OS=Homo sapiens GN=GOLIM4 PE=1 SV=1 - [GOLI4_HUMAN]	GA	GA	1	GA
P67775	0.078	0.081	0.096	0.097	0.103	0.105	0.077	0.069	0.097	0.186	0.063	0.089	0.121	0.092	0.086	0.102	0.073	0.065	0.085	0.216	0.072	0.071	0.12	0.116	0.121	0.107	0.077	0.069	0.072	0.168	P67775	Serine/threonine-protein phosphatase 2A catalytic subunit alpha isoform OS=Homo sapiens GN=PPP2CA PE=1 SV=1 - [PP2AA_HUMAN]	unknown	CYTOSOL	0.76185	unknown
Q9UBU8-2	0.415	0.044	0.044	0.06	0.069	0.074	0.077	0.089	0.097	0.038	0.173	0.046	0.044	0.06	0.071	0.056	0.117	0.191	0.169	0.047	0.348	0.022	0.034	0.05	0.068	0.068	0.104	0.132	0.134	0.036	Q9UBU8-2	Isoform 2 of Mortality factor 4-like protein 1 OS=Homo sapiens GN=MORF4L1 - [MO4L1_HUMAN]	unknown	NUCLEUS/CHROMATIN	0.96494	NUCLEUS/CHROMATIN
P22307-7	0.054	0.094	0.167	0.186	0.278	0.145	0.048	0.011	0.005	0.005	0.035	0.117	0.15	0.26	0.235	0.097	0.07	0.011	0.004	0.003	0.065	0.096	0.164	0.247	0.186	0.133	0.078	0.01	0.004	0.004	P22307-7	Isoform 7 of Non-specific lipid-transfer protein OS=Homo sapiens GN=SCP2 - [NLTP_HUMAN]	unknown	PEROXISOME	0.899716	PEROXISOME
Q8IU81	0.154	0.05	0.066	0.073	0.102	0.115	0.094	0.111	0.153	0.075	0.1	0.085	0.093	0.111	0.109	0.094	0.113	0.124	0.106	0.07	0.116	0.06	0.083	0.096	0.091	0.103	0.112	0.127	0.129	0.077	Q8IU81	Interferon regulatory factor 2-binding protein 1 OS=Homo sapiens GN=IRF2BP1 PE=1 SV=1 - [I2BP1_HUMAN]	unknown	NUCLEUS/CHROMATIN	0.636767	unknown
P60903	0.18	0.187	0.128	0.133	0.144	0.108	0.072	0.037	0.009	0.001	0.3	0.157	0.129	0.149	0.098	0.052	0.079	0.037	0.014	0.006	0.276	0.134	0.131	0.151	0.094	0.065	0.07	0.036	0.019	0.009	P60903	Protein S100-A10 OS=Homo sapiens GN=S100A10 PE=1 SV=2 - [S10AA_HUMAN]	unknown	PM	0.877689	PM
O14777	0.226	0.046	0.056	0.07	0.082	0.085	0.092	0.129	0.146	0.049	0.091	0.072	0.077	0.079	0.072	0.07	0.097	0.166	0.201	0.075	0.15	0.053	0.079	0.09	0.083	0.08	0.102	0.14	0.155	0.071	O14777	Kinetochore protein NDC80 homolog OS=Homo sapiens GN=NDC80 PE=1 SV=1 - [NDC80_HUMAN]	unknown	NUCLEUS/CHROMATIN	0.887082	NUCLEUS/CHROMATIN
O95817	0.089	0.083	0.095	0.095	0.121	0.134	0.086	0.063	0.102	0.127	0.107	0.103	0.136	0.11	0.106	0.111	0.093	0.058	0.071	0.099	0.093	0.078	0.122	0.125	0.118	0.138	0.091	0.062	0.069	0.107	O95817	BAG family molecular chaperone regulator 3 OS=Homo sapiens GN=BAG3 PE=1 SV=3 - [BAG3_HUMAN]	unknown	CYTOSOL	0.409124	unknown
Q13011	0.193	0.339	0.204	0.084	0.091	0.057	0.021	0.008	0.003	0.005	0.183	0.278	0.174	0.141	0.104	0.049	0.034	0.012	0.007	0.01	0.281	0.3	0.164	0.112	0.058	0.044	0.029	0.004	0.003	0.005	Q13011	Delta(3,5)-Delta(2,4)-dienoyl-CoA isomerase, mitochondrial OS=Homo sapiens GN=ECH1 PE=1 SV=2 - [ECH1_HUMAN]	unknown	MITOCHONDRION	0.471602	unknown
Q9Y450	0.09	0.064	0.079	0.087	0.097	0.102	0.091	0.135	0.159	0.094	0.071	0.07	0.089	0.084	0.078	0.08	0.098	0.158	0.175	0.1	0.07	0.058	0.087	0.1	0.095	0.092	0.101	0.139	0.152	0.104	Q9Y450	HBS1-like protein OS=Homo sapiens GN=HBS1L PE=1 SV=1 - [HBS1L_HUMAN]	unknown	NUCLEUS/CHROMATIN	0.626156	unknown
P42704	0.269	0.402	0.247	0.039	0.015	0.013	0.003	0.006	0.005	0.007	0.347	0.304	0.162	0.091	0.043	0.016	0.01	0.009	0.011	0.012	0.444	0.336	0.133	0.047	0.005	0.012	0.004	0.004	0.004	0.007	P42704	Leucine-rich PPR motif-containing protein, mitochondrial OS=Homo sapiens GN=LRPPRC PE=1 SV=3 - [LPPRC_HUMAN]	unknown	MITOCHONDRION	0.979452	MITOCHONDRION
Q9BYD1	0.226	0.423	0.218	0.033	0.02	0.027	0.005	0.01	0.012	0.004	0.2	0.22	0.172	0.08	0.043	0.018	0.036	0.031	0.031	0.032	0.333	0.37	0.152	0.058	0.016	0.017	0.023	0.007	0.024	0.057	Q9BYD1	39S ribosomal protein L13, mitochondrial OS=Homo sapiens GN=MRPL13 PE=1 SV=1 - [RM13_HUMAN]	unknown	MITOCHONDRION	0.967125	MITOCHONDRION
Q9UFG5	0.079	0.112	0.146	0.15	0.186	0.142	0.083	0.055	0.027	0.026	0.052	0.115	0.137	0.174	0.147	0.089	0.116	0.06	0.04	0.046	0.076	0.102	0.142	0.178	0.153	0.128	0.118	0.061	0.021	0.035	Q9UFG5	UPF0449 protein C19orf25 OS=Homo sapiens GN=C19orf25 PE=1 SV=2 - [CS025_HUMAN]	unknown	ER	0.845596	unknown
Q06787-6	0.037	0.055	0.055	0.098	0.159	0.19	0.216	0.165	0.036	0.008	0.041	0.043	0.044	0.075	0.103	0.097	0.245	0.244	0.11	0.021	0.033	0.031	0.051	0.091	0.109	0.135	0.285	0.199	0.053	0.012	Q06787-6	Isoform 5 of Synaptic functional regulator FMR1 OS=Homo sapiens GN=FMR1 - [FMR1_HUMAN]	unknown	RIBOSOME	0.841033	unknown
Q96PK6	0.293	0.02	0.03	0.055	0.087	0.09	0.136	0.174	0.106	0.015	0.154	0.054	0.068	0.077	0.086	0.073	0.147	0.136	0.11	0.034	0.229	0.026	0.042	0.063	0.071	0.082	0.162	0.188	0.125	0.011	Q96PK6	RNA-binding protein 14 OS=Homo sapiens GN=RBM14 PE=1 SV=2 - [RBM14_HUMAN]	unknown	NUCLEUS/CHROMATIN	0.970356	NUCLEUS/CHROMATIN
O00429-4	0.053	0.061	0.09	0.098	0.108	0.155	0.065	0.063	0.071	0.222	0.069	0.077	0.126	0.101	0.092	0.106	0.077	0.067	0.084	0.198	0.067	0.068	0.127	0.117	0.123	0.087	0.096	0.075	0.107	0.21	O00429-4	Isoform 3 of Dynamin-1-like protein OS=Homo sapiens GN=DNM1L - [DNM1L_HUMAN]	unknown	CYTOSOL	0.844302	unknown
Q86X29-6	0.096	0.168	0.195	0.192	0.14	0.086	0.055	0.035	0.015	0.007	0.186	0.17	0.168	0.196	0.093	0.042	0.059	0.036	0.03	0.01	0.219	0.153	0.18	0.188	0.084	0.062	0.059	0.029	0.01	0.002	Q86X29-6	Isoform 6 of Lipolysis-stimulated lipoprotein receptor OS=Homo sapiens GN=LSR - [LSR_HUMAN]	unknown	PM	0.956283	PM
Q9Y5K6	0.148	0.085	0.085	0.093	0.098	0.104	0.097	0.132	0.135	0.021	0.112	0.099	0.102	0.1	0.092	0.08	0.119	0.13	0.11	0.045	0.096	0.069	0.091	0.103	0.095	0.103	0.13	0.144	0.13	0.036	Q9Y5K6	CD2-associated protein OS=Homo sapiens GN=CD2AP PE=1 SV=1 - [CD2AP_HUMAN]	unknown	NUCLEUS/CHROMATIN	0.368165	unknown
Q6PJT7-3	0.137	0.008	0.014	0.027	0.037	0.052	0.138	0.363	0.209	0.016	0.069	0.02	0.032	0.041	0.046	0.042	0.149	0.369	0.206	0.027	0.069	0.015	0.029	0.04	0.05	0.052	0.163	0.366	0.187	0.029	Q6PJT7-3	Isoform 3 of Zinc finger CCCH domain-containing protein 14 OS=Homo sapiens GN=ZC3H14 - [ZC3HE_HUMAN]	unknown	NUCLEUS/CHROMATIN	0.975068	NUCLEUS/CHROMATIN
P61081	0.07	0.067	0.078	0.099	0.098	0.117	0.079	0.08	0.093	0.224	0.06	0.077	0.113	0.097	0.098	0.115	0.075	0.057	0.071	0.238	0.071	0.063	0.099	0.108	0.118	0.098	0.08	0.073	0.075	0.185	P61081	NEDD8-conjugating enzyme Ubc12 OS=Homo sapiens GN=UBE2M PE=1 SV=1 - [UBC12_HUMAN]	CYTOSOL	CYTOSOL	1	CYTOSOL
Q99661	0.247	0.059	0.06	0.07	0.082	0.082	0.105	0.13	0.13	0.023	0.133	0.075	0.067	0.077	0.07	0.056	0.123	0.19	0.19	0.026	0.168	0.051	0.055	0.075	0.077	0.075	0.129	0.168	0.168	0.024	Q99661	Kinesin-like protein KIF2C OS=Homo sapiens GN=KIF2C PE=1 SV=2 - [KIF2C_HUMAN]	unknown	NUCLEUS/CHROMATIN	0.915339	NUCLEUS/CHROMATIN
Q9HBH5	0.089	0.173	0.139	0.12	0.149	0.1	0.087	0.066	0.038	0.013	0.09	0.186	0.115	0.158	0.143	0.067	0.105	0.07	0.042	0.013	0.144	0.163	0.14	0.151	0.103	0.092	0.105	0.058	0.024	0.006	Q9HBH5	Retinol dehydrogenase 14 OS=Homo sapiens GN=RDH14 PE=1 SV=1 - [RDH14_HUMAN]	unknown	PM	0.561739	unknown
Q4G0F5	0.038	0.038	0.076	0.15	0.218	0.186	0.136	0.086	0.036	0.025	0.031	0.073	0.089	0.144	0.155	0.099	0.195	0.096	0.044	0.021	0.051	0.064	0.12	0.19	0.165	0.145	0.129	0.068	0.034	0.027	Q4G0F5	Vacuolar protein sorting-associated protein 26B OS=Homo sapiens GN=VPS26B PE=1 SV=2 - [VP26B_HUMAN]	unknown	ER	0.547193	unknown
P26373	0.025	0.052	0.063	0.073	0.107	0.106	0.142	0.207	0.194	0.01	0.029	0.039	0.056	0.063	0.073	0.063	0.156	0.238	0.243	0.01	0.031	0.038	0.051	0.071	0.079	0.081	0.167	0.226	0.236	0.013	P26373	60S ribosomal protein L13 OS=Homo sapiens GN=RPL13 PE=1 SV=4 - [RL13_HUMAN]	RIBOSOME	RIBOSOME	1	RIBOSOME
O43237-2	0.168	0.053	0.062	0.07	0.096	0.105	0.104	0.145	0.161	0.03	0.081	0.068	0.074	0.085	0.096	0.085	0.111	0.16	0.195	0.059	0.077	0.05	0.076	0.093	0.098	0.102	0.113	0.152	0.184	0.052	O43237-2	Isoform 2 of Cytoplasmic dynein 1 light intermediate chain 2 OS=Homo sapiens GN=DYNC1LI2 - [DC1L2_HUMAN]	unknown	NUCLEUS/CHROMATIN	0.779581	NUCLEUS/CHROMATIN
O95639	0.201	0.02	0.021	0.053	0.088	0.11	0.157	0.219	0.112	0.017	0.093	0.037	0.056	0.06	0.067	0.075	0.172	0.265	0.159	0.034	0.127	0.034	0.045	0.067	0.078	0.08	0.181	0.234	0.134	0.032	O95639	Cleavage and polyadenylation specificity factor subunit 4 OS=Homo sapiens GN=CPSF4 PE=1 SV=1 - [CPSF4_HUMAN]	unknown	NUCLEUS/CHROMATIN	0.971669	NUCLEUS/CHROMATIN
P35613-2	0.099	0.181	0.19	0.179	0.133	0.088	0.058	0.034	0.017	0.011	0.157	0.151	0.139	0.207	0.112	0.051	0.085	0.051	0.042	0.006	0.203	0.149	0.174	0.203	0.093	0.066	0.059	0.029	0.007	0.002	P35613-2	Isoform 2 of Basigin OS=Homo sapiens GN=BSG - [BASI_HUMAN]	unknown	PM	0.941766	PM
Q13451	0.059	0.056	0.066	0.09	0.113	0.139	0.093	0.077	0.105	0.194	0.046	0.061	0.121	0.091	0.102	0.127	0.086	0.058	0.09	0.216	0.051	0.057	0.1	0.112	0.131	0.114	0.083	0.072	0.078	0.196	Q13451	Peptidyl-prolyl cis-trans isomerase FKBP5 OS=Homo sapiens GN=FKBP5 PE=1 SV=2 - [FKBP5_HUMAN]	unknown	CYTOSOL	0.882497	unknown
Q8IZD4	0.035	0.064	0.105	0.153	0.167	0.135	0.125	0.123	0.066	0.026	0.051	0.076	0.093	0.109	0.092	0.077	0.174	0.214	0.091	0.037	0.049	0.075	0.117	0.141	0.112	0.098	0.14	0.148	0.082	0.031	Q8IZD4	mRNA-decapping enzyme 1B OS=Homo sapiens GN=DCP1B PE=1 SV=2 - [DCP1B_HUMAN]	unknown	ER	0.281931	unknown
P16615	0.095	0.126	0.16	0.166	0.192	0.119	0.078	0.037	0.014	0.007	0.076	0.107	0.107	0.226	0.194	0.084	0.118	0.052	0.029	0.004	0.1	0.103	0.156	0.193	0.145	0.12	0.122	0.043	0.008	0.003	P16615	Sarcoplasmic/endoplasmic reticulum calcium ATPase 2 OS=Homo sapiens GN=ATP2A2 PE=1 SV=1 - [AT2A2_HUMAN]	ER	ER	1	ER
P50502	0.054	0.067	0.084	0.096	0.111	0.154	0.084	0.05	0.081	0.221	0.055	0.072	0.129	0.096	0.105	0.131	0.083	0.046	0.068	0.216	0.047	0.06	0.112	0.117	0.132	0.122	0.08	0.064	0.065	0.193	P50502	Hsc70-interacting protein OS=Homo sapiens GN=ST13 PE=1 SV=2 - [F10A1_HUMAN]	unknown	CYTOSOL	0.905218	CYTOSOL
Q8TC12	0.095	0.122	0.136	0.149	0.18	0.129	0.095	0.064	0.03	0.003	0.073	0.098	0.1	0.197	0.177	0.086	0.123	0.084	0.044	0.004	0.103	0.103	0.139	0.179	0.133	0.119	0.129	0.061	0.018	0.005	Q8TC12	Retinol dehydrogenase 11 OS=Homo sapiens GN=RDH11 PE=1 SV=2 - [RDH11_HUMAN]	ER	ER	1	ER
P98175-4	0.128	0.021	0.048	0.067	0.096	0.115	0.151	0.206	0.148	0.019	0.103	0.042	0.072	0.085	0.1	0.087	0.148	0.182	0.137	0.046	0.079	0.031	0.051	0.084	0.078	0.094	0.196	0.212	0.155	0.021	P98175-4	Isoform 4 of RNA-binding protein 10 OS=Homo sapiens GN=RBM10 - [RBM10_HUMAN]	unknown	NUCLEUS/CHROMATIN	0.854293	NUCLEUS/CHROMATIN
O75477	0.095	0.119	0.159	0.172	0.205	0.128	0.083	0.03	0.005	0.01	0.075	0.103	0.107	0.215	0.196	0.091	0.132	0.05	0.021	0.008	0.101	0.088	0.139	0.187	0.153	0.132	0.138	0.043	0.008	0.005	O75477	Erlin-1 OS=Homo sapiens GN=ERLIN1 PE=1 SV=1 - [ERLN1_HUMAN]	ER	ER	1	ER
P62263	0.032	0.049	0.051	0.069	0.101	0.107	0.14	0.217	0.197	0.017	0.028	0.033	0.051	0.072	0.075	0.061	0.159	0.244	0.239	0.018	0.031	0.036	0.054	0.075	0.082	0.082	0.16	0.217	0.228	0.021	P62263	40S ribosomal protein S14 OS=Homo sapiens GN=RPS14 PE=1 SV=3 - [RS14_HUMAN]	RIBOSOME	RIBOSOME	1	RIBOSOME
Q01780	0.094	0.021	0.027	0.039	0.055	0.067	0.08	0.241	0.339	0.036	0.053	0.027	0.043	0.043	0.05	0.057	0.08	0.239	0.362	0.063	0.059	0.019	0.037	0.045	0.055	0.052	0.083	0.246	0.362	0.039	Q01780	Exosome component 10 OS=Homo sapiens GN=EXOSC10 PE=1 SV=2 - [EXOSX_HUMAN]	unknown	NUCLEUS/CHROMATIN	0.952561	NUCLEUS/CHROMATIN
Q13948-2	0.055	0.21	0.284	0.165	0.076	0.05	0.046	0.069	0.034	0.005	0.059	0.31	0.164	0.109	0.055	0.033	0.066	0.104	0.068	0.02	0.068	0.215	0.245	0.178	0.072	0.051	0.061	0.065	0.043	0.009	Q13948-2	Isoform 8 of Protein CASP OS=Homo sapiens GN=CUX1 - [CASP_HUMAN]	GA	GA	1	GA
P48637	0.049	0.068	0.087	0.098	0.105	0.143	0.079	0.043	0.06	0.267	0.051	0.076	0.126	0.097	0.099	0.121	0.079	0.044	0.053	0.249	0.052	0.064	0.115	0.114	0.134	0.115	0.071	0.054	0.056	0.224	P48637	Glutathione synthetase OS=Homo sapiens GN=GSS PE=1 SV=1 - [GSHB_HUMAN]	CYTOSOL	CYTOSOL	1	CYTOSOL
A1X283	0.116	0.075	0.087	0.094	0.103	0.096	0.103	0.138	0.142	0.036	0.125	0.107	0.108	0.121	0.089	0.072	0.095	0.106	0.092	0.085	0.132	0.073	0.098	0.102	0.088	0.08	0.105	0.133	0.136	0.05	A1X283	SH3 and PX domain-containing protein 2B OS=Homo sapiens GN=SH3PXD2B PE=1 SV=3 - [SPD2B_HUMAN]	unknown	NUCLEUS/CHROMATIN	0.478099	unknown
Q8IUD2	0.07	0.054	0.066	0.079	0.107	0.118	0.099	0.119	0.162	0.106	0.063	0.064	0.094	0.083	0.085	0.097	0.106	0.129	0.157	0.11	0.054	0.049	0.082	0.095	0.104	0.117	0.118	0.141	0.155	0.084	Q8IUD2	ELKS/Rab6-interacting/CAST family member 1 OS=Homo sapiens GN=ERC1 PE=1 SV=1 - [RB6I2_HUMAN]	unknown	NUCLEUS/CHROMATIN	0.543416	unknown
P20810-5	0.138	0.051	0.066	0.08	0.096	0.12	0.094	0.105	0.13	0.102	0.072	0.071	0.107	0.083	0.084	0.1	0.092	0.111	0.118	0.13	0.093	0.055	0.086	0.099	0.101	0.1	0.095	0.122	0.131	0.107	P20810-5	Isoform 5 of Calpastatin OS=Homo sapiens GN=CAST - [ICAL_HUMAN]	unknown	NUCLEUS/CHROMATIN	0.525967	unknown
P40938	0.211	0.036	0.038	0.052	0.074	0.08	0.086	0.142	0.185	0.088	0.087	0.051	0.055	0.056	0.058	0.062	0.103	0.199	0.252	0.066	0.109	0.038	0.052	0.066	0.073	0.077	0.12	0.187	0.2	0.073	P40938	Replication factor C subunit 3 OS=Homo sapiens GN=RFC3 PE=1 SV=2 - [RFC3_HUMAN]	unknown	NUCLEUS/CHROMATIN	0.961369	NUCLEUS/CHROMATIN
Q9H0Z9-2	0.079	0.045	0.058	0.087	0.126	0.138	0.17	0.135	0.087	0.015	0.058	0.064	0.083	0.085	0.099	0.086	0.168	0.208	0.116	0.033	0.063	0.049	0.094	0.103	0.104	0.136	0.172	0.164	0.086	0.027	Q9H0Z9-2	Isoform 2 of RNA-binding protein 38 OS=Homo sapiens GN=RBM38 - [RBM38_HUMAN]	unknown	RIBOSOME	0.601473	unknown
P49720	0.033	0.041	0.041	0.046	0.061	0.078	0.058	0.112	0.417	0.106	0.032	0.045	0.076	0.052	0.06	0.077	0.056	0.102	0.397	0.111	0.033	0.043	0.081	0.082	0.097	0.084	0.062	0.123	0.295	0.09	P49720	Proteasome subunit beta type-3 OS=Homo sapiens GN=PSMB3 PE=1 SV=2 - [PSB3_HUMAN]	PROTEASOME	PROTEASOME	1	PROTEASOME
P63092	0.114	0.183	0.191	0.161	0.125	0.081	0.053	0.064	0.047	0.057	0.151	0.137	0.129	0.148	0.087	0.078	0.062	0.041	0.047	0.047	0.235	0.163	0.18	0.166	0.09	0.063	0.047	0.032	0.014	0.009	P63092	Guanine nucleotide-binding protein G(s) subunit alpha isoforms short OS=Homo sapiens GN=GNAS PE=1 SV=1 - [GNAS2_HUMAN]	unknown	PM	0.907787	PM
Q16643-3	0.179	0.24	0.139	0.099	0.066	0.076	0.054	0.025	0.043	0.069	0.267	0.146	0.141	0.102	0.062	0.065	0.041	0.024	0.025	0.096	0.339	0.141	0.116	0.1	0.067	0.068	0.041	0.028	0.023	0.078	Q16643-3	Isoform 3 of Drebrin OS=Homo sapiens GN=DBN1 - [DREB_HUMAN]	unknown	MITOCHONDRION	0.570224	unknown
Q96IU4	0.068	0.065	0.081	0.097	0.114	0.128	0.085	0.056	0.08	0.212	0.051	0.08	0.124	0.098	0.099	0.129	0.081	0.049	0.04	0.252	0.053	0.065	0.111	0.118	0.138	0.116	0.077	0.063	0.059	0.179	Q96IU4	Protein ABHD14B OS=Homo sapiens GN=ABHD14B PE=1 SV=1 - [ABHEB_HUMAN]	unknown	CYTOSOL	0.896631	CYTOSOL
Q9H0L4	0.189	0.039	0.048	0.066	0.096	0.121	0.135	0.171	0.087	0.04	0.12	0.059	0.074	0.087	0.089	0.089	0.14	0.163	0.09	0.068	0.128	0.044	0.067	0.095	0.09	0.088	0.166	0.17	0.084	0.061	Q9H0L4	Cleavage stimulation factor subunit 2 tau variant OS=Homo sapiens GN=CSTF2T PE=1 SV=1 - [CSTFT_HUMAN]	NUCLEUS/CHROMATIN	NUCLEUS/CHROMATIN	1	NUCLEUS/CHROMATIN
Q8NHG7	0.106	0.185	0.153	0.135	0.133	0.08	0.076	0.061	0.032	0.023	0.19	0.148	0.163	0.173	0.093	0.052	0.069	0.037	0.044	0.055	0.225	0.154	0.179	0.167	0.086	0.066	0.071	0.021	0.014	0.015	Q8NHG7	Small VCP/p97-interacting protein OS=Homo sapiens GN=SVIP PE=1 SV=1 - [SVIP_HUMAN]	unknown	PM	0.924202	PM
P0DMU9	0.056	0.076	0.048	0.064	0.139	0.148	0.126	0.201	0.209	0.09	0.027	0.034	0.054	0.058	0.064	0.064	0.116	0.224	0.299	0.06	0.037	0.032	0.057	0.074	0.092	0.078	0.121	0.205	0.231	0.072	P0DMU9	Cancer/testis antigen family 45 member A10 OS=Homo sapiens GN=CT45A10 PE=2 SV=1 - [CT45A_HUMAN]	unknown	NUCLEUS/CHROMATIN	0.451376	unknown
Q96B45	0.074	0.155	0.142	0.122	0.128	0.11	0.06	0.034	0.047	0.154	0.057	0.115	0.103	0.142	0.137	0.098	0.121	0.08	0.06	0.053	0.067	0.078	0.112	0.143	0.125	0.124	0.111	0.087	0.06	0.072	Q96B45	BLOC-1-related complex subunit 7 OS=Homo sapiens GN=BORCS7 PE=3 SV=1 - [BORC7_HUMAN]	unknown	ER	0.620415	unknown
Q96FW1	0.052	0.059	0.076	0.1	0.1	0.128	0.08	0.053	0.061	0.284	0.048	0.075	0.126	0.092	0.096	0.134	0.075	0.043	0.05	0.26	0.043	0.063	0.112	0.118	0.135	0.119	0.071	0.055	0.055	0.231	Q96FW1	Ubiquitin thioesterase OTUB1 OS=Homo sapiens GN=OTUB1 PE=1 SV=2 - [OTUB1_HUMAN]	unknown	CYTOSOL	0.933339	CYTOSOL
Q15363	0.091	0.137	0.179	0.142	0.136	0.086	0.1	0.091	0.022	0.008	0.062	0.233	0.109	0.129	0.099	0.051	0.111	0.115	0.039	0.015	0.091	0.151	0.17	0.171	0.107	0.094	0.118	0.062	0.014	0.01	Q15363	Transmembrane emp24 domain-containing protein 2 OS=Homo sapiens GN=TMED2 PE=1 SV=1 - [TMED2_HUMAN]	unknown	GA	0.449676	unknown
Q9UHG3	0.127	0.148	0.168	0.16	0.169	0.099	0.065	0.032	0.011	0.005	0.106	0.208	0.13	0.177	0.14	0.067	0.088	0.045	0.021	0.007	0.12	0.152	0.16	0.187	0.13	0.105	0.096	0.037	0.009	0.006	Q9UHG3	Prenylcysteine oxidase 1 OS=Homo sapiens GN=PCYOX1 PE=1 SV=3 - [PCYOX_HUMAN]	unknown	ER	0.710663	unknown
Q53FA7	0.059	0.068	0.082	0.097	0.107	0.137	0.082	0.058	0.077	0.229	0.047	0.074	0.13	0.099	0.099	0.132	0.081	0.046	0.061	0.226	0.046	0.065	0.109	0.119	0.133	0.118	0.075	0.061	0.063	0.211	Q53FA7	Quinone oxidoreductase PIG3 OS=Homo sapiens GN=TP53I3 PE=1 SV=2 - [QORX_HUMAN]	unknown	CYTOSOL	0.912584	CYTOSOL
P27695	0.199	0.039	0.046	0.059	0.079	0.081	0.096	0.148	0.152	0.072	0.075	0.057	0.066	0.064	0.07	0.076	0.121	0.194	0.189	0.088	0.109	0.04	0.062	0.075	0.085	0.084	0.116	0.169	0.177	0.079	P27695	DNA-(apurinic or apyrimidinic site) lyase OS=Homo sapiens GN=APEX1 PE=1 SV=2 - [APEX1_HUMAN]	unknown	NUCLEUS/CHROMATIN	0.946875	NUCLEUS/CHROMATIN
Q04323	0.067	0.077	0.086	0.097	0.118	0.132	0.078	0.059	0.093	0.166	0.052	0.094	0.122	0.107	0.105	0.11	0.084	0.059	0.083	0.161	0.067	0.078	0.127	0.121	0.132	0.116	0.077	0.06	0.067	0.157	Q04323	UBX domain-containing protein 1 OS=Homo sapiens GN=UBXN1 PE=1 SV=2 - [UBXN1_HUMAN]	unknown	CYTOSOL	0.717664	unknown
O94826	0.22	0.46	0.204	0.035	0.022	0.027	0.005	0.005	0.009	0.007	0.159	0.481	0.169	0.071	0.032	0.023	0.012	0.011	0.016	0.01	0.318	0.374	0.178	0.057	0.013	0.017	0.007	0.007	0.006	0.006	O94826	Mitochondrial import receptor subunit TOM70 OS=Homo sapiens GN=TOMM70 PE=1 SV=1 - [TOM70_HUMAN]	MITOCHONDRION	MITOCHONDRION	1	MITOCHONDRION
Q9Y530	0.18	0.057	0.052	0.065	0.081	0.094	0.101	0.156	0.174	0.05	0.085	0.071	0.066	0.07	0.071	0.065	0.108	0.19	0.208	0.06	0.087	0.048	0.06	0.081	0.083	0.078	0.146	0.191	0.19	0.05	Q9Y530	O-acetyl-ADP-ribose deacetylase 1 OS=Homo sapiens GN=OARD1 PE=1 SV=2 - [OARD1_HUMAN]	unknown	NUCLEUS/CHROMATIN	0.930248	NUCLEUS/CHROMATIN
P53582	0.075	0.033	0.039	0.07	0.116	0.137	0.164	0.199	0.136	0.025	0.052	0.043	0.05	0.066	0.081	0.077	0.185	0.244	0.167	0.038	0.063	0.038	0.057	0.078	0.092	0.1	0.186	0.186	0.149	0.033	P53582	Methionine aminopeptidase 1 OS=Homo sapiens GN=METAP1 PE=1 SV=2 - [MAP11_HUMAN]	unknown	RIBOSOME	0.636109	unknown
P07339	0.146	0.377	0.159	0.078	0.091	0.059	0.032	0.025	0.015	0.022	0.169	0.493	0.087	0.069	0.05	0.044	0.022	0.018	0.01	0.017	0.177	0.442	0.144	0.078	0.034	0.039	0.025	0.014	0.014	0.013	P07339	Cathepsin D OS=Homo sapiens GN=CTSD PE=1 SV=1 - [CATD_HUMAN]	LYSOSOME	LYSOSOME	1	LYSOSOME
O60763	0.053	0.102	0.123	0.113	0.103	0.115	0.071	0.05	0.062	0.192	0.056	0.174	0.149	0.1	0.082	0.106	0.065	0.044	0.056	0.171	0.05	0.114	0.158	0.143	0.121	0.091	0.065	0.049	0.041	0.161	O60763	General vesicular transport factor p115 OS=Homo sapiens GN=USO1 PE=1 SV=2 - [USO1_HUMAN]	unknown	CYTOSOL	0.609512	unknown
Q13618	0.096	0.059	0.07	0.086	0.095	0.1	0.093	0.143	0.153	0.102	0.065	0.071	0.088	0.083	0.078	0.082	0.093	0.134	0.172	0.13	0.082	0.064	0.09	0.103	0.098	0.088	0.097	0.129	0.135	0.11	Q13618	Cullin-3 OS=Homo sapiens GN=CUL3 PE=1 SV=2 - [CUL3_HUMAN]	unknown	NUCLEUS/CHROMATIN	0.64813	unknown
P21283	0.073	0.117	0.11	0.099	0.134	0.12	0.083	0.083	0.097	0.085	0.069	0.152	0.112	0.104	0.097	0.091	0.084	0.08	0.095	0.115	0.083	0.126	0.128	0.117	0.104	0.094	0.081	0.077	0.085	0.105	P21283	V-type proton ATPase subunit C 1 OS=Homo sapiens GN=ATP6V1C1 PE=1 SV=4 - [VATC1_HUMAN]	unknown	CYTOSOL	0.239656	unknown
Q15003	0.056	0.04	0.046	0.064	0.085	0.104	0.112	0.196	0.231	0.057	0.06	0.054	0.069	0.069	0.073	0.073	0.113	0.197	0.238	0.057	0.046	0.045	0.075	0.083	0.094	0.086	0.106	0.166	0.21	0.091	Q15003	Condensin complex subunit 2 OS=Homo sapiens GN=NCAPH PE=1 SV=3 - [CND2_HUMAN]	unknown	NUCLEUS/CHROMATIN	0.79342	NUCLEUS/CHROMATIN
O95295	0.063	0.066	0.079	0.108	0.133	0.131	0.108	0.134	0.111	0.061	0.065	0.088	0.092	0.118	0.113	0.087	0.112	0.138	0.118	0.065	0.073	0.071	0.101	0.117	0.115	0.097	0.108	0.133	0.109	0.085	O95295	SNARE-associated protein Snapin OS=Homo sapiens GN=SNAPIN PE=1 SV=1 - [SNAPN_HUMAN]	unknown	ER	0.220135	unknown
P80303	0.058	0.142	0.189	0.147	0.136	0.102	0.095	0.076	0.017	0.014	0.051	0.228	0.167	0.151	0.115	0.073	0.104	0.065	0.019	0.016	0.069	0.146	0.186	0.183	0.121	0.101	0.116	0.054	0.012	0.011	P80303	Nucleobindin-2 OS=Homo sapiens GN=NUCB2 PE=1 SV=2 - [NUCB2_HUMAN]	unknown	ER	0.542385	unknown
P14174	0.073	0.072	0.085	0.099	0.117	0.155	0.091	0.06	0.088	0.123	0.055	0.079	0.138	0.09	0.108	0.14	0.087	0.051	0.062	0.176	0.058	0.068	0.119	0.117	0.141	0.124	0.081	0.074	0.075	0.121	P14174	Macrophage migration inhibitory factor OS=Homo sapiens GN=MIF PE=1 SV=4 - [MIF_HUMAN]	unknown	CYTOSOL	0.745623	unknown
Q9NTX5-6	0.112	0.091	0.091	0.068	0.095	0.085	0.108	0.156	0.112	0.079	0.069	0.101	0.095	0.079	0.078	0.075	0.108	0.151	0.124	0.112	0.088	0.087	0.066	0.093	0.094	0.074	0.101	0.166	0.144	0.076	Q9NTX5-6	Isoform 6 of Ethylmalonyl-CoA decarboxylase OS=Homo sapiens GN=ECHDC1 - [ECHD1_HUMAN]	unknown	NUCLEUS/CHROMATIN	0.756712	NUCLEUS/CHROMATIN
Q9UMY4-2	0.037	0.047	0.081	0.14	0.203	0.173	0.123	0.068	0.038	0.06	0.032	0.066	0.09	0.147	0.147	0.118	0.19	0.11	0.029	0.054	0.048	0.059	0.114	0.162	0.158	0.137	0.138	0.077	0.043	0.074	Q9UMY4-2	Isoform 2 of Sorting nexin-12 OS=Homo sapiens GN=SNX12 - [SNX12_HUMAN]	unknown	ER	0.604629	unknown
Q13573	0.132	0.033	0.044	0.063	0.111	0.121	0.137	0.176	0.15	0.033	0.092	0.058	0.078	0.074	0.087	0.095	0.126	0.18	0.143	0.077	0.101	0.045	0.072	0.087	0.095	0.106	0.13	0.166	0.126	0.064	Q13573	SNW domain-containing protein 1 OS=Homo sapiens GN=SNW1 PE=1 SV=1 - [SNW1_HUMAN]	NUCLEUS/CHROMATIN	NUCLEUS/CHROMATIN	1	NUCLEUS/CHROMATIN
Q147X3	0.051	0.038	0.045	0.069	0.113	0.126	0.168	0.194	0.149	0.032	0.041	0.039	0.052	0.064	0.077	0.078	0.185	0.245	0.189	0.031	0.045	0.038	0.061	0.079	0.098	0.1	0.189	0.184	0.166	0.037	Q147X3	N-alpha-acetyltransferase 30 OS=Homo sapiens GN=NAA30 PE=1 SV=1 - [NAA30_HUMAN]	unknown	RIBOSOME	0.790006	unknown
P31153	0.052	0.06	0.079	0.094	0.103	0.15	0.082	0.051	0.072	0.255	0.047	0.067	0.134	0.099	0.099	0.135	0.077	0.044	0.065	0.232	0.044	0.057	0.106	0.115	0.129	0.121	0.073	0.06	0.06	0.229	P31153	S-adenosylmethionine synthase isoform type-2 OS=Homo sapiens GN=MAT2A PE=1 SV=1 - [METK2_HUMAN]	CYTOSOL	CYTOSOL	1	CYTOSOL
Q9Y2X3	0.296	0.018	0.022	0.038	0.057	0.072	0.098	0.168	0.183	0.044	0.168	0.034	0.05	0.056	0.06	0.059	0.102	0.181	0.217	0.061	0.229	0.022	0.038	0.054	0.07	0.062	0.098	0.16	0.199	0.056	Q9Y2X3	Nucleolar protein 58 OS=Homo sapiens GN=NOP58 PE=1 SV=1 - [NOP58_HUMAN]	NUCLEUS/CHROMATIN	NUCLEUS/CHROMATIN	1	NUCLEUS/CHROMATIN
P21964-2	0.092	0.117	0.15	0.168	0.183	0.124	0.079	0.047	0.018	0.025	0.068	0.092	0.122	0.189	0.185	0.089	0.117	0.064	0.037	0.034	0.092	0.09	0.136	0.179	0.147	0.114	0.126	0.054	0.019	0.031	P21964-2	Isoform Soluble of Catechol O-methyltransferase OS=Homo sapiens GN=COMT - [COMT_HUMAN]	unknown	ER	0.933208	ER
P50895	0.099	0.188	0.19	0.171	0.138	0.084	0.058	0.036	0.022	0.009	0.179	0.17	0.154	0.188	0.097	0.045	0.066	0.039	0.039	0.007	0.205	0.157	0.185	0.17	0.088	0.066	0.06	0.034	0.014	0.014	P50895	Basal cell adhesion molecule OS=Homo sapiens GN=BCAM PE=1 SV=2 - [BCAM_HUMAN]	PM	PM	1	PM
P63151	0.06	0.069	0.098	0.102	0.109	0.13	0.08	0.062	0.091	0.196	0.064	0.076	0.129	0.102	0.093	0.115	0.079	0.063	0.078	0.202	0.063	0.067	0.121	0.122	0.121	0.105	0.074	0.068	0.077	0.18	P63151	Serine/threonine-protein phosphatase 2A 55 kDa regulatory subunit B alpha isoform OS=Homo sapiens GN=PPP2R2A PE=1 SV=1 - [2ABA_HUMAN]	unknown	CYTOSOL	0.824961	unknown
Q8WXI9	0.661	0.027	0.031	0.048	0.048	0.04	0.031	0.03	0.071	0.052	0.238	0.104	0.082	0.081	0.072	0.067	0.066	0.07	0.118	0.077	0.494	0.04	0.042	0.068	0.07	0.056	0.047	0.05	0.066	0.087	Q8WXI9	Transcriptional repressor p66-beta OS=Homo sapiens GN=GATAD2B PE=1 SV=1 - [P66B_HUMAN]	unknown	NUCLEUS/CHROMATIN	0.922926	NUCLEUS/CHROMATIN
Q13418	0.127	0.141	0.174	0.157	0.114	0.076	0.053	0.057	0.061	0.031	0.154	0.129	0.138	0.15	0.078	0.05	0.073	0.091	0.095	0.038	0.178	0.116	0.151	0.149	0.082	0.066	0.072	0.074	0.074	0.041	Q13418	Integrin-linked protein kinase OS=Homo sapiens GN=ILK PE=1 SV=2 - [ILK_HUMAN]	unknown	PM	0.762794	unknown
Q8IXS6	0.186	0.245	0.159	0.115	0.075	0.066	0.043	0.017	0.036	0.058	0.235	0.157	0.112	0.108	0.068	0.066	0.057	0.037	0.047	0.108	0.324	0.151	0.122	0.111	0.069	0.06	0.043	0.03	0.025	0.074	Q8IXS6	Paralemmin-2 OS=Homo sapiens GN=PALM2 PE=1 SV=3 - [PALM2_HUMAN]	unknown	MITOCHONDRION	0.402763	unknown
O14531	0.089	0.065	0.082	0.096	0.11	0.12	0.089	0.09	0.123	0.135	0.083	0.075	0.111	0.103	0.097	0.104	0.085	0.082	0.101	0.156	0.078	0.064	0.105	0.11	0.119	0.107	0.089	0.082	0.089	0.154	O14531	Dihydropyrimidinase-related protein 4 OS=Homo sapiens GN=DPYSL4 PE=1 SV=2 - [DPYL4_HUMAN]	unknown	CYTOSOL	0.588444	unknown
Q5VTR2	0.121	0.03	0.039	0.055	0.101	0.107	0.128	0.201	0.183	0.038	0.083	0.051	0.076	0.078	0.084	0.081	0.131	0.185	0.173	0.052	0.091	0.037	0.059	0.08	0.085	0.099	0.143	0.183	0.178	0.039	Q5VTR2	E3 ubiquitin-protein ligase BRE1A OS=Homo sapiens GN=RNF20 PE=1 SV=2 - [BRE1A_HUMAN]	unknown	NUCLEUS/CHROMATIN	0.907923	NUCLEUS/CHROMATIN
Q04637-4	0.03	0.034	0.038	0.051	0.077	0.083	0.152	0.27	0.219	0.038	0.033	0.047	0.055	0.061	0.078	0.061	0.137	0.23	0.228	0.051	0.038	0.042	0.062	0.076	0.075	0.08	0.138	0.221	0.217	0.048	Q04637-4	Isoform C of Eukaryotic translation initiation factor 4 gamma 1 OS=Homo sapiens GN=EIF4G1 - [IF4G1_HUMAN]	unknown	NUCLEUS/CHROMATIN	0.668609	NUCLEUS/CHROMATIN
P52815	0.224	0.455	0.229	0.039	0.02	0.029	0.004	0.012	0.008	0.014	0.264	0.391	0.192	0.07	0.032	0.017	0.003	0.004	0.01	0.005	0.288	0.449	0.185	0.042	0.008	0.018	0.002	0.001	0.004	0.004	P52815	39S ribosomal protein L12, mitochondrial OS=Homo sapiens GN=MRPL12 PE=1 SV=2 - [RM12_HUMAN]	unknown	MITOCHONDRION	0.976777	MITOCHONDRION
Q9NZN8	0.036	0.044	0.052	0.082	0.136	0.163	0.216	0.181	0.055	0.014	0.043	0.047	0.054	0.082	0.101	0.092	0.237	0.223	0.076	0.029	0.047	0.044	0.064	0.085	0.105	0.114	0.246	0.192	0.069	0.029	Q9NZN8	CCR4-NOT transcription complex subunit 2 OS=Homo sapiens GN=CNOT2 PE=1 SV=1 - [CNOT2_HUMAN]	unknown	RIBOSOME	0.837617	unknown
Q7Z434	0.197	0.388	0.193	0.06	0.045	0.052	0.019	0.017	0.013	0.013	0.138	0.376	0.151	0.084	0.056	0.039	0.036	0.023	0.031	0.027	0.28	0.296	0.168	0.087	0.042	0.039	0.024	0.016	0.011	0.016	Q7Z434	Mitochondrial antiviral-signaling protein OS=Homo sapiens GN=MAVS PE=1 SV=2 - [MAVS_HUMAN]	unknown	MITOCHONDRION	0.807902	MITOCHONDRION
P62304	0.154	0.036	0.024	0.057	0.07	0.084	0.112	0.214	0.197	0.045	0.113	0.019	0.085	0.078	0.098	0.111	0.138	0.098	0.117	0.035	0.097	0.041	0.058	0.07	0.083	0.079	0.136	0.198	0.174	0.055	P62304	Small nuclear ribonucleoprotein E OS=Homo sapiens GN=SNRPE PE=1 SV=1 - [RUXE_HUMAN]	unknown	NUCLEUS/CHROMATIN	0.950537	NUCLEUS/CHROMATIN
Q32P28	0.084	0.202	0.227	0.181	0.164	0.077	0.026	0.013	0.007	0.008	0.064	0.17	0.191	0.226	0.163	0.062	0.058	0.025	0.012	0.013	0.095	0.201	0.22	0.214	0.11	0.074	0.05	0.017	0.005	0.006	Q32P28	Prolyl 3-hydroxylase 1 OS=Homo sapiens GN=P3H1 PE=1 SV=2 - [P3H1_HUMAN]	unknown	ER	0.871164	unknown
P78527	0.16	0.04	0.04	0.061	0.091	0.095	0.134	0.179	0.162	0.029	0.09	0.053	0.051	0.068	0.069	0.056	0.123	0.205	0.233	0.039	0.103	0.037	0.052	0.071	0.082	0.091	0.166	0.182	0.172	0.039	P78527	DNA-dependent protein kinase catalytic subunit OS=Homo sapiens GN=PRKDC PE=1 SV=3 - [PRKDC_HUMAN]	unknown	NUCLEUS/CHROMATIN	0.908083	NUCLEUS/CHROMATIN
Q15714-2	0.049	0.091	0.102	0.099	0.197	0.165	0.105	0.054	0.081	0.167	0.065	0.07	0.148	0.114	0.119	0.149	0.079	0.041	0.061	0.151	0.058	0.065	0.118	0.124	0.132	0.126	0.084	0.059	0.051	0.182	Q15714-2	Isoform 2 of TSC22 domain family protein 1 OS=Homo sapiens GN=TSC22D1 - [T22D1_HUMAN]	unknown	CYTOSOL	0.791766	unknown
Q5TBB1	0.093	0.047	0.058	0.072	0.094	0.104	0.101	0.142	0.154	0.133	0.065	0.051	0.088	0.086	0.088	0.096	0.103	0.129	0.148	0.151	0.072	0.041	0.071	0.083	0.104	0.095	0.107	0.139	0.156	0.129	Q5TBB1	Ribonuclease H2 subunit B OS=Homo sapiens GN=RNASEH2B PE=1 SV=1 - [RNH2B_HUMAN]	unknown	NUCLEUS/CHROMATIN	0.639112	unknown
Q92520	0.059	0.184	0.253	0.163	0.115	0.078	0.062	0.051	0.028	0.003	0.062	0.285	0.139	0.135	0.091	0.044	0.084	0.1	0.047	0.002	0.062	0.173	0.199	0.169	0.098	0.076	0.095	0.078	0.039	0.003	Q92520	Protein FAM3C OS=Homo sapiens GN=FAM3C PE=1 SV=1 - [FAM3C_HUMAN]	unknown	GA	0.871431	unknown
P61927	0.042	0.054	0.059	0.073	0.104	0.107	0.139	0.206	0.19	0.013	0.02	0.017	0.039	0.063	0.074	0.062	0.154	0.292	0.264	0.013	0.029	0.037	0.057	0.069	0.082	0.092	0.178	0.222	0.222	0.024	P61927	60S ribosomal protein L37 OS=Homo sapiens GN=RPL37 PE=1 SV=2 - [RL37_HUMAN]	unknown	RIBOSOME	0.935824	RIBOSOME
P43358	0.059	0.056	0.074	0.083	0.101	0.139	0.093	0.108	0.117	0.179	0.052	0.072	0.103	0.088	0.085	0.108	0.088	0.088	0.103	0.193	0.048	0.051	0.095	0.101	0.113	0.097	0.095	0.107	0.121	0.167	P43358	Melanoma-associated antigen 4 OS=Homo sapiens GN=MAGEA4 PE=1 SV=2 - [MAGA4_HUMAN]	unknown	CYTOSOL	0.711319	unknown
P42773	0.066	0.07	0.088	0.087	0.115	0.114	0.073	0.055	0.071	0.221	0.055	0.076	0.137	0.1	0.107	0.127	0.078	0.041	0.05	0.231	0.063	0.065	0.118	0.111	0.124	0.116	0.081	0.063	0.069	0.189	P42773	Cyclin-dependent kinase 4 inhibitor C OS=Homo sapiens GN=CDKN2C PE=1 SV=1 - [CDN2C_HUMAN]	unknown	CYTOSOL	0.88404	unknown
Q16513-2	0.141	0.219	0.19	0.152	0.099	0.06	0.04	0.04	0.041	0.015	0.168	0.128	0.103	0.114	0.076	0.052	0.094	0.122	0.115	0.035	0.243	0.133	0.137	0.131	0.07	0.052	0.057	0.073	0.068	0.03	Q16513-2	Isoform 2 of Serine/threonine-protein kinase N2 OS=Homo sapiens GN=PKN2 - [PKN2_HUMAN]	unknown	PM	0.65186	unknown
P63027	0.048	0.044	0.07	0.107	0.136	0.143	0.158	0.198	0.073	0.018	0.066	0.068	0.076	0.124	0.129	0.099	0.212	0.158	0.064	0.01	0.073	0.061	0.095	0.146	0.127	0.122	0.172	0.13	0.064	0.009	P63027	Vesicle-associated membrane protein 2 OS=Homo sapiens GN=VAMP2 PE=1 SV=3 - [VAMP2_HUMAN]	unknown	RIBOSOME	0.366354	unknown
Q9NWU5	0.238	0.436	0.205	0.04	0.013	0.018	0.01	0.013	0.017	0.007	0.284	0.32	0.149	0.077	0.036	0.031	0.017	0.016	0.039	0.023	0.373	0.314	0.137	0.045	0.017	0.019	0.016	0.014	0.02	0.016	Q9NWU5	39S ribosomal protein L22, mitochondrial OS=Homo sapiens GN=MRPL22 PE=1 SV=1 - [RM22_HUMAN]	unknown	MITOCHONDRION	0.972954	MITOCHONDRION
Q00169	0.062	0.074	0.092	0.095	0.106	0.128	0.078	0.055	0.076	0.208	0.049	0.081	0.111	0.085	0.087	0.113	0.065	0.071	0.072	0.236	0.059	0.069	0.115	0.113	0.129	0.116	0.075	0.062	0.063	0.209	Q00169	Phosphatidylinositol transfer protein alpha isoform OS=Homo sapiens GN=PITPNA PE=1 SV=2 - [PIPNA_HUMAN]	unknown	CYTOSOL	0.881169	unknown
O60547	0.063	0.068	0.074	0.099	0.102	0.13	0.077	0.051	0.081	0.265	0.05	0.072	0.124	0.099	0.092	0.118	0.071	0.051	0.07	0.245	0.052	0.068	0.109	0.119	0.128	0.113	0.072	0.061	0.06	0.211	O60547	GDP-mannose 4,6 dehydratase OS=Homo sapiens GN=GMDS PE=1 SV=1 - [GMDS_HUMAN]	unknown	CYTOSOL	0.908568	CYTOSOL
P07858	0.147	0.399	0.148	0.078	0.083	0.065	0.024	0.017	0.009	0.019	0.168	0.497	0.092	0.072	0.046	0.047	0.022	0.014	0.007	0.017	0.155	0.472	0.147	0.076	0.032	0.056	0.017	0.01	0.006	0.01	P07858	Cathepsin B OS=Homo sapiens GN=CTSB PE=1 SV=3 - [CATB_HUMAN]	LYSOSOME	LYSOSOME	1	LYSOSOME
Q92734-2	0.06	0.071	0.089	0.093	0.121	0.138	0.088	0.057	0.097	0.18	0.059	0.08	0.109	0.102	0.099	0.1	0.086	0.059	0.075	0.22	0.05	0.064	0.11	0.122	0.127	0.118	0.084	0.065	0.068	0.171	Q92734-2	Isoform 2 of Protein TFG OS=Homo sapiens GN=TFG - [TFG_HUMAN]	unknown	CYTOSOL	0.815102	unknown
P52565	0.056	0.063	0.089	0.098	0.102	0.134	0.086	0.05	0.067	0.234	0.044	0.066	0.129	0.089	0.099	0.131	0.076	0.043	0.052	0.248	0.043	0.068	0.112	0.116	0.123	0.116	0.076	0.055	0.059	0.215	P52565	Rho GDP-dissociation inhibitor 1 OS=Homo sapiens GN=ARHGDIA PE=1 SV=3 - [GDIR1_HUMAN]	unknown	CYTOSOL	0.920061	CYTOSOL
P14923	0.109	0.183	0.193	0.164	0.133	0.084	0.054	0.037	0.027	0.012	0.202	0.177	0.158	0.169	0.079	0.041	0.063	0.039	0.034	0.015	0.219	0.171	0.181	0.163	0.081	0.059	0.052	0.031	0.012	0.009	P14923	Junction plakoglobin OS=Homo sapiens GN=JUP PE=1 SV=3 - [PLAK_HUMAN]	unknown	PM	0.923044	PM
P61160	0.091	0.085	0.095	0.089	0.094	0.1	0.093	0.127	0.142	0.074	0.087	0.087	0.104	0.093	0.082	0.081	0.1	0.123	0.139	0.106	0.1	0.081	0.104	0.099	0.093	0.082	0.094	0.117	0.127	0.096	P61160	Actin-related protein 2 OS=Homo sapiens GN=ACTR2 PE=1 SV=1 - [ARP2_HUMAN]	unknown	NUCLEUS/CHROMATIN	0.515841	unknown
P49247	0.094	0.111	0.099	0.089	0.104	0.121	0.089	0.083	0.082	0.133	0.099	0.111	0.115	0.095	0.091	0.095	0.094	0.087	0.074	0.142	0.102	0.106	0.115	0.105	0.105	0.094	0.085	0.082	0.079	0.121	P49247	Ribose-5-phosphate isomerase OS=Homo sapiens GN=RPIA PE=1 SV=3 - [RPIA_HUMAN]	unknown	CYTOSOL	0.413231	unknown
Q15631	0.052	0.059	0.08	0.087	0.1	0.127	0.087	0.081	0.104	0.208	0.046	0.068	0.116	0.086	0.091	0.123	0.085	0.072	0.098	0.214	0.049	0.062	0.103	0.113	0.123	0.109	0.078	0.082	0.09	0.185	Q15631	Translin OS=Homo sapiens GN=TSN PE=1 SV=1 - [TSN_HUMAN]	unknown	CYTOSOL	0.855578	unknown
P29144	0.015	0.02	0.021	0.025	0.032	0.045	0.047	0.261	0.497	0.026	0.015	0.021	0.035	0.024	0.029	0.037	0.042	0.254	0.519	0.024	0.017	0.022	0.036	0.04	0.045	0.039	0.051	0.248	0.469	0.037	P29144	Tripeptidyl-peptidase 2 OS=Homo sapiens GN=TPP2 PE=1 SV=4 - [TPP2_HUMAN]	unknown	NUCLEUS/CHROMATIN	0.74424	NUCLEUS/CHROMATIN
Q9Y5L4	0.153	0.343	0.153	0.057	0.055	0.066	0.046	0.04	0.016	0.003	0.169	0.485	0.184	0.052	0.028	0.042	0.012	0.014	0.011	0.017	0.294	0.439	0.183	0.04	0.023	0.043	0.003	0.004	0.002	0.002	Q9Y5L4	Mitochondrial import inner membrane translocase subunit Tim13 OS=Homo sapiens GN=TIMM13 PE=1 SV=1 - [TIM13_HUMAN]	MITOCHONDRION	MITOCHONDRION	1	MITOCHONDRION
O94763	0.032	0.032	0.042	0.066	0.112	0.123	0.143	0.188	0.2	0.038	0.034	0.04	0.052	0.062	0.078	0.086	0.163	0.214	0.215	0.052	0.032	0.033	0.055	0.08	0.096	0.101	0.153	0.187	0.201	0.056	O94763	Unconventional prefoldin RPB5 interactor 1 OS=Homo sapiens GN=URI1 PE=1 SV=3 - [RMP_HUMAN]	unknown	RIBOSOME	0.542094	unknown
Q8N6N7	0.053	0.064	0.084	0.104	0.124	0.154	0.08	0.051	0.059	0.228	0.041	0.06	0.132	0.101	0.103	0.142	0.079	0.045	0.051	0.245	0.051	0.067	0.107	0.12	0.131	0.115	0.068	0.059	0.056	0.228	Q8N6N7	Acyl-CoA-binding domain-containing protein 7 OS=Homo sapiens GN=ACBD7 PE=1 SV=1 - [ACBD7_HUMAN]	unknown	CYTOSOL	0.92924	CYTOSOL
O76021	0.267	0.009	0.02	0.039	0.066	0.072	0.113	0.211	0.184	0.009	0.091	0.026	0.031	0.049	0.059	0.048	0.143	0.26	0.265	0.018	0.186	0.015	0.034	0.049	0.061	0.067	0.137	0.209	0.219	0.012	O76021	Ribosomal L1 domain-containing protein 1 OS=Homo sapiens GN=RSL1D1 PE=1 SV=3 - [RL1D1_HUMAN]	unknown	NUCLEUS/CHROMATIN	0.984018	NUCLEUS/CHROMATIN
O43684-2	0.117	0.034	0.042	0.064	0.106	0.114	0.147	0.193	0.151	0.025	0.085	0.047	0.058	0.067	0.079	0.081	0.157	0.238	0.147	0.04	0.095	0.038	0.058	0.073	0.087	0.105	0.16	0.199	0.15	0.034	O43684-2	Isoform 2 of Mitotic checkpoint protein BUB3 OS=Homo sapiens GN=BUB3 - [BUB3_HUMAN]	unknown	NUCLEUS/CHROMATIN	0.831108	NUCLEUS/CHROMATIN
Q9UKV3-3	0.184	0.007	0.021	0.038	0.059	0.07	0.126	0.295	0.17	0.04	0.084	0.02	0.038	0.043	0.043	0.048	0.141	0.357	0.19	0.024	0.134	0.005	0.031	0.04	0.062	0.06	0.171	0.304	0.171	0.014	Q9UKV3-3	Isoform 3 of Apoptotic chromatin condensation inducer in the nucleus OS=Homo sapiens GN=ACIN1 - [ACINU_HUMAN]	unknown	NUCLEUS/CHROMATIN	0.981089	NUCLEUS/CHROMATIN
Q6FI81	0.058	0.063	0.082	0.094	0.106	0.131	0.078	0.047	0.064	0.265	0.055	0.075	0.125	0.1	0.092	0.116	0.075	0.05	0.056	0.242	0.051	0.066	0.117	0.121	0.126	0.112	0.076	0.059	0.056	0.209	Q6FI81	Anamorsin OS=Homo sapiens GN=CIAPIN1 PE=1 SV=2 - [CPIN1_HUMAN]	unknown	CYTOSOL	0.906076	CYTOSOL
Q9NZL4	0.064	0.067	0.081	0.095	0.109	0.132	0.092	0.058	0.076	0.209	0.06	0.078	0.115	0.091	0.098	0.12	0.09	0.055	0.071	0.209	0.064	0.07	0.111	0.117	0.132	0.115	0.085	0.066	0.062	0.178	Q9NZL4	Hsp70-binding protein 1 OS=Homo sapiens GN=HSPBP1 PE=1 SV=1 - [HPBP1_HUMAN]	unknown	CYTOSOL	0.863037	unknown
Q9GZS3	0.051	0.049	0.056	0.066	0.091	0.102	0.111	0.216	0.22	0.035	0.04	0.05	0.071	0.072	0.078	0.071	0.125	0.242	0.202	0.045	0.039	0.039	0.063	0.076	0.078	0.075	0.11	0.222	0.251	0.047	Q9GZS3	WD repeat-containing protein 61 OS=Homo sapiens GN=WDR61 PE=1 SV=1 - [WDR61_HUMAN]	unknown	NUCLEUS/CHROMATIN	0.504119	unknown
P33991	0.12	0.044	0.053	0.067	0.085	0.121	0.068	0.062	0.161	0.214	0.058	0.058	0.102	0.08	0.087	0.108	0.075	0.064	0.153	0.207	0.09	0.05	0.089	0.099	0.118	0.102	0.071	0.075	0.106	0.192	P33991	DNA replication licensing factor MCM4 OS=Homo sapiens GN=MCM4 PE=1 SV=5 - [MCM4_HUMAN]	unknown	CYTOSOL	0.713976	unknown
Q969S3	0.038	0.044	0.044	0.05	0.052	0.049	0.061	0.25	0.399	0.016	0.034	0.04	0.04	0.051	0.047	0.038	0.064	0.244	0.42	0.016	0.045	0.039	0.046	0.056	0.055	0.047	0.078	0.241	0.354	0.029	Q969S3	Zinc finger protein 622 OS=Homo sapiens GN=ZNF622 PE=1 SV=1 - [ZN622_HUMAN]	unknown	NUCLEUS/CHROMATIN	0.777312	NUCLEUS/CHROMATIN
P78310	0.125	0.191	0.196	0.177	0.131	0.065	0.055	0.033	0.015	0.003	0.211	0.176	0.151	0.172	0.089	0.034	0.063	0.041	0.039	0.005	0.258	0.166	0.164	0.165	0.079	0.06	0.054	0.032	0.011	0.009	P78310	Coxsackievirus and adenovirus receptor OS=Homo sapiens GN=CXADR PE=1 SV=1 - [CXAR_HUMAN]	PM	PM	1	PM
Q9UN86	0.054	0.058	0.069	0.097	0.158	0.153	0.19	0.138	0.044	0.029	0.036	0.041	0.041	0.077	0.108	0.091	0.299	0.253	0.046	0.005	0.035	0.039	0.066	0.092	0.124	0.132	0.243	0.153	0.045	0.01	Q9UN86	Ras GTPase-activating protein-binding protein 2 OS=Homo sapiens GN=G3BP2 PE=1 SV=2 - [G3BP2_HUMAN]	unknown	RIBOSOME	0.711613	unknown
Q9NP81	0.223	0.429	0.219	0.038	0.019	0.023	0.007	0.012	0.007	0.01	0.279	0.323	0.175	0.076	0.037	0.021	0.014	0.016	0.015	0.015	0.37	0.343	0.156	0.048	0.013	0.023	0.008	0.008	0.007	0.013	Q9NP81	Serine--tRNA ligase, mitochondrial OS=Homo sapiens GN=SARS2 PE=1 SV=1 - [SYSM_HUMAN]	unknown	MITOCHONDRION	0.978597	MITOCHONDRION
Q96HE7	0.081	0.163	0.191	0.158	0.172	0.104	0.051	0.022	0.009	0.023	0.056	0.157	0.167	0.204	0.162	0.079	0.082	0.039	0.015	0.029	0.09	0.134	0.182	0.187	0.133	0.092	0.097	0.029	0.01	0.024	Q96HE7	ERO1-like protein alpha OS=Homo sapiens GN=ERO1A PE=1 SV=2 - [ERO1A_HUMAN]	unknown	ER	0.92454	unknown
O76031	0.239	0.434	0.241	0.038	0.014	0.013	0.005	0.002	0.004	0.014	0.294	0.372	0.182	0.083	0.032	0.008	0.01	0.007	0.007	0.005	0.387	0.369	0.159	0.05	0.01	0.008	0.005	0.003	0.007	0.006	O76031	ATP-dependent Clp protease ATP-binding subunit clpX-like, mitochondrial OS=Homo sapiens GN=CLPX PE=1 SV=2 - [CLPX_HUMAN]	MITOCHONDRION	MITOCHONDRION	1	MITOCHONDRION
Q96EI5	0.058	0.048	0.067	0.116	0.113	0.171	0.1	0.073	0.106	0.141	0.062	0.067	0.1	0.078	0.093	0.111	0.092	0.089	0.115	0.17	0.056	0.065	0.112	0.115	0.128	0.138	0.085	0.078	0.09	0.132	Q96EI5	Transcription elongation factor A protein-like 4 OS=Homo sapiens GN=TCEAL4 PE=1 SV=2 - [TCAL4_HUMAN]	unknown	CYTOSOL	0.725868	unknown
Q5W111	0.036	0.06	0.092	0.121	0.162	0.124	0.152	0.162	0.059	0.013	0.027	0.093	0.09	0.163	0.154	0.089	0.206	0.145	0.03	0.008	0.039	0.078	0.124	0.17	0.143	0.107	0.162	0.12	0.034	0.011	Q5W111	SPRY domain-containing protein 7 OS=Homo sapiens GN=SPRYD7 PE=1 SV=2 - [SPRY7_HUMAN]	unknown	ER	0.612966	unknown
Q9BU76	0.06	0.03	0.041	0.062	0.104	0.12	0.158	0.235	0.181	0.013	0.053	0.048	0.066	0.08	0.085	0.077	0.148	0.209	0.175	0.037	0.047	0.034	0.053	0.073	0.087	0.096	0.175	0.219	0.194	0.021	Q9BU76	Multiple myeloma tumor-associated protein 2 OS=Homo sapiens GN=MMTAG2 PE=1 SV=1 - [MMTA2_HUMAN]	unknown	RIBOSOME	0.555648	unknown
Q9BQE4	0.062	0.085	0.127	0.151	0.193	0.134	0.115	0.088	0.032	0.014	0.045	0.085	0.087	0.206	0.188	0.098	0.158	0.085	0.034	0.01	0.084	0.075	0.13	0.176	0.153	0.133	0.157	0.063	0.021	0.006	Q9BQE4	Selenoprotein S OS=Homo sapiens GN=VIMP PE=1 SV=3 - [SELS_HUMAN]	unknown	ER	0.934403	ER
Q15942	0.094	0.125	0.132	0.112	0.123	0.124	0.069	0.05	0.086	0.088	0.13	0.106	0.148	0.109	0.095	0.115	0.078	0.051	0.064	0.117	0.123	0.093	0.135	0.124	0.113	0.122	0.074	0.052	0.053	0.11	Q15942	Zyxin OS=Homo sapiens GN=ZYX PE=1 SV=1 - [ZYX_HUMAN]	unknown	CYTOSOL	0.290292	unknown
Q8N5N7	0.252	0.467	0.221	0.03	0.016	0.021	0.005	0.004	0.01	0.004	0.242	0.408	0.155	0.065	0.027	0.028	0.01	0.011	0.019	0.019	0.254	0.354	0.177	0.052	0.008	0.04	0.004	0.008	0.007	0.004	Q8N5N7	39S ribosomal protein L50, mitochondrial OS=Homo sapiens GN=MRPL50 PE=1 SV=2 - [RM50_HUMAN]	unknown	MITOCHONDRION	0.960329	MITOCHONDRION
P62873	0.105	0.181	0.197	0.168	0.134	0.084	0.055	0.033	0.017	0.006	0.214	0.163	0.168	0.168	0.092	0.046	0.062	0.037	0.038	0.008	0.234	0.161	0.189	0.171	0.09	0.064	0.055	0.024	0.008	0.004	P62873	Guanine nucleotide-binding protein G(I)/G(S)/G(T) subunit beta-1 OS=Homo sapiens GN=GNB1 PE=1 SV=3 - [GBB1_HUMAN]	unknown	PM	0.952458	PM
Q13636	0.18	0.132	0.176	0.142	0.138	0.074	0.077	0.026	0.038	0.018	0.106	0.151	0.127	0.137	0.107	0.062	0.112	0.103	0.067	0.025	0.15	0.131	0.164	0.166	0.111	0.093	0.099	0.049	0.017	0.012	Q13636	Ras-related protein Rab-31 OS=Homo sapiens GN=RAB31 PE=1 SV=1 - [RAB31_HUMAN]	unknown	PM	0.606162	unknown
Q13190-4	0.066	0.139	0.198	0.152	0.143	0.093	0.086	0.072	0.029	0.013	0.061	0.183	0.119	0.151	0.117	0.067	0.12	0.099	0.043	0.029	0.07	0.13	0.175	0.166	0.11	0.098	0.117	0.068	0.028	0.029	Q13190-4	Isoform 4 of Syntaxin-5 OS=Homo sapiens GN=STX5 - [STX5_HUMAN]	unknown	ER	0.515373	unknown
O43719	0.051	0.036	0.048	0.058	0.076	0.101	0.081	0.133	0.25	0.155	0.048	0.047	0.082	0.065	0.066	0.087	0.084	0.134	0.219	0.146	0.053	0.042	0.081	0.09	0.103	0.106	0.089	0.133	0.181	0.126	O43719	HIV Tat-specific factor 1 OS=Homo sapiens GN=HTATSF1 PE=1 SV=1 - [HTSF1_HUMAN]	unknown	NUCLEUS/CHROMATIN	0.503843	unknown
Q70UQ0	0.1	0.181	0.217	0.168	0.176	0.089	0.04	0.014	0.006	0.011	0.077	0.169	0.166	0.23	0.177	0.065	0.069	0.02	0.006	0.009	0.095	0.168	0.2	0.225	0.131	0.097	0.07	0.012	0.002	0.001	Q70UQ0	Inhibitor of nuclear factor kappa-B kinase-interacting protein OS=Homo sapiens GN=IKBIP PE=1 SV=1 - [IKIP_HUMAN]	unknown	ER	0.936592	ER
P41223	0.161	0.037	0.044	0.067	0.073	0.085	0.125	0.204	0.164	0.032	0.082	0.046	0.061	0.069	0.066	0.061	0.135	0.257	0.204	0.04	0.114	0.034	0.051	0.072	0.078	0.078	0.145	0.203	0.189	0.036	P41223	Protein BUD31 homolog OS=Homo sapiens GN=BUD31 PE=1 SV=2 - [BUD31_HUMAN]	unknown	NUCLEUS/CHROMATIN	0.936248	NUCLEUS/CHROMATIN
P52298	0.089	0.024	0.036	0.048	0.075	0.093	0.13	0.223	0.174	0.091	0.041	0.033	0.05	0.051	0.063	0.074	0.145	0.284	0.185	0.073	0.051	0.03	0.053	0.07	0.085	0.087	0.165	0.229	0.158	0.074	P52298	Nuclear cap-binding protein subunit 2 OS=Homo sapiens GN=NCBP2 PE=1 SV=1 - [NCBP2_HUMAN]	unknown	NUCLEUS/CHROMATIN	0.954574	NUCLEUS/CHROMATIN
Q9BRX5	0.057	0.054	0.068	0.086	0.098	0.157	0.082	0.045	0.071	0.28	0.042	0.064	0.118	0.089	0.104	0.134	0.08	0.043	0.038	0.278	0.048	0.056	0.102	0.107	0.14	0.121	0.078	0.068	0.067	0.217	Q9BRX5	DNA replication complex GINS protein PSF3 OS=Homo sapiens GN=GINS3 PE=1 SV=1 - [PSF3_HUMAN]	unknown	CYTOSOL	0.940421	CYTOSOL
Q9NUQ3	0.068	0.04	0.04	0.069	0.137	0.162	0.201	0.178	0.09	0.016	0.048	0.043	0.049	0.077	0.108	0.09	0.25	0.22	0.085	0.016	0.049	0.035	0.054	0.08	0.107	0.128	0.242	0.18	0.098	0.02	Q9NUQ3	Gamma-taxilin OS=Homo sapiens GN=TXLNG PE=1 SV=2 - [TXLNG_HUMAN]	unknown	RIBOSOME	0.827301	unknown
O00116	0.052	0.086	0.166	0.187	0.27	0.143	0.057	0.018	0.007	0.008	0.037	0.089	0.148	0.268	0.247	0.094	0.081	0.018	0.008	0.005	0.071	0.09	0.163	0.246	0.183	0.141	0.085	0.014	0.006	0.004	O00116	Alkyldihydroxyacetonephosphate synthase, peroxisomal OS=Homo sapiens GN=AGPS PE=1 SV=1 - [ADAS_HUMAN]	PEROXISOME	PEROXISOME	1	PEROXISOME
P22059	0.094	0.16	0.156	0.137	0.121	0.088	0.052	0.036	0.046	0.11	0.075	0.229	0.135	0.145	0.101	0.072	0.071	0.05	0.041	0.069	0.09	0.161	0.165	0.157	0.111	0.086	0.065	0.044	0.031	0.089	P22059	Oxysterol-binding protein 1 OS=Homo sapiens GN=OSBP PE=1 SV=1 - [OSBP1_HUMAN]	unknown	ER	0.388351	unknown
P16333	0.076	0.093	0.116	0.105	0.114	0.115	0.091	0.091	0.116	0.078	0.077	0.095	0.124	0.115	0.1	0.092	0.092	0.082	0.096	0.116	0.081	0.086	0.128	0.131	0.113	0.111	0.093	0.083	0.081	0.097	P16333	Cytoplasmic protein NCK1 OS=Homo sapiens GN=NCK1 PE=1 SV=1 - [NCK1_HUMAN]	unknown	ER	0.254656	unknown
Q8TA86	0.057	0.032	0.044	0.065	0.089	0.108	0.121	0.238	0.23	0.021	0.045	0.045	0.054	0.065	0.078	0.065	0.134	0.233	0.22	0.045	0.052	0.038	0.059	0.074	0.082	0.093	0.144	0.213	0.218	0.024	Q8TA86	Retinitis pigmentosa 9 protein OS=Homo sapiens GN=RP9 PE=1 SV=2 - [RP9_HUMAN]	unknown	NUCLEUS/CHROMATIN	0.485366	unknown
O00233-2	0.057	0.068	0.089	0.103	0.115	0.139	0.081	0.058	0.081	0.178	0.049	0.08	0.139	0.102	0.094	0.132	0.079	0.049	0.068	0.211	0.058	0.073	0.117	0.118	0.134	0.113	0.076	0.06	0.068	0.18	O00233-2	Isoform p27-S of 26S proteasome non-ATPase regulatory subunit 9 OS=Homo sapiens GN=PSMD9 - [PSMD9_HUMAN]	unknown	CYTOSOL	0.863536	unknown
O60749	0.035	0.033	0.062	0.112	0.158	0.15	0.165	0.161	0.075	0.036	0.028	0.054	0.076	0.129	0.128	0.096	0.22	0.175	0.054	0.028	0.042	0.051	0.089	0.133	0.131	0.121	0.161	0.147	0.065	0.042	O60749	Sorting nexin-2 OS=Homo sapiens GN=SNX2 PE=1 SV=2 - [SNX2_HUMAN]	unknown	RIBOSOME	0.405827	unknown
Q05682	0.152	0.103	0.091	0.11	0.139	0.067	0.053	0.063	0.051	0.067	0.2	0.152	0.105	0.097	0.096	0.111	0.023	0.052	0.07	0.096	0.233	0.098	0.114	0.11	0.082	0.093	0.053	0.052	0.045	0.068	Q05682	Caldesmon OS=Homo sapiens GN=CALD1 PE=1 SV=3 - [CALD1_HUMAN]	unknown	PM	0.281548	unknown
[truncated: 5,570 more rows]

## Sheet: Column Legend
UniProt accession for protein group		Unique UniProt accession for quantified protein group reported by Proteome Discoverer (1% FDR).
[truncated: 35 more rows]
