# Supplementary material for: Combining LOPIT with differential ultracentrifugation for high-resolution spatial proteomics
Source: Nat Commun. 2019 Jan 18;10:331. doi: 10.1038/s41467-018-08191-w (PMC6338729; doi:10.1038/s41467-018-08191-w)
Supplement: Supplementary file 5 — Supplementary Data 2 [file 41467_2018_8191_MOESM5_ESM.xlsx]

## Sheet: HyperLOPIT Data
UniProt accession for protein group	Normalised TMT 10-plex reporter ion distribution (Replicate 1)																		Normalised TMT 10-plex reporter ion distribution (Replicate 2)																			Normalised TMT 10-plex reporter ion distribution (Replicate 3)
	127C_rep1set1	128C_rep1set1	128N_rep1set1	129C_rep1set1	129N_rep1set1	130C_rep1set1	130N_rep1set1	131_rep1set1	126_rep1set2	127C_rep1set2	127N_rep1set2	128C_rep1set2	128N_rep1set2	129C_rep1set2	129N_rep1set2	130C_rep1set2	130N_rep1set2	131_rep1set2	127C_rep2set1	127N_rep2set1	128C_rep2set1	128N_rep2set1	129C_rep2set1	129N_rep2set1	130C_rep2set1	130N_rep2set1	131_rep2set1	126_rep2set2	127C_rep2set2	127N_rep2set2	128C_rep2set2	128N_rep2set2	129C_rep2set2	129N_rep2set2	130C_rep2set2	130N_rep2set2	131_rep2set2	126_rep3set1	127C_rep3set1	127N_rep3set1	128C_rep3set1	128N_rep3set1	129C_rep3set1	129N_rep3set1	130C_rep3set1	130N_rep3set1	131_rep3set1	126_rep3set2	127C_rep3set2
P05387	0.039	0.101	0.116	0.143	0.12	0.368	0.046	0.045	0.032	0.045	0.074	0.103	0.135	0.113	0.083	0.33	0.039	0.045	0.024	0.011	0.058	0.091	0.124	0.08	0.585	0.028	0.017	0.007	0.041	0.062	0.102	0.111	0.116	0.126	0.36	0.034	0.025	0.005	0.039	0.053	0.111	0.12	0.115	0.091	0.398	0.029	0.034	0.03	0.04
P04406	0.097	0.087	0.076	0.077	0.067	0.272	0.061	0.246	0.064	0.06	0.062	0.062	0.058	0.069	0.085	0.13	0.043	0.337	0.053	0.026	0.042	0.051	0.056	0.071	0.293	0.038	0.37	0.026	0.053	0.043	0.051	0.044	0.057	0.186	0.141	0.038	0.327	0.039	0.06	0.052	0.052	0.044	0.053	0.063	0.193	0.036	0.402	0.019	0.05
P60903	0.122	0.221	0.202	0.172	0.12	0.063	0.053	0.008	0.091	0.125	0.175	0.197	0.147	0.106	0.067	0.051	0.034	0.002	0.106	0.062	0.189	0.201	0.197	0.091	0.079	0.047	0.012	0.059	0.123	0.152	0.197	0.151	0.125	0.039	0.1	0.041	0.008	0.064	0.178	0.176	0.156	0.125	0.098	0.062	0.042	0.066	0.005	0.034	0.178
P57105	0.05	0.125	0.151	0.319	0.247	0.08	0.018	0.007	0.026	0.042	0.075	0.105	0.173	0.255	0.179	0.113	0.014	0.006	0.062	0.033	0.091	0.148	0.338	0.199	0.091	0.011	0.005	0.025	0.072	0.086	0.126	0.284	0.191	0.08	0.111	0.009	0.006	0.006	0.045	0.056	0.087	0.273	0.263	0.189	0.072	0.003	0.005	0.021	0.07
P21964-2	0.12	0.217	0.21	0.2	0.149	0.04	0.005	0.028	0.057	0.093	0.148	0.171	0.182	0.141	0.098	0.064	0.005	0.026	0.089	0.061	0.174	0.207	0.2	0.138	0.071	0.007	0.017	0.042	0.121	0.149	0.206	0.166	0.141	0.056	0.093	0.002	0.017	0.02	0.102	0.119	0.183	0.193	0.163	0.116	0.048	0.007	0.022	0.011	0.12
P60174-1	0.09	0.05	0.042	0.035	0.02	0.02	0.024	0.7	0.066	0.048	0.033	0.029	0.022	0.015	0.014	0.019	0.013	0.763	0.055	0.028	0.03	0.025	0.022	0.014	0.017	0.012	0.822	0.032	0.049	0.03	0.031	0.022	0.019	0.009	0.01	0.009	0.796	0.039	0.054	0.032	0.033	0.029	0.03	0.023	0.011	0.012	0.736	0.029	0.048
P08670	0.019	0.039	0.044	0.078	0.111	0.123	0.457	0.115	0.01	0.014	0.021	0.032	0.039	0.085	0.153	0.089	0.429	0.119	0.015	0.01	0.016	0.021	0.037	0.077	0.07	0.572	0.185	0.016	0.018	0.017	0.025	0.031	0.043	0.101	0.056	0.512	0.184	0.008	0.011	0.01	0.013	0.019	0.027	0.044	0.097	0.471	0.324	0.009	0.012
Q9Y2Q5	0.402	0.279	0.122	0.08	0.054	0.017	0.015	0.018	0.228	0.265	0.221	0.112	0.059	0.03	0.022	0.017	0.005	0.009	0.225	0.132	0.259	0.136	0.082	0.042	0.053	0.015	0.016	0.114	0.29	0.242	0.167	0.059	0.041	0.015	0.059	0.01	0.009	0.099	0.256	0.181	0.189	0.099	0.085	0.072	0.033	0.013	0.018	0.016	0.244
P35232	0.048	0.113	0.136	0.307	0.222	0.063	0.041	0.018	0.041	0.047	0.078	0.098	0.16	0.231	0.163	0.122	0.042	0.042	0.096	0.057	0.094	0.13	0.317	0.173	0.065	0.036	0.009	0.043	0.076	0.081	0.105	0.284	0.198	0.071	0.1	0.029	0.016	0.018	0.047	0.054	0.074	0.277	0.276	0.186	0.046	0.019	0.01	0.036	0.055
P84157	0.166	0.239	0.231	0.136	0.077	0.051	0.013	0.03	0.055	0.093	0.155	0.196	0.202	0.138	0.09	0.063	0.003	0.007	0.079	0.064	0.184	0.223	0.224	0.142	0.064	0.004	0.009	0.115	0.169	0.154	0.227	0.129	0.106	0.036	0.058	0.005	0.008	0.024	0.111	0.144	0.226	0.193	0.15	0.106	0.038	0.001	0.007	0.031	0.135
Q04695	0.022	0.066	0.072	0.13	0.172	0.18	0.31	0.034	0.011	0.014	0.029	0.049	0.066	0.152	0.193	0.143	0.311	0.031	0.029	0.017	0.034	0.048	0.069	0.072	0.131	0.49	0.092	0.027	0.03	0.03	0.045	0.054	0.065	0.087	0.093	0.456	0.098	0.008	0.022	0.022	0.029	0.038	0.06	0.078	0.137	0.509	0.097	0.012	0.024
P09211	0.085	0.042	0.031	0.023	0.019	0.011	0.013	0.773	0.04	0.034	0.025	0.022	0.021	0.017	0.017	0.006	0.019	0.827	0.039	0.021	0.026	0.022	0.019	0.012	0.009	0.008	0.856	0.016	0.041	0.029	0.024	0.015	0.014	0.007	0.005	0.009	0.832	0.024	0.041	0.025	0.028	0.019	0.023	0.023	0.007	0.009	0.778	0.024	0.041
P04792	0.066	0.061	0.058	0.072	0.085	0.067	0.025	0.53	0.046	0.044	0.042	0.051	0.051	0.072	0.1	0.062	0.021	0.528	0.068	0.041	0.044	0.043	0.065	0.066	0.05	0.023	0.543	0.069	0.06	0.041	0.048	0.045	0.066	0.058	0.043	0.024	0.554	0.077	0.054	0.043	0.048	0.048	0.077	0.103	0.062	0.074	0.386	0.058	0.051
P22626	0.011	0.022	0.021	0.03	0.035	0.242	0.577	0.037	0.01	0.011	0.013	0.019	0.021	0.03	0.049	0.249	0.534	0.048	0.015	0.014	0.015	0.019	0.026	0.035	0.276	0.431	0.121	0.013	0.014	0.011	0.018	0.018	0.026	0.134	0.216	0.406	0.12	0.009	0.009	0.009	0.011	0.014	0.022	0.034	0.186	0.572	0.133	0.011	0.014
P62312	0.033	0.035	0.037	0.054	0.05	0.351	0.207	0.227	0.034	0.03	0.029	0.034	0.041	0.048	0.074	0.174	0.159	0.348	0.012	0.006	0.011	0.017	0.022	0.02	0.55	0.164	0.193	0.005	0.013	0.012	0.016	0.019	0.028	0.317	0.231	0.164	0.219	0.005	0.012	0.009	0.014	0.013	0.015	0.015	0.538	0.166	0.212	0.002	0.02
P62820	0.222	0.213	0.149	0.147	0.113	0.037	0.01	0.035	0.156	0.174	0.166	0.136	0.108	0.093	0.065	0.047	0.003	0.027	0.146	0.18	0.189	0.147	0.117	0.075	0.029	0.007	0.02	0.145	0.183	0.17	0.162	0.115	0.095	0.038	0.058	0.006	0.022	0.105	0.171	0.165	0.156	0.133	0.11	0.086	0.025	0.005	0.016	0.121	0.214
P49006	0.292	0.211	0.151	0.118	0.042	0.031	0.005	0.097	0.187	0.156	0.138	0.134	0.109	0.064	0.046	0.032	0.003	0.107	0.213	0.111	0.13	0.117	0.108	0.059	0.02	0.013	0.202	0.104	0.183	0.119	0.129	0.083	0.078	0.026	0.049	0.006	0.196	0.089	0.148	0.119	0.133	0.104	0.11	0.08	0.029	0.005	0.106	0.109	0.167
Q9Y333	0.028	0.028	0.028	0.04	0.038	0.286	0.166	0.382	0.029	0.028	0.031	0.035	0.038	0.041	0.067	0.152	0.153	0.433	0.013	0.009	0.013	0.02	0.027	0.03	0.485	0.12	0.241	0.007	0.015	0.014	0.017	0.02	0.051	0.284	0.194	0.162	0.277	0.054	0.068	0.046	0.046	0.027	0.032	0.035	0.328	0.198	0.153	0.02	0.025
O75506	0.068	0.069	0.069	0.086	0.092	0.071	0.051	0.446	0.052	0.042	0.044	0.049	0.05	0.059	0.059	0.06	0.026	0.554	0.061	0.04	0.044	0.053	0.055	0.047	0.135	0.043	0.506	0.035	0.068	0.049	0.07	0.042	0.068	0.076	0.104	0.058	0.416	0.02	0.027	0.054	0.046	0.066	0.09	0.076	0.121	0.051	0.531	0.047	0.058
Q99714	0.048	0.127	0.139	0.3	0.206	0.081	0.023	0.025	0.029	0.036	0.073	0.101	0.178	0.268	0.178	0.123	0.016	0.005	0.103	0.061	0.096	0.143	0.331	0.173	0.067	0.012	0.005	0.047	0.076	0.084	0.106	0.312	0.199	0.068	0.094	0.007	0.005	0.016	0.046	0.057	0.08	0.272	0.263	0.164	0.062	0.015	0.01	0.026	0.061
Q9H0U4	0.203	0.201	0.159	0.162	0.126	0.044	0.005	0.067	0.111	0.14	0.149	0.132	0.122	0.105	0.079	0.058	0.004	0.054	0.163	0.124	0.207	0.169	0.15	0.092	0.038	0.006	0.031	0.103	0.186	0.185	0.169	0.135	0.106	0.033	0.059	0.002	0.029	0.073	0.18	0.164	0.157	0.141	0.116	0.09	0.034	0.008	0.02	0.067	0.201
P37802	0.116	0.098	0.092	0.06	0.042	0.01	0.016	0.527	0.058	0.063	0.073	0.079	0.077	0.043	0.033	0.021	0.022	0.507	0.067	0.038	0.079	0.088	0.087	0.051	0.018	0.036	0.517	0.037	0.074	0.068	0.092	0.054	0.078	0.024	0.037	0.031	0.493	0.049	0.067	0.064	0.08	0.064	0.074	0.054	0.014	0.015	0.519	0.024	0.075
P10809	0.051	0.122	0.144	0.331	0.217	0.067	0.01	0.011	0.032	0.04	0.072	0.102	0.178	0.261	0.165	0.12	0.008	0.009	0.102	0.064	0.092	0.143	0.317	0.164	0.075	0.007	0.007	0.052	0.075	0.084	0.11	0.302	0.19	0.07	0.097	0.004	0.008	0.02	0.051	0.056	0.077	0.291	0.274	0.163	0.053	0.008	0.008	0.027	0.061
O95777	0.055	0.122	0.123	0.157	0.133	0.15	0.08	0.097	0.035	0.031	0.032	0.035	0.035	0.038	0.059	0.161	0.183	0.356	0.009	0.005	0.012	0.014	0.018	0.018	0.5	0.186	0.216	0.006	0.01	0.009	0.015	0.015	0.055	0.314	0.228	0.166	0.219	0.004	0.008	0.013	0.012	0.011	0.017	0.009	0.562	0.191	0.175	0.015	0.016
P61604	0.05	0.116	0.151	0.349	0.234	0.059	0.008	0.008	0.034	0.041	0.073	0.102	0.182	0.272	0.165	0.117	0.007	0.007	0.104	0.07	0.099	0.142	0.28	0.152	0.065	0.017	0.011	0.067	0.082	0.082	0.107	0.279	0.18	0.056	0.088	0.011	0.013	0.024	0.052	0.06	0.074	0.29	0.288	0.156	0.041	0.006	0.003	0.033	0.066
P04075	0.092	0.089	0.076	0.081	0.077	0.106	0.094	0.358	0.067	0.064	0.066	0.064	0.062	0.065	0.076	0.065	0.077	0.389	0.073	0.048	0.082	0.089	0.096	0.087	0.18	0.064	0.26	0.032	0.07	0.076	0.088	0.072	0.08	0.155	0.115	0.06	0.228	0.038	0.063	0.058	0.071	0.079	0.12	0.144	0.161	0.063	0.172	0.024	0.071
P08758	0.1	0.046	0.03	0.021	0.018	0.009	0.01	0.751	0.087	0.069	0.052	0.04	0.025	0.017	0.019	0.012	0.013	0.634	0.095	0.052	0.043	0.031	0.024	0.015	0.011	0.006	0.687	0.072	0.095	0.048	0.036	0.019	0.019	0.008	0.008	0.007	0.647	0.058	0.087	0.051	0.042	0.029	0.036	0.028	0.009	0.008	0.648	0.037	0.079
P61106	0.319	0.286	0.138	0.1	0.079	0.029	0.005	0.012	0.167	0.23	0.231	0.14	0.074	0.058	0.047	0.028	0.004	0.013	0.222	0.16	0.189	0.13	0.113	0.076	0.034	0.005	0.031	0.095	0.238	0.198	0.152	0.1	0.083	0.035	0.055	0.004	0.025	0.111	0.251	0.168	0.125	0.092	0.075	0.063	0.023	0.005	0.022	0.117	0.266
P55072	0.102	0.164	0.119	0.085	0.066	0.025	0.037	0.366	0.07	0.088	0.116	0.109	0.093	0.06	0.051	0.029	0.03	0.354	0.101	0.101	0.158	0.14	0.1	0.074	0.028	0.015	0.241	0.054	0.118	0.135	0.158	0.087	0.081	0.041	0.053	0.013	0.236	0.061	0.12	0.121	0.137	0.097	0.088	0.076	0.031	0.012	0.216	0.048	0.137
Q09666	0.094	0.21	0.212	0.171	0.128	0.056	0.085	0.006	0.058	0.076	0.119	0.172	0.176	0.129	0.117	0.073	0.057	0.005	0.112	0.063	0.128	0.176	0.165	0.128	0.07	0.081	0.022	0.063	0.111	0.102	0.161	0.125	0.139	0.071	0.095	0.069	0.021	0.052	0.114	0.117	0.156	0.116	0.12	0.096	0.046	0.129	0.024	0.045	0.125
P23396	0.062	0.097	0.106	0.119	0.087	0.43	0.044	0.046	0.036	0.039	0.058	0.077	0.101	0.085	0.075	0.443	0.031	0.071	0.024	0.016	0.051	0.083	0.108	0.08	0.574	0.024	0.035	0.01	0.037	0.048	0.083	0.093	0.105	0.14	0.401	0.026	0.043	0.017	0.042	0.051	0.089	0.105	0.11	0.098	0.396	0.039	0.046	0.013	0.037
P02452	0.209	0.198	0.16	0.168	0.124	0.04	0.05	0.008	0.14	0.173	0.148	0.125	0.131	0.105	0.076	0.054	0.033	0.009	0.145	0.145	0.179	0.152	0.141	0.094	0.043	0.064	0.006	0.082	0.177	0.179	0.158	0.12	0.101	0.041	0.066	0.049	0.004	0.059	0.153	0.145	0.159	0.152	0.132	0.096	0.041	0.042	0.007	0.049	0.177
Q9NPE3	0.059	0.086	0.073	0.089	0.056	0.265	0.27	0.046	0.012	0.018	0.02	0.031	0.04	0.056	0.08	0.235	0.374	0.105	0.018	0.014	0.029	0.039	0.053	0.058	0.503	0.188	0.096	0.008	0.016	0.017	0.026	0.037	0.046	0.377	0.215	0.187	0.077	0.01	0.018	0.018	0.024	0.032	0.04	0.034	0.494	0.248	0.075	0.008	0.025
P21796	0.121	0.152	0.142	0.242	0.178	0.058	0.063	0.007	0.098	0.104	0.106	0.108	0.133	0.17	0.123	0.083	0.051	0.009	0.095	0.075	0.105	0.136	0.256	0.15	0.068	0.08	0.009	0.053	0.091	0.099	0.116	0.236	0.17	0.067	0.089	0.065	0.013	0.033	0.083	0.083	0.104	0.207	0.218	0.172	0.058	0.015	0.016	0.034	0.092
P62937	0.139	0.073	0.064	0.067	0.068	0.064	0.021	0.47	0.085	0.063	0.047	0.044	0.037	0.056	0.075	0.04	0.017	0.52	0.068	0.035	0.041	0.038	0.053	0.043	0.048	0.033	0.625	0.056	0.061	0.039	0.043	0.039	0.044	0.054	0.045	0.03	0.579	0.056	0.055	0.042	0.049	0.041	0.049	0.039	0.039	0.024	0.588	0.051	0.046
P11586	0.054	0.102	0.116	0.127	0.089	0.394	0.044	0.042	0.038	0.045	0.066	0.092	0.121	0.1	0.086	0.347	0.035	0.062	0.037	0.026	0.061	0.089	0.103	0.076	0.523	0.029	0.044	0.022	0.043	0.054	0.091	0.09	0.096	0.149	0.371	0.032	0.053	0.018	0.047	0.058	0.095	0.1	0.094	0.07	0.378	0.046	0.092	0.02	0.048
P61224	0.249	0.226	0.184	0.134	0.111	0.034	0.009	0.004	0.169	0.184	0.175	0.163	0.12	0.08	0.054	0.042	0.005	0.003	0.211	0.118	0.169	0.172	0.126	0.082	0.037	0.009	0.011	0.095	0.179	0.163	0.173	0.114	0.107	0.035	0.067	0.009	0.022	0.127	0.144	0.17	0.16	0.129	0.123	0.077	0.038	0.002	0.002	0.096	0.198
Q8NFU3	0.033	0.078	0.093	0.202	0.138	0.043	0.016	0.331	0.02	0.019	0.03	0.046	0.076	0.121	0.172	0.084	0.068	0.352	0.067	0.043	0.065	0.089	0.206	0.116	0.05	0.003	0.281	0.038	0.052	0.072	0.072	0.173	0.121	0.061	0.091	0.045	0.151	0.031	0.044	0.05	0.056	0.195	0.179	0.115	0.043	0.007	0.236	0.04	0.052
Q9Y3I0	0.039	0.072	0.075	0.09	0.065	0.476	0.101	0.051	0.034	0.038	0.05	0.066	0.088	0.081	0.08	0.383	0.088	0.079	0.017	0.011	0.03	0.048	0.075	0.061	0.627	0.07	0.057	0.018	0.029	0.031	0.053	0.057	0.073	0.242	0.352	0.078	0.067	0.01	0.024	0.028	0.044	0.054	0.071	0.069	0.528	0.105	0.063	0.01	0.027
P42765	0.041	0.125	0.142	0.34	0.214	0.07	0.021	0.01	0.028	0.039	0.069	0.097	0.174	0.27	0.168	0.121	0.016	0.004	0.098	0.051	0.091	0.135	0.316	0.174	0.087	0.024	0.007	0.043	0.074	0.08	0.106	0.288	0.191	0.07	0.098	0.017	0.007	0.011	0.046	0.057	0.078	0.29	0.268	0.165	0.047	0.023	0.004	0.021	0.06
P11142	0.076	0.086	0.076	0.072	0.061	0.036	0.07	0.501	0.067	0.06	0.061	0.064	0.067	0.053	0.051	0.033	0.057	0.479	0.058	0.045	0.066	0.071	0.065	0.049	0.042	0.075	0.516	0.031	0.056	0.052	0.072	0.049	0.055	0.037	0.04	0.066	0.523	0.042	0.061	0.061	0.08	0.066	0.068	0.064	0.04	0.075	0.425	0.029	0.061
P07237	0.074	0.184	0.22	0.245	0.162	0.049	0.008	0.029	0.041	0.069	0.122	0.169	0.24	0.148	0.099	0.076	0.004	0.024	0.071	0.063	0.158	0.24	0.217	0.138	0.059	0.006	0.019	0.03	0.083	0.123	0.201	0.209	0.162	0.053	0.095	0.004	0.018	0.026	0.085	0.119	0.216	0.227	0.17	0.106	0.033	0.005	0.013	0.028	0.101
P21333-2	0.069	0.122	0.136	0.174	0.222	0.163	0.069	0.012	0.042	0.048	0.066	0.097	0.113	0.186	0.227	0.146	0.053	0.012	0.059	0.036	0.068	0.115	0.14	0.158	0.209	0.129	0.056	0.044	0.051	0.05	0.1	0.096	0.14	0.176	0.156	0.121	0.06	0.031	0.049	0.058	0.097	0.088	0.121	0.115	0.089	0.195	0.137	0.026	0.054
Q99623	0.051	0.139	0.148	0.358	0.154	0.066	0.046	0.019	0.033	0.042	0.074	0.101	0.17	0.24	0.166	0.114	0.037	0.024	0.102	0.066	0.091	0.139	0.306	0.174	0.063	0.036	0.008	0.067	0.076	0.085	0.107	0.293	0.188	0.064	0.09	0.026	0.016	0.017	0.056	0.06	0.083	0.266	0.266	0.182	0.045	0.021	0.008	0.038	0.062
Q9Y281-3	0.121	0.133	0.135	0.125	0.096	0.024	0.023	0.299	0.06	0.091	0.081	0.092	0.115	0.084	0.07	0.051	0.031	0.329	0.103	0.06	0.09	0.113	0.134	0.088	0.026	0.025	0.326	0.036	0.091	0.072	0.104	0.086	0.125	0.041	0.061	0.024	0.341	0.035	0.066	0.048	0.091	0.095	0.135	0.106	0.022	0.014	0.318	0.015	0.05
Q9UFG5	0.098	0.178	0.186	0.151	0.117	0.06	0.021	0.03	0.054	0.087	0.146	0.16	0.173	0.126	0.109	0.067	0.017	0.034	0.109	0.135	0.191	0.181	0.137	0.099	0.054	0.024	0.027	0.079	0.128	0.167	0.19	0.124	0.092	0.052	0.069	0.017	0.045	0.142	0.176	0.162	0.163	0.12	0.1	0.075	0.029	0.008	0.019	0.125	0.181
P25786	0.077	0.052	0.044	0.039	0.031	0.153	0.024	0.5	0.064	0.046	0.036	0.038	0.031	0.032	0.037	0.067	0.02	0.631	0.056	0.03	0.032	0.033	0.039	0.046	0.135	0.014	0.551	0.031	0.043	0.028	0.032	0.021	0.032	0.145	0.084	0.016	0.553	0.094	0.052	0.032	0.043	0.029	0.045	0.047	0.113	0.018	0.54	0.039	0.05
P07355	0.164	0.202	0.173	0.133	0.11	0.059	0.039	0.056	0.106	0.121	0.149	0.156	0.128	0.092	0.079	0.064	0.028	0.067	0.136	0.116	0.156	0.144	0.118	0.079	0.048	0.047	0.104	0.094	0.142	0.135	0.16	0.106	0.087	0.042	0.072	0.04	0.105	0.111	0.15	0.134	0.124	0.08	0.078	0.06	0.025	0.053	0.142	0.104	0.167
P26038	0.192	0.197	0.165	0.12	0.107	0.082	0.048	0.046	0.139	0.128	0.129	0.132	0.118	0.087	0.093	0.077	0.03	0.056	0.126	0.083	0.12	0.134	0.129	0.119	0.126	0.038	0.083	0.082	0.119	0.1	0.136	0.092	0.118	0.095	0.121	0.035	0.089	0.117	0.112	0.094	0.11	0.084	0.106	0.099	0.127	0.041	0.076	0.067	0.121
P05388	0.052	0.118	0.131	0.154	0.105	0.344	0.056	0.028	0.042	0.054	0.074	0.102	0.128	0.101	0.082	0.321	0.046	0.043	0.034	0.016	0.068	0.099	0.123	0.076	0.525	0.034	0.017	0.01	0.042	0.056	0.102	0.105	0.113	0.129	0.35	0.036	0.028	0.013	0.033	0.058	0.106	0.119	0.114	0.084	0.387	0.034	0.026	0.015	0.05
P21281	0.209	0.153	0.101	0.06	0.05	0.036	0.05	0.193	0.2	0.172	0.136	0.096	0.058	0.037	0.04	0.035	0.04	0.172	0.172	0.173	0.154	0.094	0.058	0.041	0.031	0.059	0.142	0.17	0.193	0.152	0.119	0.049	0.045	0.025	0.041	0.055	0.136	0.211	0.18	0.132	0.11	0.064	0.06	0.053	0.026	0.027	0.109	0.173	0.196
P40926	0.055	0.136	0.155	0.353	0.184	0.064	0.011	0.008	0.035	0.042	0.075	0.099	0.177	0.263	0.165	0.116	0.014	0.01	0.1	0.065	0.093	0.146	0.321	0.164	0.067	0.016	0.006	0.056	0.078	0.083	0.108	0.289	0.179	0.063	0.092	0.011	0.008	0.016	0.051	0.061	0.079	0.296	0.272	0.154	0.044	0.018	0.004	0.031	0.06
Q15286	0.264	0.253	0.205	0.122	0.091	0.031	0.023	0.006	0.144	0.168	0.165	0.167	0.119	0.082	0.054	0.054	0.013	0.006	0.186	0.098	0.191	0.19	0.134	0.1	0.04	0.033	0.01	0.089	0.182	0.17	0.183	0.112	0.092	0.041	0.076	0.025	0.007	0.091	0.193	0.167	0.169	0.114	0.119	0.095	0.028	0.009	0.006	0.062	0.202
Q9H299	0.087	0.05	0.042	0.028	0.025	0.045	0.012	0.71	0.077	0.062	0.06	0.058	0.049	0.045	0.044	0.013	0.011	0.52	0.068	0.047	0.05	0.048	0.042	0.024	0.032	0.016	0.613	0.072	0.056	0.044	0.055	0.033	0.037	0.01	0.012	0.015	0.668	0.1	0.061	0.046	0.045	0.039	0.039	0.029	0.006	0.012	0.621	0.072	0.049
P60981-2	0.121	0.127	0.133	0.118	0.085	0.032	0.018	0.343	0.055	0.063	0.074	0.089	0.098	0.085	0.067	0.051	0.018	0.392	0.049	0.036	0.061	0.096	0.127	0.087	0.047	0.025	0.382	0.016	0.063	0.067	0.097	0.086	0.129	0.049	0.069	0.025	0.357	0.066	0.073	0.067	0.083	0.076	0.111	0.097	0.04	0.018	0.409	0.011	0.041
P54819-2	0.052	0.13	0.152	0.35	0.211	0.055	0.006	0.025	0.031	0.039	0.075	0.102	0.184	0.259	0.156	0.111	0.005	0.036	0.107	0.05	0.101	0.152	0.337	0.166	0.053	0.008	0.027	0.044	0.073	0.084	0.108	0.319	0.189	0.06	0.09	0.005	0.025	0.01	0.045	0.056	0.082	0.303	0.27	0.154	0.043	0.009	0.015	0.02	0.06
Q15369	0.062	0.043	0.039	0.05	0.059	0.059	0.06	0.617	0.056	0.051	0.044	0.053	0.048	0.053	0.065	0.069	0.063	0.454	0.039	0.026	0.038	0.04	0.047	0.057	0.084	0.054	0.561	0.028	0.033	0.028	0.039	0.033	0.039	0.056	0.058	0.064	0.612	0.041	0.053	0.039	0.026	0.037	0.055	0.057	0.065	0.093	0.562	0.011	0.03
Q99653	0.106	0.256	0.238	0.241	0.093	0.05	0.011	0.015	0.057	0.089	0.142	0.173	0.178	0.138	0.1	0.072	0.008	0.006	0.105	0.08	0.196	0.216	0.195	0.127	0.051	0.008	0.006	0.05	0.134	0.156	0.194	0.158	0.132	0.048	0.083	0.01	0.009	0.023	0.115	0.123	0.208	0.184	0.153	0.111	0.038	0.01	0.006	0.03	0.125
P07437	0.066	0.05	0.061	0.056	0.064	0.035	0.039	0.544	0.055	0.041	0.037	0.039	0.037	0.048	0.065	0.031	0.032	0.62	0.056	0.04	0.042	0.048	0.068	0.063	0.041	0.027	0.59	0.051	0.046	0.038	0.041	0.047	0.054	0.049	0.031	0.019	0.607	0.049	0.044	0.035	0.043	0.049	0.093	0.129	0.077	0.1	0.378	0.035	0.04
P62072	0.047	0.116	0.133	0.302	0.247	0.084	0.034	0.016	0.022	0.041	0.073	0.1	0.186	0.247	0.159	0.133	0.015	0.013	0.087	0.057	0.099	0.137	0.287	0.163	0.075	0.019	0.027	0.055	0.084	0.087	0.116	0.292	0.181	0.075	0.097	0.013	0.013	0.013	0.051	0.056	0.081	0.269	0.282	0.171	0.049	0.01	0.018	0.043	0.059
P05787	0.016	0.05	0.064	0.127	0.189	0.169	0.339	0.037	0.011	0.016	0.029	0.045	0.068	0.155	0.208	0.134	0.268	0.039	0.023	0.015	0.025	0.037	0.064	0.07	0.117	0.543	0.106	0.018	0.024	0.028	0.04	0.051	0.06	0.089	0.079	0.515	0.105	0.012	0.017	0.018	0.025	0.034	0.058	0.092	0.119	0.496	0.114	0.009	0.019
Q96C01	0.048	0.122	0.155	0.333	0.211	0.076	0.008	0.014	0.024	0.037	0.07	0.099	0.182	0.254	0.176	0.138	0.006	0.007	0.093	0.041	0.095	0.15	0.328	0.167	0.087	0.008	0.015	0.039	0.074	0.08	0.107	0.31	0.191	0.076	0.106	0.005	0.013	0.004	0.049	0.051	0.078	0.318	0.279	0.155	0.052	0.004	0.01	0.012	0.052
P61586	0.33	0.2	0.167	0.118	0.055	0.016	0.008	0.077	0.187	0.166	0.14	0.124	0.098	0.064	0.053	0.033	0.017	0.102	0.198	0.161	0.144	0.133	0.108	0.08	0.042	0.012	0.08	0.194	0.173	0.119	0.157	0.085	0.081	0.032	0.06	0.009	0.057	0.54	0.148	0.025	0.043	0.03	0.033	0.027	0.004	0.001	0.002	0.103	0.159
Q86UP2	0.041	0.177	0.219	0.263	0.182	0.058	0.051	0.009	0.031	0.051	0.104	0.163	0.239	0.164	0.116	0.085	0.038	0.006	0.038	0.04	0.13	0.229	0.255	0.172	0.082	0.045	0.001	0.015	0.051	0.105	0.194	0.206	0.177	0.081	0.111	0.041	0.002	0.005	0.051	0.085	0.207	0.229	0.197	0.128	0.048	0.028	0.001	0.017	0.069
P62244	0.065	0.095	0.101	0.117	0.073	0.45	0.048	0.049	0.037	0.042	0.053	0.067	0.087	0.08	0.074	0.452	0.036	0.073	0.042	0.029	0.062	0.096	0.112	0.085	0.51	0.026	0.029	0.025	0.046	0.051	0.091	0.093	0.104	0.146	0.393	0.025	0.036	0.028	0.042	0.057	0.091	0.103	0.107	0.092	0.361	0.04	0.039	0.012	0.031
P09455	0.077	0.034	0.03	0.022	0.025	0.012	0.02	0.794	0.06	0.042	0.036	0.028	0.024	0.019	0.023	0.006	0.014	0.743	0.042	0.016	0.03	0.028	0.03	0.025	0.008	0.012	0.813	0.02	0.043	0.033	0.033	0.024	0.025	0.02	0.014	0.014	0.772	0.027	0.042	0.035	0.041	0.034	0.042	0.052	0.024	0.017	0.681	0.019	0.029
O75223	0.024	0.025	0.019	0.016	0.013	0.004	0.009	0.895	0.038	0.035	0.027	0.022	0.019	0.013	0.011	0.012	0.011	0.799	0.016	0.008	0.014	0.015	0.013	0.01	0.004	0.005	0.914	0.021	0.034	0.033	0.035	0.027	0.021	0.015	0.021	0.012	0.691	0.015	0.026	0.021	0.025	0.018	0.02	0.016	0.002	0.018	0.816	0.01	0.024
O75947	0.051	0.119	0.151	0.344	0.252	0.06	0.013	0.004	0.032	0.039	0.07	0.098	0.167	0.266	0.168	0.129	0.018	0.007	0.099	0.052	0.095	0.147	0.333	0.185	0.069	0.012	0.002	0.044	0.076	0.084	0.109	0.312	0.205	0.065	0.093	0.007	0.002	0.012	0.056	0.056	0.08	0.264	0.268	0.186	0.052	0.007	0.002	0.015	0.065
P67936	0.078	0.102	0.1	0.073	0.052	0.009	0.011	0.509	0.087	0.09	0.079	0.082	0.081	0.048	0.034	0.025	0.009	0.478	0.05	0.028	0.059	0.072	0.075	0.058	0.011	0.014	0.587	0.026	0.049	0.054	0.068	0.05	0.068	0.024	0.029	0.016	0.636	0.046	0.057	0.062	0.087	0.068	0.106	0.083	0.013	0.011	0.478	0.034	0.054
P51149	0.224	0.214	0.16	0.146	0.117	0.045	0.01	0.031	0.188	0.19	0.168	0.129	0.105	0.082	0.056	0.04	0.004	0.025	0.118	0.116	0.178	0.169	0.172	0.122	0.055	0.005	0.028	0.055	0.163	0.167	0.168	0.145	0.119	0.052	0.073	0.003	0.018	0.041	0.138	0.141	0.168	0.163	0.142	0.112	0.038	0.004	0.018	0.06	0.156
P35579	0.06	0.118	0.137	0.213	0.237	0.07	0.024	0.108	0.041	0.048	0.07	0.103	0.133	0.195	0.163	0.105	0.018	0.113	0.061	0.041	0.091	0.144	0.203	0.173	0.063	0.039	0.156	0.037	0.056	0.068	0.128	0.142	0.181	0.086	0.097	0.033	0.158	0.034	0.052	0.062	0.098	0.125	0.18	0.171	0.051	0.028	0.171	0.031	0.061
P35908	0.145	0.126	0.03	0.095	0.092	0.086	0.138	0.21	0.086	0.114	0.063	0.065	0.048	0.089	0.115	0.127	0.098	0.164	0.048	0.073	0.049	0.148	0.039	0.281	0.058	0.077	0.206	0.071	0.111	0.067	0.127	0.208	0.047	0.053	0.055	0.094	0.122	0.048	0.086	0.049	0.109	0.122	0.1	0.131	0.107	0.158	0.054	0.038	0.082
Q02790	0.058	0.042	0.036	0.032	0.026	0.013	0.017	0.748	0.05	0.042	0.033	0.032	0.027	0.024	0.027	0.011	0.016	0.726	0.047	0.022	0.03	0.029	0.032	0.024	0.007	0.018	0.777	0.025	0.046	0.031	0.031	0.019	0.027	0.015	0.01	0.015	0.77	0.031	0.047	0.032	0.037	0.031	0.048	0.045	0.013	0.019	0.691	0.015	0.035
P47756-2	0.103	0.101	0.097	0.106	0.119	0.097	0.058	0.319	0.074	0.073	0.079	0.085	0.084	0.093	0.114	0.077	0.046	0.287	0.068	0.037	0.072	0.096	0.097	0.087	0.098	0.083	0.355	0.05	0.076	0.067	0.097	0.067	0.092	0.071	0.083	0.073	0.295	0.031	0.073	0.061	0.076	0.063	0.088	0.079	0.091	0.081	0.337	0.029	0.068
Q7Z4W1	0.048	0.114	0.14	0.32	0.219	0.069	0.006	0.06	0.04	0.042	0.07	0.097	0.16	0.236	0.159	0.117	0.001	0.074	0.104	0.048	0.086	0.138	0.297	0.155	0.071	0.005	0.085	0.045	0.07	0.079	0.106	0.277	0.173	0.065	0.098	0.008	0.07	0.016	0.053	0.055	0.077	0.252	0.254	0.16	0.059	0.009	0.08	0.028	0.069
P30041	0.035	0.027	0.021	0.016	0.015	0.002	0.012	0.852	0.035	0.033	0.025	0.025	0.018	0.016	0.015	0.006	0.01	0.824	0.03	0.015	0.023	0.02	0.018	0.012	0.003	0.008	0.872	0.006	0.037	0.025	0.022	0.014	0.016	0.009	0.004	0.007	0.848	0.018	0.038	0.015	0.025	0.015	0.02	0.018	0.009	0.009	0.789	0.014	0.018
Q9UBI6	0.264	0.228	0.178	0.101	0.074	0.023	0.033	0.014	0.183	0.164	0.158	0.164	0.125	0.069	0.06	0.051	0.019	0.015	0.103	0.071	0.132	0.147	0.107	0.079	0.076	0.044	0.008	0.265	0.132	0.128	0.167	0.078	0.076	0.03	0.057	0.027	0.01	0.198	0.133	0.123	0.155	0.087	0.089	0.094	0.046	0.028	0.006	0.154	0.172
Q13268	0.047	0.119	0.136	0.306	0.189	0.081	0.054	0.022	0.026	0.035	0.066	0.101	0.166	0.259	0.167	0.12	0.044	0.013	0.077	0.045	0.093	0.13	0.316	0.164	0.094	0.069	0.014	0.024	0.063	0.081	0.101	0.295	0.186	0.076	0.107	0.054	0.012	0.011	0.041	0.053	0.074	0.295	0.273	0.158	0.069	0.064	0.007	0.014	0.052
Q15417	0.066	0.098	0.099	0.092	0.081	0.051	0.095	0.385	0.048	0.055	0.073	0.086	0.095	0.076	0.07	0.07	0.085	0.335	0.063	0.043	0.08	0.089	0.111	0.091	0.045	0.205	0.205	0.048	0.064	0.063	0.097	0.069	0.115	0.05	0.064	0.197	0.23	0.045	0.059	0.056	0.083	0.07	0.1	0.102	0.039	0.126	0.295	0.032	0.068
Q9Y224	0.03	0.069	0.078	0.1	0.073	0.491	0.086	0.075	0.025	0.031	0.047	0.066	0.083	0.08	0.08	0.413	0.101	0.061	0.012	0.005	0.024	0.039	0.075	0.05	0.689	0.06	0.05	0.004	0.023	0.033	0.052	0.058	0.071	0.241	0.37	0.07	0.061	0.003	0.014	0.02	0.04	0.05	0.061	0.05	0.587	0.088	0.077	0.011	0.021
P09651-2	0.005	0.014	0.016	0.03	0.029	0.242	0.621	0.057	0.028	0.032	0.034	0.048	0.055	0.049	0.049	0.182	0.449	0.075	0.013	0.01	0.013	0.018	0.024	0.034	0.185	0.513	0.2	0.003	0.002	0.002	0.006	0.006	0.01	0.091	0.135	0.517	0.228	0.012	0.026	0.027	0.038	0.042	0.045	0.036	0.137	0.542	0.175	0.026	0.062
Q9NWV4	0.077	0.052	0.034	0.041	0.037	0.039	0.024	0.64	0.06	0.042	0.033	0.026	0.028	0.018	0.017	0.002	0.011	0.762	0.038	0.013	0.028	0.029	0.035	0.02	0.025	0.007	0.801	0.013	0.022	0.025	0.026	0.034	0.033	0.058	0.042	0.251	0.496	0.029	0.04	0.035	0.035	0.036	0.032	0.047	0.03	0.026	0.598	0.023	0.046
O43768	0.045	0.045	0.04	0.062	0.061	0.062	0.016	0.623	0.025	0.027	0.025	0.031	0.032	0.048	0.058	0.022	0.011	0.715	0.029	0.016	0.023	0.027	0.041	0.03	0.034	0.033	0.644	0.053	0.038	0.023	0.026	0.026	0.031	0.031	0.027	0.03	0.707	0.025	0.025	0.018	0.03	0.029	0.038	0.029	0.062	0.064	0.628	0.006	0.01
P07951	0.044	0.069	0.071	0.071	0.071	0.017	0.025	0.593	0.042	0.051	0.066	0.087	0.082	0.062	0.052	0.036	0.011	0.51	0.051	0.028	0.065	0.086	0.098	0.082	0.018	0.059	0.451	0.017	0.042	0.046	0.066	0.053	0.093	0.034	0.043	0.05	0.569	0.015	0.036	0.041	0.071	0.076	0.115	0.087	0.02	0.038	0.454	0.02	0.04
P06576	0.05	0.112	0.141	0.329	0.234	0.065	0.019	0.01	0.032	0.041	0.072	0.104	0.175	0.26	0.168	0.122	0.015	0.01	0.109	0.066	0.094	0.139	0.319	0.168	0.066	0.011	0.005	0.055	0.076	0.083	0.109	0.299	0.197	0.071	0.095	0.008	0.008	0.015	0.049	0.056	0.083	0.28	0.272	0.183	0.046	0.008	0.002	0.031	0.061
O95182	0.041	0.113	0.134	0.326	0.197	0.062	0.088	0.006	0.025	0.034	0.069	0.099	0.158	0.244	0.162	0.119	0.081	0.008	0.105	0.063	0.085	0.125	0.29	0.154	0.061	0.082	0.007	0.054	0.074	0.076	0.099	0.281	0.18	0.063	0.095	0.064	0.007	0.021	0.053	0.054	0.075	0.275	0.273	0.17	0.041	0.031	0	0.064	0.056
P11021	0.08	0.2	0.229	0.229	0.152	0.044	0.008	0.021	0.043	0.07	0.119	0.168	0.238	0.148	0.101	0.076	0.006	0.02	0.079	0.084	0.162	0.231	0.214	0.131	0.055	0.008	0.016	0.049	0.087	0.122	0.208	0.201	0.161	0.054	0.091	0.005	0.018	0.03	0.088	0.122	0.205	0.216	0.166	0.107	0.034	0.007	0.013	0.032	0.109
P62258	0.108	0.082	0.07	0.048	0.037	0.008	0.017	0.614	0.083	0.08	0.069	0.06	0.055	0.036	0.031	0.017	0.018	0.528	0.092	0.052	0.064	0.066	0.06	0.039	0.013	0.017	0.569	0.053	0.091	0.061	0.071	0.042	0.048	0.019	0.028	0.013	0.543	0.066	0.082	0.064	0.074	0.054	0.071	0.057	0.014	0.018	0.493	0.045	0.074
P18669	0.065	0.039	0.034	0.021	0.017	0.023	0.013	0.773	0.06	0.048	0.036	0.033	0.033	0.018	0.023	0.025	0.02	0.707	0.058	0.034	0.029	0.024	0.02	0.014	0.009	0.01	0.793	0.044	0.047	0.025	0.025	0.014	0.017	0.01	0.004	0.01	0.812	0.082	0.048	0.032	0.03	0.022	0.027	0.022	0.007	0.017	0.72	0.054	0.046
P68104	0.049	0.097	0.105	0.165	0.143	0.281	0.09	0.05	0.029	0.037	0.053	0.072	0.093	0.146	0.189	0.222	0.07	0.081	0.034	0.025	0.042	0.061	0.108	0.118	0.39	0.078	0.125	0.027	0.037	0.04	0.064	0.087	0.1	0.191	0.238	0.079	0.138	0.014	0.035	0.042	0.064	0.083	0.096	0.099	0.299	0.093	0.158	0.021	0.043
O14950	0.074	0.135	0.156	0.219	0.194	0.065	0.031	0.091	0.046	0.051	0.073	0.113	0.137	0.187	0.156	0.099	0.018	0.122	0.064	0.041	0.094	0.154	0.199	0.178	0.065	0.049	0.141	0.031	0.063	0.072	0.137	0.147	0.177	0.093	0.097	0.045	0.135	0.029	0.059	0.069	0.091	0.13	0.174	0.162	0.054	0.03	0.176	0.033	0.075
P14854	0.09	0.142	0.173	0.306	0.147	0.045	0.042	0.012	0.017	0.03	0.06	0.092	0.154	0.252	0.165	0.12	0.074	0.026	0.102	0.059	0.092	0.13	0.298	0.164	0.072	0.053	0.004	0.024	0.068	0.078	0.097	0.283	0.191	0.068	0.103	0.044	0.005	0.009	0.059	0.061	0.075	0.305	0.257	0.165	0.058	0.011	0.021	0.025	0.054
P17844	0.022	0.061	0.063	0.076	0.046	0.398	0.299	0.034	0.013	0.022	0.038	0.053	0.069	0.064	0.064	0.364	0.246	0.057	0.018	0.016	0.033	0.046	0.062	0.047	0.561	0.166	0.039	0.016	0.022	0.026	0.048	0.052	0.062	0.197	0.351	0.167	0.049	0.009	0.02	0.03	0.05	0.054	0.06	0.053	0.426	0.233	0.049	0.008	0.029
Q13347	0.072	0.053	0.053	0.055	0.05	0.288	0.033	0.34	0.065	0.057	0.044	0.043	0.043	0.043	0.05	0.255	0.03	0.377	0.033	0.019	0.026	0.035	0.048	0.043	0.478	0.02	0.271	0.038	0.04	0.029	0.039	0.029	0.051	0.174	0.275	0.025	0.291	0.035	0.046	0.031	0.042	0.043	0.059	0.077	0.286	0.046	0.307	0.037	0.041
P25705	0.049	0.126	0.147	0.326	0.226	0.067	0.017	0.005	0.031	0.038	0.073	0.102	0.177	0.256	0.174	0.119	0.013	0.009	0.095	0.057	0.095	0.142	0.322	0.169	0.084	0.012	0.006	0.054	0.077	0.084	0.109	0.289	0.185	0.073	0.1	0.011	0.018	0.012	0.05	0.055	0.078	0.279	0.27	0.179	0.056	0.01	0.009	0.031	0.064
Q9Y2B0	0.09	0.194	0.233	0.224	0.159	0.039	0.004	0.027	0.062	0.094	0.136	0.175	0.225	0.126	0.089	0.064	0.005	0.021	0.08	0.091	0.165	0.236	0.207	0.126	0.054	0.005	0.018	0.045	0.092	0.137	0.206	0.2	0.154	0.049	0.088	0.005	0.017	0.033	0.081	0.119	0.206	0.208	0.164	0.106	0.032	0.005	0.016	0.023	0.11
P18206-2	0.094	0.075	0.067	0.049	0.038	0.008	0.016	0.622	0.075	0.066	0.061	0.06	0.053	0.036	0.029	0.018	0.016	0.567	0.075	0.046	0.057	0.057	0.054	0.038	0.015	0.025	0.61	0.043	0.069	0.05	0.058	0.038	0.046	0.022	0.025	0.023	0.611	0.047	0.055	0.051	0.055	0.045	0.058	0.049	0.012	0.026	0.553	0.034	0.062
Q15181	0.031	0.033	0.025	0.02	0.021	0.01	0.015	0.821	0.061	0.047	0.033	0.032	0.019	0.016	0.016	0.01	0.012	0.753	0.035	0.029	0.023	0.025	0.02	0.013	0.005	0.008	0.82	0.018	0.038	0.027	0.024	0.015	0.014	0.009	0.006	0.008	0.834	0.019	0.025	0.026	0.024	0.017	0.025	0.022	0.004	0.008	0.83	0.03	0.033
P14625	0.085	0.189	0.224	0.234	0.156	0.046	0.007	0.024	0.046	0.074	0.121	0.17	0.237	0.147	0.099	0.075	0.005	0.021	0.075	0.069	0.168	0.247	0.224	0.136	0.056	0.005	0.016	0.039	0.088	0.118	0.214	0.202	0.167	0.055	0.095	0.004	0.016	0.023	0.083	0.117	0.212	0.223	0.173	0.115	0.036	0.006	0.013	0.03	0.105
Q9UQ80	0.064	0.111	0.119	0.126	0.088	0.389	0.041	0.043	0.04	0.043	0.059	0.086	0.111	0.101	0.091	0.384	0.033	0.055	0.026	0.013	0.04	0.061	0.083	0.058	0.643	0.031	0.035	0.017	0.033	0.039	0.073	0.073	0.083	0.153	0.444	0.037	0.045	0.011	0.03	0.039	0.09	0.102	0.098	0.067	0.446	0.04	0.075	0.008	0.032
Q05639	0.058	0.116	0.112	0.149	0.097	0.358	0.08	0.045	0.036	0.043	0.062	0.082	0.11	0.121	0.115	0.297	0.061	0.062	0.036	0.022	0.047	0.069	0.105	0.082	0.493	0.056	0.059	0.026	0.039	0.042	0.075	0.085	0.093	0.182	0.316	0.058	0.072	0.022	0.038	0.043	0.079	0.095	0.093	0.077	0.369	0.072	0.089	0.02	0.043
Q07065	0.056	0.16	0.207	0.251	0.175	0.05	0.052	0.007	0.027	0.048	0.093	0.15	0.247	0.172	0.116	0.091	0.045	0.008	0.061	0.056	0.119	0.216	0.259	0.167	0.062	0.047	0.002	0.036	0.058	0.084	0.171	0.214	0.2	0.077	0.099	0.042	0.011	0.016	0.058	0.09	0.181	0.228	0.196	0.144	0.039	0.026	0.005	0.024	0.075
P14618	0.091	0.091	0.077	0.106	0.121	0.177	0.019	0.304	0.058	0.068	0.082	0.081	0.1	0.093	0.113	0.127	0.04	0.179	0.056	0.039	0.05	0.055	0.079	0.093	0.22	0.02	0.365	0.041	0.05	0.041	0.048	0.053	0.067	0.137	0.14	0.014	0.399	0.053	0.045	0.044	0.045	0.049	0.055	0.069	0.099	0.021	0.512	0.039	0.044
P14927	0.036	0.092	0.101	0.31	0.251	0.067	0.057	0.005	0.031	0.037	0.067	0.098	0.158	0.243	0.166	0.117	0.059	0.009	0.098	0.035	0.096	0.141	0.33	0.182	0.074	0.048	0.004	0.029	0.082	0.083	0.109	0.287	0.204	0.066	0.091	0.042	0.003	0.016	0.05	0.057	0.075	0.262	0.284	0.194	0.052	0.008	0.002	0.011	0.057
P62829	0.048	0.112	0.131	0.164	0.069	0.375	0.065	0.027	0.031	0.039	0.062	0.092	0.124	0.113	0.105	0.341	0.044	0.037	0.031	0.027	0.062	0.091	0.111	0.08	0.496	0.046	0.031	0.017	0.039	0.053	0.09	0.1	0.105	0.141	0.367	0.046	0.035	0.019	0.045	0.064	0.103	0.117	0.115	0.088	0.379	0.044	0.027	0.011	0.047
Q9GZT3	0.051	0.147	0.157	0.364	0.192	0.056	0.012	0.003	0.029	0.04	0.077	0.105	0.172	0.264	0.169	0.121	0.012	0.003	0.105	0.048	0.098	0.152	0.329	0.179	0.07	0.008	0.006	0.049	0.077	0.084	0.113	0.281	0.185	0.07	0.109	0.007	0.027	0.023	0.055	0.064	0.082	0.291	0.273	0.162	0.049	0.04	0.006	0.017	0.062
Q99497	0.038	0.055	0.055	0.111	0.079	0.014	0.009	0.609	0.05	0.04	0.038	0.047	0.059	0.079	0.054	0.028	0.012	0.589	0.057	0.023	0.047	0.062	0.129	0.065	0.022	0.006	0.58	0.037	0.054	0.047	0.054	0.124	0.08	0.027	0.034	0.005	0.534	0.022	0.041	0.035	0.041	0.11	0.107	0.062	0.015	0.007	0.519	0.033	0.039
P0DMV8	0.055	0.058	0.048	0.049	0.045	0.03	0.055	0.65	0.054	0.063	0.055	0.056	0.049	0.043	0.042	0.029	0.045	0.552	0.047	0.026	0.047	0.054	0.057	0.047	0.048	0.061	0.597	0.017	0.053	0.046	0.052	0.036	0.044	0.032	0.033	0.058	0.607	0.008	0.036	0.039	0.053	0.047	0.054	0.054	0.041	0.053	0.594	0.022	0.067
Q99832	0.075	0.083	0.08	0.092	0.096	0.188	0.026	0.338	0.056	0.047	0.047	0.054	0.062	0.076	0.092	0.132	0.017	0.396	0.045	0.024	0.041	0.053	0.082	0.091	0.289	0.017	0.352	0.034	0.042	0.036	0.05	0.049	0.087	0.13	0.18	0.017	0.368	0.033	0.05	0.039	0.05	0.059	0.073	0.097	0.201	0.018	0.357	0.033	0.049
P07919	0.056	0.117	0.16	0.359	0.203	0.042	0.035	0.002	0.032	0.042	0.073	0.102	0.166	0.253	0.172	0.117	0.049	0.003	0.097	0.062	0.097	0.141	0.323	0.167	0.059	0.045	0.003	0.048	0.073	0.081	0.107	0.3	0.196	0.067	0.091	0.036	0.004	0.025	0.053	0.06	0.082	0.276	0.283	0.183	0.039	0.011	0.012	0.043	0.058
Q14019	0.106	0.052	0.041	0.024	0.018	0.011	0.005	0.69	0.054	0.055	0.057	0.045	0.033	0.025	0.025	0.011	0.01	0.642	0.038	0.019	0.035	0.033	0.027	0.017	0.004	0.01	0.736	0.021	0.053	0.048	0.04	0.022	0.021	0.01	0.007	0.007	0.646	0.017	0.036	0.019	0.043	0.028	0.029	0.019	0.003	0.005	0.809	0.032	0.037
Q14697	0.049	0.176	0.203	0.266	0.197	0.054	0.008	0.033	0.038	0.067	0.115	0.164	0.241	0.153	0.096	0.071	0.003	0.026	0.05	0.042	0.142	0.242	0.255	0.158	0.071	0.006	0.027	0.023	0.072	0.137	0.188	0.219	0.171	0.059	0.102	0.002	0.028	0.009	0.06	0.099	0.211	0.248	0.194	0.103	0.04	0.009	0.018	0.02	0.09
P09382	0.068	0.056	0.043	0.03	0.025	0.01	0.012	0.728	0.063	0.061	0.05	0.04	0.031	0.021	0.017	0.006	0.011	0.696	0.075	0.045	0.052	0.05	0.037	0.022	0.012	0.013	0.692	0.035	0.075	0.06	0.059	0.037	0.031	0.019	0.018	0.01	0.65	0.042	0.068	0.058	0.057	0.047	0.047	0.036	0.013	0.011	0.618	0.037	0.075
Q13813-3	0.048	0.168	0.186	0.185	0.187	0.1	0.102	0.016	0.048	0.071	0.131	0.189	0.194	0.126	0.09	0.079	0.066	0.006	0.085	0.08	0.14	0.172	0.056	0.047	0.02	0.063	0.013	0.032	0.076	0.095	0.224	0.127	0.118	0.077	0.094	0.133	0.024	0.01	0.059	0.108	0.19	0.135	0.1	0.077	0.068	0.197	0.083	0.023	0.093
P05783	0.02	0.052	0.067	0.127	0.179	0.165	0.327	0.039	0.016	0.019	0.031	0.051	0.069	0.147	0.19	0.128	0.299	0.039	0.029	0.022	0.031	0.04	0.067	0.078	0.1	0.473	0.123	0.034	0.035	0.035	0.058	0.06	0.066	0.094	0.078	0.389	0.116	0.013	0.017	0.017	0.025	0.036	0.062	0.097	0.115	0.461	0.129	0.017	0.02
Q13813-2	0.06	0.186	0.207	0.187	0.171	0.098	0.081	0.011	0.056	0.08	0.125	0.179	0.17	0.111	0.089	0.085	0.062	0.007	0.039	0.035	0.12	0.229	0.142	0.13	0.115	0.152	0.027	0.024	0.057	0.092	0.216	0.128	0.123	0.079	0.105	0.137	0.022	0.029	0.081	0.104	0.199	0.121	0.111	0.084	0.072	0.171	0.04	0.032	0.11
P50991	0.067	0.07	0.07	0.086	0.097	0.174	0.024	0.396	0.053	0.042	0.043	0.05	0.056	0.076	0.098	0.12	0.022	0.442	0.048	0.026	0.037	0.053	0.075	0.089	0.241	0.019	0.402	0.027	0.045	0.033	0.049	0.05	0.076	0.131	0.155	0.019	0.404	0.037	0.046	0.038	0.05	0.05	0.072	0.091	0.185	0.022	0.39	0.021	0.045
P08238	0.07	0.046	0.037	0.029	0.029	0.007	0.019	0.746	0.061	0.047	0.036	0.036	0.029	0.026	0.025	0.012	0.018	0.698	0.06	0.032	0.037	0.032	0.042	0.032	0.008	0.011	0.746	0.034	0.054	0.034	0.037	0.028	0.038	0.022	0.016	0.013	0.733	0.034	0.053	0.04	0.043	0.039	0.051	0.056	0.017	0.017	0.645	0.029	0.049
Q56VL3	0.044	0.121	0.143	0.319	0.194	0.059	0.064	0.002	0.026	0.035	0.069	0.097	0.161	0.258	0.171	0.111	0.056	0.034	0.07	0.03	0.087	0.14	0.338	0.188	0.067	0.075	0.001	0.015	0.06	0.075	0.102	0.3	0.211	0.068	0.093	0.05	0	0.006	0.046	0.06	0.079	0.273	0.255	0.178	0.051	0.021	0.033	0.014	0.065
P62888	0.06	0.12	0.13	0.137	0.078	0.337	0.054	0.021	0.043	0.055	0.077	0.111	0.137	0.108	0.086	0.305	0.042	0.039	0.037	0.025	0.066	0.099	0.111	0.086	0.51	0.042	0.02	0.023	0.043	0.056	0.096	0.101	0.107	0.14	0.358	0.043	0.025	0.019	0.049	0.064	0.11	0.121	0.11	0.085	0.365	0.044	0.021	0.016	0.058
P63244	0.043	0.076	0.091	0.11	0.087	0.418	0.06	0.076	0.047	0.044	0.057	0.075	0.094	0.082	0.069	0.417	0.042	0.074	0.031	0.019	0.053	0.083	0.111	0.079	0.526	0.038	0.038	0.021	0.04	0.051	0.087	0.095	0.105	0.14	0.373	0.042	0.044	0.011	0.035	0.039	0.079	0.092	0.103	0.084	0.433	0.054	0.057	0.012	0.036
P39019	0.059	0.111	0.109	0.127	0.028	0.438	0.042	0.043	0.037	0.037	0.057	0.078	0.101	0.08	0.061	0.445	0.031	0.065	0.042	0.034	0.065	0.093	0.113	0.079	0.521	0.022	0.027	0.027	0.041	0.05	0.092	0.094	0.103	0.146	0.379	0.024	0.039	0.032	0.041	0.055	0.093	0.1	0.107	0.086	0.399	0.04	0.042	0.024	0.04
P00167	0.092	0.207	0.217	0.229	0.199	0.04	0.005	0.003	0.079	0.104	0.152	0.17	0.189	0.13	0.1	0.062	0.004	0.003	0.083	0.063	0.182	0.207	0.244	0.129	0.062	0.002	0.002	0.08	0.129	0.151	0.195	0.18	0.136	0.048	0.075	0.002	0.003	0.024	0.084	0.122	0.203	0.205	0.187	0.119	0.045	0.002	0.003	0.023	0.115
O43504	0.433	0.202	0.119	0.06	0.039	0.012	0.007	0.015	0.256	0.266	0.178	0.118	0.063	0.039	0.025	0.026	0.007	0.024	0.264	0.225	0.227	0.134	0.059	0.034	0.014	0.007	0.013	0.15	0.298	0.233	0.157	0.053	0.038	0.011	0.039	0.006	0.012	0.146	0.254	0.171	0.152	0.076	0.065	0.041	0.017	0.005	0.011	0.322	0.231
Q13151	0.021	0.053	0.058	0.067	0.045	0.29	0.422	0.04	0.013	0.015	0.027	0.043	0.06	0.063	0.077	0.264	0.347	0.08	0.013	0.009	0.016	0.024	0.05	0.075	0.219	0.386	0.177	0.013	0.013	0.014	0.021	0.033	0.047	0.159	0.144	0.37	0.181	0.006	0.009	0.01	0.012	0.02	0.033	0.04	0.156	0.546	0.198	0.01	0.011
P63104	0.1	0.063	0.052	0.04	0.028	0.009	0.014	0.647	0.085	0.074	0.055	0.051	0.039	0.025	0.019	0.009	0.013	0.603	0.093	0.051	0.055	0.055	0.046	0.03	0.007	0.011	0.606	0.067	0.077	0.053	0.057	0.034	0.04	0.016	0.019	0.013	0.6	0.086	0.083	0.056	0.065	0.047	0.058	0.045	0.009	0.015	0.544	0.057	0.074
P06733	0.051	0.045	0.038	0.042	0.043	0.046	0.009	0.694	0.038	0.039	0.035	0.035	0.032	0.044	0.049	0.041	0.011	0.658	0.031	0.017	0.029	0.024	0.022	0.017	0.005	0.011	0.823	0.02	0.038	0.031	0.026	0.019	0.02	0.012	0.01	0.016	0.77	0.013	0.026	0.026	0.035	0.027	0.023	0.02	0.006	0.01	0.763	0.012	0.025
P04181	0.05	0.117	0.141	0.333	0.226	0.065	0.013	0.014	0.022	0.032	0.064	0.097	0.178	0.278	0.173	0.128	0.005	0.007	0.103	0.051	0.097	0.145	0.334	0.185	0.078	0.006	0.007	0.031	0.068	0.082	0.108	0.312	0.2	0.076	0.111	0.003	0.006	0.012	0.047	0.058	0.076	0.293	0.273	0.177	0.05	0.009	0.005	0.011	0.052
P27797	0.06	0.168	0.202	0.247	0.182	0.055	0.012	0.043	0.039	0.066	0.125	0.169	0.234	0.144	0.103	0.076	0.005	0.029	0.073	0.06	0.154	0.238	0.226	0.14	0.062	0.005	0.024	0.027	0.085	0.127	0.198	0.202	0.166	0.058	0.103	0.006	0.026	0.019	0.075	0.118	0.22	0.232	0.167	0.103	0.035	0.005	0.022	0.018	0.104
P06753-6	0.113	0.125	0.123	0.069	0.057	0.009	0.008	0.476	0.096	0.079	0.08	0.086	0.09	0.054	0.034	0.025	0.006	0.445	0.052	0.027	0.064	0.087	0.1	0.075	0.011	0.014	0.56	0.029	0.051	0.053	0.079	0.049	0.082	0.025	0.041	0.012	0.549	0.039	0.054	0.059	0.073	0.069	0.108	0.075	0.012	0.009	0.504	0.033	0.092
P38646	0.05	0.116	0.134	0.332	0.232	0.074	0.015	0.014	0.031	0.037	0.073	0.101	0.178	0.264	0.169	0.123	0.006	0.01	0.085	0.046	0.09	0.145	0.349	0.181	0.084	0.007	0.008	0.039	0.065	0.081	0.105	0.313	0.204	0.073	0.104	0.002	0.007	0.007	0.04	0.054	0.075	0.296	0.288	0.169	0.052	0.004	0.005	0.019	0.059
Q15149-3	0.033	0.072	0.091	0.121	0.115	0.226	0.244	0.066	0.032	0.05	0.056	0.09	0.108	0.14	0.147	0.227	0.106	0.035	0.049	0.035	0.056	0.072	0.071	0.072	0.122	0.317	0.112	0.045	0.041	0.045	0.072	0.066	0.081	0.123	0.192	0.211	0.116	0.022	0.026	0.029	0.055	0.056	0.062	0.069	0.095	0.36	0.182	0.024	0.044
Q96B45	0.361	0.164	0.072	0.053	0.05	0.052	0.016	0.096	0.229	0.252	0.171	0.081	0.049	0.039	0.061	0.044	0.012	0.066	0.14	0.128	0.162	0.111	0.11	0.071	0.092	0.022	0.07	0.11	0.208	0.156	0.105	0.056	0.06	0.055	0.07	0.017	0.069	0.074	0.093	0.081	0.064	0.055	0.044	0.045	0.1	0.051	0.17	0.141	0.201
Q9NRV9	0.062	0.076	0.1	0.194	0.141	0.032	0.009	0.381	0.062	0.051	0.057	0.063	0.094	0.123	0.087	0.063	0.008	0.389	0.093	0.045	0.075	0.096	0.214	0.096	0.05	0.006	0.324	0.037	0.072	0.063	0.075	0.185	0.114	0.049	0.067	0.005	0.29	0.02	0.042	0.049	0.06	0.17	0.163	0.107	0.038	0.014	0.303	0.015	0.046
P13639	0.057	0.103	0.114	0.124	0.096	0.394	0.022	0.074	0.038	0.044	0.063	0.087	0.114	0.096	0.084	0.358	0.019	0.093	0.039	0.03	0.062	0.094	0.106	0.077	0.488	0.022	0.081	0.028	0.043	0.053	0.091	0.09	0.102	0.132	0.341	0.022	0.099	0.025	0.04	0.052	0.088	0.1	0.097	0.08	0.358	0.024	0.134	0.017	0.042
P50454	0.069	0.193	0.219	0.229	0.133	0.076	0.013	0.008	0.035	0.062	0.109	0.162	0.238	0.156	0.111	0.091	0.01	0.006	0.065	0.057	0.132	0.201	0.234	0.144	0.095	0.024	0.009	0.027	0.074	0.106	0.176	0.208	0.168	0.076	0.111	0.02	0.009	0.019	0.068	0.097	0.192	0.231	0.188	0.131	0.058	0.013	0.008	0.023	0.087
P13010	0.034	0.06	0.07	0.111	0.121	0.235	0.126	0.23	0.026	0.028	0.042	0.054	0.072	0.108	0.152	0.151	0.102	0.252	0.019	0.01	0.028	0.037	0.07	0.111	0.221	0.151	0.334	0.01	0.023	0.024	0.032	0.054	0.057	0.209	0.114	0.138	0.329	0.008	0.019	0.018	0.028	0.036	0.059	0.057	0.214	0.169	0.389	0.011	0.022
Q15365	0.061	0.066	0.067	0.071	0.079	0.137	0.122	0.369	0.057	0.043	0.043	0.046	0.053	0.073	0.1	0.124	0.116	0.345	0.039	0.028	0.03	0.037	0.057	0.063	0.123	0.116	0.47	0.038	0.036	0.029	0.038	0.038	0.058	0.093	0.087	0.1	0.487	0.05	0.041	0.036	0.034	0.044	0.07	0.094	0.139	0.119	0.362	0.04	0.034
P08559	0.047	0.119	0.137	0.353	0.238	0.071	0.01	0.004	0.026	0.039	0.071	0.103	0.18	0.269	0.172	0.123	0.007	0.004	0.07	0.03	0.09	0.142	0.359	0.188	0.093	0.005	0.004	0.024	0.062	0.082	0.102	0.314	0.206	0.078	0.108	0.004	0.004	0.015	0.048	0.051	0.075	0.286	0.273	0.175	0.058	0.005	0.003	0.016	0.047
Q15149	0.029	0.077	0.087	0.131	0.117	0.35	0.142	0.05	0.025	0.026	0.048	0.083	0.107	0.097	0.097	0.357	0.109	0.06	0.035	0.028	0.06	0.08	0.103	0.081	0.422	0.118	0.045	0.023	0.043	0.049	0.087	0.082	0.086	0.141	0.298	0.119	0.058	0.02	0.041	0.048	0.068	0.075	0.086	0.076	0.325	0.207	0.055	0.019	0.034
P48739	0.048	0.045	0.04	0.057	0.059	0.018	0.019	0.686	0.036	0.035	0.041	0.035	0.037	0.045	0.051	0.023	0.016	0.661	0.026	0.012	0.025	0.03	0.052	0.049	0.03	0.015	0.74	0.016	0.038	0.034	0.036	0.048	0.05	0.038	0.028	0.012	0.678	0.031	0.029	0.031	0.04	0.05	0.062	0.06	0.029	0.016	0.614	0.025	0.04
Q06830	0.073	0.088	0.09	0.117	0.132	0.238	0.09	0.14	0.043	0.056	0.065	0.073	0.078	0.124	0.143	0.182	0.075	0.162	0.043	0.022	0.056	0.057	0.099	0.093	0.317	0.077	0.206	0.023	0.053	0.053	0.061	0.068	0.087	0.154	0.181	0.077	0.219	0.018	0.033	0.035	0.046	0.045	0.055	0.066	0.174	0.087	0.441	0.016	0.058
Q01082-3	0.05	0.18	0.23	0.162	0.144	0.067	0.068	0.006	0.031	0.043	0.096	0.193	0.17	0.135	0.113	0.099	0.066	0.047	0.062	0.058	0.14	0.218	0.127	0.096	0.062	0.147	0.029	0.062	0.06	0.078	0.2	0.124	0.115	0.064	0.099	0.151	0.036	0.069	0.092	0.126	0.183	0.118	0.107	0.079	0.053	0.128	0.036	0.056	0.097
P52272-2	0.018	0.037	0.039	0.054	0.052	0.301	0.44	0.032	0.015	0.018	0.028	0.034	0.047	0.051	0.064	0.286	0.392	0.044	0.013	0.009	0.013	0.019	0.043	0.063	0.344	0.342	0.119	0.012	0.012	0.01	0.017	0.022	0.055	0.185	0.223	0.316	0.128	0.011	0.015	0.015	0.021	0.029	0.053	0.101	0.21	0.399	0.118	0.014	0.015
P06748	0.033	0.081	0.077	0.096	0.074	0.335	0.099	0.184	0.019	0.031	0.052	0.075	0.086	0.085	0.083	0.28	0.089	0.188	0.033	0.025	0.064	0.081	0.104	0.096	0.294	0.093	0.144	0.019	0.041	0.048	0.076	0.072	0.094	0.142	0.152	0.099	0.214	0.02	0.027	0.031	0.048	0.053	0.066	0.079	0.218	0.181	0.255	0.011	0.027
Q9Y3B7	0.046	0.147	0.159	0.386	0.166	0.069	0.013	0.003	0.029	0.037	0.073	0.107	0.176	0.266	0.169	0.123	0.01	0.002	0.085	0.044	0.094	0.148	0.315	0.173	0.076	0.014	0.006	0.027	0.07	0.086	0.109	0.317	0.199	0.065	0.1	0.007	0.004	0.006	0.034	0.043	0.078	0.29	0.291	0.178	0.059	0.009	0.006	0.007	0.045
P32969	0.059	0.119	0.128	0.138	0.081	0.335	0.055	0.021	0.034	0.046	0.062	0.083	0.126	0.103	0.086	0.336	0.05	0.038	0.04	0.035	0.071	0.103	0.118	0.081	0.479	0.042	0.019	0.025	0.046	0.058	0.102	0.101	0.106	0.134	0.345	0.042	0.027	0.016	0.048	0.067	0.108	0.121	0.114	0.09	0.355	0.039	0.02	0.017	0.063
O15511	0.064	0.094	0.1	0.121	0.123	0.343	0.05	0.08	0.053	0.057	0.065	0.08	0.092	0.111	0.136	0.262	0.048	0.088	0.026	0.012	0.043	0.056	0.085	0.106	0.466	0.069	0.147	0.014	0.039	0.04	0.056	0.062	0.086	0.214	0.253	0.072	0.161	0.018	0.043	0.039	0.058	0.054	0.07	0.062	0.326	0.09	0.251	0.021	0.055
O75955	0.289	0.21	0.137	0.079	0.06	0.026	0.045	0.01	0.236	0.209	0.17	0.129	0.079	0.043	0.036	0.03	0.027	0.006	0.187	0.177	0.178	0.138	0.077	0.048	0.03	0.056	0.006	0.157	0.215	0.185	0.174	0.075	0.062	0.022	0.059	0.048	0.002	0.174	0.192	0.158	0.164	0.093	0.084	0.07	0.026	0.022	0.003	0.189	0.211
P17980	0.069	0.047	0.043	0.041	0.044	0.087	0.026	0.599	0.069	0.051	0.042	0.038	0.036	0.043	0.059	0.051	0.026	0.596	0.054	0.032	0.039	0.039	0.052	0.063	0.109	0.019	0.566	0.038	0.052	0.034	0.043	0.035	0.051	0.111	0.067	0.019	0.531	0.043	0.047	0.039	0.043	0.042	0.063	0.083	0.099	0.025	0.498	0.036	0.046
O75531	0.032	0.041	0.045	0.059	0.066	0.037	0.186	0.461	0.033	0.028	0.023	0.024	0.029	0.065	0.064	0.016	0.24	0.477	0.038	0.014	0.057	0.079	0.195	0.138	0.068	0.136	0.209	0.01	0.037	0.042	0.054	0.123	0.106	0.055	0.054	0.129	0.373	0.008	0.03	0.032	0.06	0.147	0.186	0.116	0.072	0.062	0.256	0.006	0.027
O00299	0.106	0.058	0.046	0.031	0.023	0.005	0.011	0.697	0.085	0.068	0.051	0.046	0.034	0.023	0.02	0.009	0.01	0.636	0.089	0.027	0.07	0.062	0.053	0.036	0.015	0.009	0.618	0.043	0.074	0.051	0.06	0.03	0.04	0.015	0.022	0.008	0.64	0.032	0.074	0.051	0.052	0.036	0.042	0.033	0.009	0.005	0.6	0.044	0.069
P49419-2	0.056	0.104	0.127	0.293	0.202	0.053	0.008	0.137	0.045	0.047	0.068	0.089	0.145	0.213	0.14	0.099	0.009	0.146	0.083	0.033	0.08	0.126	0.295	0.155	0.079	0.008	0.142	0.026	0.072	0.076	0.096	0.268	0.171	0.063	0.091	0.005	0.123	0.012	0.046	0.046	0.067	0.251	0.235	0.15	0.047	0.008	0.127	0.009	0.047
P50395	0.119	0.055	0.045	0.027	0.023	0.004	0.009	0.628	0.099	0.07	0.049	0.041	0.03	0.023	0.019	0.006	0.01	0.639	0.08	0.033	0.04	0.034	0.03	0.022	0.005	0.023	0.715	0.046	0.071	0.043	0.042	0.023	0.027	0.014	0.014	0.022	0.672	0.029	0.047	0.026	0.034	0.031	0.039	0.031	0.012	0.018	0.752	0.009	0.037
P02545	0.017	0.064	0.073	0.167	0.261	0.082	0.314	0.011	0.008	0.014	0.029	0.052	0.062	0.23	0.215	0.105	0.27	0.009	0.067	0.043	0.073	0.117	0.294	0.198	0.082	0.106	0.007	0.035	0.054	0.067	0.091	0.235	0.201	0.111	0.099	0.087	0.007	0.007	0.035	0.042	0.059	0.183	0.242	0.166	0.092	0.155	0.01	0.02	0.043
Q15019	0.069	0.143	0.161	0.182	0.181	0.151	0.069	0.008	0.039	0.053	0.079	0.125	0.15	0.166	0.171	0.155	0.05	0.008	0.077	0.048	0.089	0.158	0.197	0.158	0.164	0.07	0.004	0.069	0.062	0.063	0.132	0.159	0.167	0.118	0.153	0.066	0.005	0.035	0.055	0.061	0.124	0.149	0.167	0.129	0.184	0.09	0.005	0.037	0.064
P08133	0.153	0.126	0.099	0.068	0.053	0.014	0.016	0.422	0.111	0.106	0.101	0.09	0.075	0.046	0.041	0.026	0.011	0.393	0.095	0.055	0.069	0.056	0.052	0.037	0.014	0.029	0.559	0.034	0.108	0.072	0.063	0.036	0.041	0.018	0.024	0.023	0.539	0.075	0.105	0.084	0.076	0.052	0.066	0.056	0.014	0.013	0.45	0.034	0.11
P14618-2	0.074	0.09	0.089	0.101	0.102	0.234	0.01	0.276	0.045	0.046	0.05	0.057	0.074	0.086	0.103	0.191	0.007	0.325	0.049	0.032	0.037	0.045	0.063	0.101	0.242	0.004	0.419	0.04	0.046	0.034	0.044	0.039	0.07	0.159	0.145	0.011	0.401	0.067	0.053	0.037	0.062	0.042	0.052	0.074	0.091	0.022	0.503	0.049	0.045
Q9UQB8-2	0.156	0.195	0.173	0.126	0.09	0.093	0.044	0.015	0.118	0.121	0.132	0.146	0.138	0.096	0.093	0.096	0.035	0.019	0.121	0.064	0.109	0.133	0.127	0.114	0.185	0.048	0.023	0.088	0.126	0.104	0.138	0.094	0.096	0.113	0.124	0.049	0.031	0.175	0.124	0.098	0.122	0.1	0.12	0.083	0.098	0.058	0.03	0.099	0.123
P07737	0.081	0.051	0.04	0.026	0.018	0.009	0.019	0.724	0.059	0.052	0.037	0.034	0.026	0.018	0.018	0.013	0.015	0.706	0.043	0.016	0.034	0.029	0.022	0.016	0.004	0.013	0.814	0.018	0.043	0.031	0.029	0.019	0.02	0.008	0.005	0.011	0.804	0.024	0.04	0.031	0.035	0.026	0.031	0.026	0.007	0.016	0.779	0.017	0.044
Q5EBL8	0.087	0.143	0.139	0.112	0.089	0.297	0.057	0.059	0.063	0.071	0.088	0.104	0.112	0.093	0.1	0.25	0.041	0.077	0.066	0.04	0.073	0.101	0.092	0.092	0.387	0.063	0.075	0.052	0.07	0.062	0.093	0.075	0.095	0.136	0.294	0.057	0.084	0.02	0.062	0.067	0.1	0.078	0.092	0.074	0.309	0.08	0.112	0.025	0.07
Q9UK76	0.057	0.036	0.033	0.021	0.018	0.011	0.015	0.742	0.038	0.03	0.023	0.021	0.018	0.011	0.008	0.005	0.012	0.833	0.041	0.023	0.025	0.021	0.016	0.011	0.023	0.008	0.798	0.037	0.032	0.017	0.019	0.012	0.012	0.007	0.002	0.008	0.851	0.056	0.043	0.026	0.036	0.023	0.024	0.017	0.004	0.008	0.736	0.064	0.042
P49321	0.021	0.016	0.015	0.017	0.018	0.009	0.019	0.891	0.018	0.016	0.014	0.013	0.011	0.01	0.01	0.006	0.016	0.885	0.015	0.01	0.011	0.011	0.016	0.012	0.009	0.012	0.917	0.014	0.013	0.009	0.011	0.009	0.014	0.009	0.011	0.012	0.912	0.024	0.016	0.011	0.015	0.015	0.022	0.021	0.022	0.014	0.866	0.023	0.015
O15400-2	0.32	0.244	0.137	0.068	0.049	0.017	0.006	0.008	0.227	0.225	0.223	0.146	0.07	0.041	0.035	0.019	0.01	0.006	0.244	0.223	0.224	0.124	0.053	0.034	0.02	0.003	0.008	0.23	0.263	0.21	0.161	0.056	0.039	0.01	0.034	0.003	0.003	0.212	0.264	0.193	0.137	0.07	0.051	0.041	0.02	0.009	0.005	0.227	0.271
Q99598	0.069	0.088	0.074	0.074	0.053	0.171	0.02	0.396	0.066	0.052	0.055	0.057	0.065	0.05	0.047	0.12	0.017	0.48	0.062	0.045	0.043	0.038	0.043	0.034	0.037	0.014	0.666	0.03	0.048	0.035	0.039	0.029	0.039	0.031	0.033	0.017	0.69	0.04	0.042	0.028	0.036	0.039	0.037	0.043	0.041	0.023	0.692	0.035	0.035
Q9NRW1	0.348	0.18	0.126	0.125	0.098	0.056	0.023	0.043	0.242	0.212	0.146	0.099	0.079	0.081	0.055	0.035	0.006	0.037	0.293	0.235	0.184	0.104	0.067	0.045	0.023	0.003	0.025	0.228	0.28	0.172	0.127	0.059	0.047	0.019	0.034	0.003	0.017	0.214	0.246	0.172	0.114	0.082	0.071	0.058	0.023	0.009	0.014	0.179	0.286
P50479	0.057	0.107	0.117	0.162	0.168	0.24	0.032	0.08	0.039	0.041	0.062	0.085	0.108	0.151	0.188	0.196	0.027	0.11	0.058	0.042	0.068	0.1	0.138	0.132	0.187	0.105	0.167	0.05	0.05	0.053	0.089	0.09	0.129	0.127	0.149	0.095	0.172	0.04	0.055	0.056	0.08	0.084	0.125	0.134	0.1	0.116	0.194	0.041	0.058
O75934	0.016	0.046	0.057	0.096	0.134	0.332	0.271	0.057	0.013	0.017	0.028	0.053	0.055	0.114	0.187	0.224	0.214	0.054	0.016	0.012	0.023	0.031	0.04	0.057	0.575	0.169	0.062	0.011	0.014	0.017	0.028	0.031	0.04	0.297	0.314	0.179	0.074	0.007	0.013	0.018	0.033	0.03	0.035	0.024	0.626	0.141	0.053	0.032	0.022
Q01082	0.071	0.196	0.22	0.16	0.137	0.073	0.077	0.008	0.04	0.062	0.118	0.188	0.186	0.128	0.108	0.092	0.063	0.005	0.063	0.051	0.115	0.205	0.128	0.108	0.098	0.13	0.027	0.051	0.06	0.091	0.205	0.131	0.11	0.071	0.101	0.112	0.019	0.037	0.073	0.117	0.182	0.124	0.105	0.071	0.056	0.169	0.039	0.036	0.101
O43707	0.081	0.13	0.14	0.111	0.086	0.021	0.015	0.398	0.065	0.073	0.092	0.111	0.12	0.076	0.051	0.043	0.011	0.353	0.067	0.045	0.087	0.132	0.142	0.103	0.034	0.014	0.344	0.031	0.067	0.067	0.117	0.091	0.133	0.043	0.069	0.01	0.353	0.032	0.055	0.063	0.098	0.09	0.138	0.11	0.023	0.022	0.333	0.023	0.064
P22695	0.049	0.115	0.139	0.331	0.209	0.059	0.062	0.007	0.031	0.039	0.073	0.099	0.168	0.246	0.164	0.119	0.058	0.006	0.092	0.046	0.09	0.135	0.32	0.175	0.077	0.055	0.005	0.045	0.069	0.08	0.106	0.294	0.198	0.068	0.094	0.038	0.003	0.012	0.048	0.057	0.079	0.273	0.273	0.185	0.049	0.01	0.005	0.026	0.054
Q8WXX5	0.039	0.109	0.112	0.238	0.255	0.145	0.074	0.018	0.029	0.035	0.051	0.081	0.105	0.242	0.265	0.12	0.059	0.021	0.043	0.028	0.053	0.074	0.165	0.257	0.2	0.082	0.088	0.018	0.038	0.043	0.059	0.121	0.12	0.309	0.131	0.077	0.082	0.017	0.032	0.034	0.046	0.089	0.123	0.106	0.288	0.12	0.135	0.013	0.028
P10301	0.203	0.238	0.213	0.151	0.108	0.04	0.014	0.007	0.161	0.161	0.168	0.164	0.122	0.07	0.06	0.052	0.009	0.007	0.211	0.156	0.173	0.153	0.107	0.074	0.03	0.005	0.002	0.156	0.199	0.141	0.172	0.087	0.089	0.029	0.068	0.005	0.003	0.175	0.173	0.141	0.145	0.076	0.076	0.072	0.023	0.011	0.037	0.195	0.2
O00422	0.023	0.053	0.048	0.063	0.063	0.384	0.332	0.028	0.017	0.024	0.036	0.048	0.053	0.078	0.165	0.206	0.34	0.044	0.011	0.01	0.019	0.026	0.045	0.069	0.57	0.192	0.047	0.007	0.011	0.016	0.025	0.03	0.06	0.516	0.186	0.154	0.048	0.004	0.009	0.013	0.02	0.021	0.036	0.039	0.611	0.206	0.037	0.006	0.018
P30044-2	0.042	0.104	0.125	0.295	0.194	0.053	0.008	0.157	0.034	0.038	0.055	0.088	0.151	0.21	0.139	0.096	0.01	0.175	0.068	0.026	0.076	0.126	0.298	0.159	0.061	0.005	0.148	0.042	0.069	0.071	0.094	0.269	0.177	0.055	0.077	0.001	0.12	0.005	0.036	0.046	0.067	0.253	0.245	0.153	0.042	0.006	0.132	0.036	0.059
P23528	0.106	0.143	0.142	0.148	0.109	0.039	0.02	0.246	0.062	0.064	0.088	0.099	0.122	0.097	0.077	0.062	0.015	0.301	0.076	0.051	0.084	0.115	0.15	0.104	0.05	0.028	0.29	0.042	0.078	0.066	0.108	0.087	0.146	0.049	0.078	0.027	0.314	0.031	0.047	0.046	0.081	0.078	0.122	0.095	0.039	0.02	0.419	0.041	0.081
P31946-2	0.062	0.063	0.059	0.042	0.034	0.006	0.02	0.684	0.078	0.077	0.06	0.059	0.052	0.033	0.035	0.014	0.017	0.508	0.072	0.052	0.054	0.059	0.051	0.036	0.01	0.016	0.619	0.052	0.088	0.056	0.067	0.037	0.045	0.017	0.02	0.012	0.586	0.082	0.083	0.063	0.071	0.05	0.066	0.05	0.01	0.012	0.508	0.056	0.084
P43686	0.055	0.047	0.04	0.047	0.044	0.088	0.033	0.651	0.039	0.037	0.037	0.044	0.033	0.039	0.065	0.047	0.031	0.63	0.06	0.037	0.041	0.04	0.052	0.066	0.12	0.02	0.551	0.017	0.046	0.032	0.042	0.031	0.047	0.128	0.072	0.021	0.543	0.041	0.054	0.04	0.05	0.046	0.064	0.085	0.118	0.028	0.472	0.052	0.053
P04040	0.051	0.123	0.157	0.3	0.217	0.105	0.01	0.017	0.036	0.043	0.068	0.101	0.213	0.202	0.166	0.134	0.01	0.022	0.047	0.034	0.078	0.145	0.307	0.258	0.092	0.012	0.011	0.02	0.048	0.064	0.12	0.196	0.274	0.125	0.13	0.003	0.012	0.013	0.038	0.044	0.084	0.19	0.273	0.261	0.081	0.01	0.009	0.012	0.047
Q8N183	0.047	0.107	0.13	0.354	0.234	0.061	0.016	0.003	0.026	0.038	0.074	0.107	0.174	0.26	0.17	0.129	0.014	0.002	0.087	0.055	0.101	0.135	0.325	0.178	0.068	0.012	0.001	0.028	0.082	0.09	0.113	0.291	0.189	0.069	0.099	0.01	0.002	0.022	0.062	0.069	0.08	0.295	0.265	0.16	0.039	0.011	0.003	0.019	0.07
Q9Y490	0.153	0.152	0.138	0.119	0.106	0.116	0.013	0.154	0.11	0.103	0.106	0.115	0.111	0.089	0.103	0.09	0.011	0.155	0.104	0.06	0.105	0.122	0.109	0.084	0.06	0.026	0.273	0.062	0.102	0.089	0.124	0.076	0.093	0.054	0.076	0.022	0.272	0.059	0.087	0.077	0.103	0.081	0.103	0.087	0.047	0.024	0.295	0.043	0.088
Q9P258	0.041	0.081	0.085	0.143	0.18	0.189	0.248	0.024	0.026	0.033	0.048	0.068	0.084	0.149	0.201	0.151	0.191	0.034	0.028	0.021	0.037	0.055	0.089	0.121	0.222	0.279	0.129	0.021	0.024	0.029	0.044	0.07	0.075	0.187	0.15	0.256	0.141	0.017	0.021	0.02	0.028	0.04	0.05	0.058	0.175	0.402	0.182	0.013	0.02
Q9UI09	0.043	0.116	0.127	0.31	0.199	0.062	0.078	0.006	0.02	0.03	0.061	0.083	0.157	0.263	0.165	0.134	0.078	0.017	0.084	0.038	0.081	0.124	0.301	0.177	0.076	0.093	0.01	0.03	0.069	0.075	0.1	0.289	0.195	0.074	0.095	0.067	0.004	0.014	0.041	0.046	0.076	0.272	0.265	0.173	0.055	0.033	0.006	0.022	0.047
Q9NPJ3-2	0.046	0.126	0.153	0.355	0.18	0.071	0.049	0.005	0.014	0.025	0.056	0.098	0.173	0.249	0.176	0.127	0.043	0.008	0.089	0.039	0.09	0.143	0.333	0.165	0.079	0.056	0.007	0.025	0.062	0.077	0.096	0.303	0.194	0.087	0.104	0.05	0.013	0.006	0.044	0.049	0.074	0.276	0.266	0.162	0.054	0.06	0.006	0.008	0.059
Q8WVQ1-3	0.149	0.197	0.165	0.232	0.186	0.047	0.011	0.006	0.089	0.135	0.157	0.144	0.147	0.15	0.096	0.061	0.004	0.002	0.17	0.211	0.273	0.152	0.086	0.051	0.021	0.006	0.002	0.098	0.211	0.268	0.189	0.093	0.06	0.02	0.048	0.004	0.002	0.078	0.235	0.233	0.167	0.11	0.082	0.061	0.021	0.005	0.003	0.074	0.275
P00558	0.086	0.052	0.036	0.028	0.023	0.01	0.011	0.715	0.073	0.05	0.037	0.031	0.025	0.019	0.016	0.005	0.01	0.703	0.055	0.025	0.028	0.026	0.026	0.016	0.006	0.015	0.795	0.03	0.047	0.027	0.029	0.018	0.02	0.012	0.008	0.017	0.784	0.042	0.048	0.033	0.032	0.023	0.029	0.026	0.008	0.013	0.746	0.021	0.039
Q9NP72	0.173	0.243	0.19	0.164	0.126	0.037	0.008	0.01	0.103	0.134	0.177	0.172	0.145	0.106	0.08	0.054	0.007	0.021	0.165	0.177	0.203	0.17	0.117	0.082	0.032	0.004	0.006	0.11	0.183	0.196	0.192	0.121	0.094	0.034	0.057	0.003	0.006	0.114	0.205	0.162	0.148	0.116	0.088	0.082	0.022	0.003	0.003	0.12	0.207
P62308	0.021	0.038	0.033	0.049	0.035	0.513	0.205	0.099	0.018	0.024	0.034	0.049	0.059	0.057	0.077	0.415	0.114	0.105	0.016	0.012	0.021	0.022	0.031	0.031	0.607	0.133	0.116	0.009	0.013	0.014	0.021	0.026	0.031	0.274	0.335	0.14	0.135	0.011	0.03	0.05	0.05	0.085	0.096	0.067	0.331	0.139	0.112	0.014	0.025
Q15084-3	0.073	0.179	0.217	0.231	0.162	0.054	0.011	0.028	0.038	0.054	0.113	0.167	0.235	0.151	0.11	0.079	0.007	0.025	0.054	0.047	0.141	0.228	0.233	0.145	0.084	0.009	0.021	0.029	0.076	0.116	0.19	0.206	0.166	0.06	0.104	0.01	0.021	0.022	0.073	0.11	0.207	0.231	0.176	0.11	0.042	0.012	0.014	0.032	0.095
Q9UIJ7	0.05	0.132	0.156	0.374	0.206	0.067	0.004	0.006	0.03	0.038	0.076	0.107	0.185	0.262	0.169	0.118	0.008	0.009	0.088	0.035	0.094	0.144	0.357	0.195	0.077	0.006	0.009	0.031	0.078	0.086	0.11	0.304	0.199	0.067	0.1	0.002	0.007	0.009	0.053	0.057	0.079	0.286	0.274	0.171	0.052	0.01	0.005	0.009	0.062
O60716-5	0.232	0.249	0.203	0.12	0.088	0.036	0.022	0.01	0.164	0.171	0.159	0.178	0.131	0.077	0.05	0.049	0.013	0.006	0.187	0.126	0.176	0.173	0.106	0.071	0.032	0.016	0.006	0.131	0.156	0.143	0.181	0.09	0.092	0.039	0.087	0.017	0.017	0.155	0.174	0.122	0.122	0.093	0.1	0.079	0.026	0.022	0.022	0.127	0.192
Q9UHD8	0.05	0.136	0.161	0.201	0.187	0.137	0.082	0.003	0.037	0.043	0.072	0.114	0.145	0.188	0.184	0.144	0.062	0.006	0.07	0.04	0.082	0.149	0.206	0.172	0.164	0.08	0.004	0.053	0.057	0.056	0.123	0.163	0.168	0.136	0.156	0.072	0.004	0.045	0.053	0.06	0.112	0.15	0.165	0.128	0.185	0.092	0.007	0.032	0.054
P54920	0.261	0.245	0.148	0.107	0.075	0.027	0.015	0.099	0.123	0.189	0.208	0.152	0.098	0.058	0.043	0.032	0.013	0.071	0.166	0.106	0.235	0.153	0.097	0.062	0.035	0.016	0.095	0.05	0.203	0.224	0.182	0.086	0.065	0.025	0.054	0.013	0.081	0.038	0.184	0.166	0.161	0.1	0.077	0.072	0.029	0.008	0.124	0.038	0.204
P07741	0.026	0.025	0.024	0.023	0.03	0.01	0.012	0.852	0.03	0.036	0.034	0.039	0.035	0.034	0.038	0.033	0.018	0.723	0.031	0.01	0.029	0.031	0.044	0.032	0.013	0.01	0.795	0.018	0.035	0.029	0.029	0.026	0.022	0.017	0.011	0.01	0.808	0.009	0.023	0.021	0.033	0.035	0.057	0.065	0.031	0.013	0.688	0.008	0.026
P62158	0.062	0.093	0.106	0.087	0.074	0.035	0.035	0.465	0.064	0.065	0.082	0.106	0.094	0.065	0.055	0.042	0.019	0.391	0.075	0.05	0.095	0.121	0.113	0.094	0.053	0.018	0.322	0.053	0.092	0.086	0.14	0.089	0.1	0.047	0.071	0.015	0.273	0.028	0.054	0.033	0.062	0.038	0.058	0.05	0.012	0.02	0.599	0.036	0.037
O43399	0.069	0.093	0.076	0.091	0.09	0.039	0.021	0.488	0.072	0.067	0.064	0.059	0.056	0.079	0.076	0.047	0.017	0.435	0.068	0.042	0.083	0.082	0.117	0.11	0.059	0.012	0.426	0.03	0.082	0.078	0.071	0.074	0.095	0.07	0.055	0.01	0.44	0.027	0.077	0.068	0.085	0.08	0.09	0.116	0.056	0.018	0.307	0.024	0.066
P04264	0.051	0.09	0.037	0.099	0.285	0.082	0.123	0.169	0.11	0.075	0.077	0.108	0.055	0.081	0.087	0.1	0.096	0.204	0.065	0.122	0.047	0.146	0.04	0.2	0.07	0.083	0.19	0.095	0.128	0.074	0.09	0.221	0.07	0.047	0.053	0.074	0.121	0.071	0.087	0.057	0.105	0.118	0.138	0.092	0.1	0.163	0.059	0.065	0.111
P30086	0.071	0.046	0.032	0.02	0.015	0.001	0.01	0.787	0.064	0.048	0.036	0.03	0.027	0.019	0.017	0.057	0.01	0.728	0.021	0.006	0.018	0.02	0.02	0.013	0.003	0.007	0.9	0.017	0.042	0.026	0.027	0.017	0.017	0.009	0.003	0.008	0.807	0.041	0.043	0.025	0.03	0.022	0.023	0.018	0.007	0.009	0.841	0.008	0.032
P61026	0.167	0.196	0.173	0.165	0.137	0.052	0.017	0.036	0.12	0.147	0.162	0.144	0.133	0.102	0.08	0.055	0.017	0.031	0.123	0.072	0.178	0.162	0.177	0.136	0.058	0.01	0.041	0.036	0.166	0.167	0.15	0.141	0.137	0.058	0.08	0.009	0.047	0.04	0.181	0.146	0.152	0.125	0.12	0.099	0.044	0.02	0.023	0.044	0.196
Q13748	0.062	0.048	0.055	0.057	0.063	0.033	0.043	0.58	0.055	0.044	0.036	0.039	0.038	0.052	0.07	0.033	0.034	0.599	0.049	0.041	0.049	0.03	0.039	0.033	0.017	0.021	0.471	0.024	0.048	0.038	0.037	0.036	0.047	0.044	0.024	0.019	0.66	0.006	0.009	0.006	0.021	0.03	0.046	0.053	0.027	0.059	0.742	0.025	0.041
Q12931-2	0.043	0.118	0.144	0.356	0.251	0.059	0.008	0.005	0.028	0.038	0.07	0.106	0.174	0.27	0.171	0.125	0.007	0.006	0.09	0.048	0.094	0.146	0.331	0.175	0.076	0.007	0.009	0.042	0.074	0.082	0.11	0.3	0.199	0.071	0.104	0.006	0.007	0.012	0.045	0.053	0.078	0.301	0.278	0.171	0.056	0.008	0.004	0.01	0.056
P20700	0.025	0.065	0.076	0.172	0.256	0.072	0.299	0.016	0.013	0.02	0.036	0.057	0.074	0.224	0.193	0.097	0.257	0.018	0.077	0.052	0.079	0.122	0.285	0.167	0.065	0.128	0.012	0.039	0.057	0.072	0.097	0.241	0.198	0.079	0.092	0.106	0.011	0.011	0.039	0.047	0.064	0.186	0.238	0.162	0.057	0.173	0.013	0.023	0.049
Q02809-2	0.052	0.183	0.226	0.252	0.159	0.068	0.024	0.006	0.035	0.057	0.108	0.16	0.245	0.159	0.11	0.092	0.016	0.007	0.054	0.039	0.126	0.216	0.261	0.163	0.087	0.029	0.004	0.024	0.068	0.094	0.175	0.217	0.19	0.072	0.115	0.028	0.005	0.017	0.069	0.096	0.196	0.228	0.183	0.13	0.049	0.024	0.004	0.015	0.081
P62805	0.023	0.075	0.07	0.178	0.098	0.112	0.411	0.022	0.013	0.018	0.035	0.054	0.067	0.174	0.253	0.089	0.274	0.019	0.036	0.022	0.046	0.066	0.133	0.227	0.12	0.268	0.082	0.014	0.032	0.041	0.053	0.102	0.098	0.264	0.086	0.227	0.08	0.007	0.019	0.022	0.031	0.066	0.096	0.085	0.194	0.436	0.109	0.012	0.023
Q99417	0.03	0.085	0.09	0.132	0.146	0.3	0.06	0.165	0.042	0.053	0.067	0.078	0.093	0.119	0.167	0.189	0.055	0.134	0.03	0.016	0.036	0.038	0.058	0.073	0.372	0.067	0.305	0.019	0.04	0.035	0.043	0.039	0.059	0.131	0.205	0.05	0.353	0.015	0.042	0.032	0.047	0.04	0.053	0.054	0.259	0.062	0.361	0.022	0.022
Q13885	0.078	0.057	0.052	0.05	0.048	0.021	0.029	0.406	0.064	0.049	0.039	0.038	0.035	0.035	0.046	0.025	0.034	0.603	0.051	0.035	0.043	0.042	0.059	0.05	0.023	0.021	0.466	0.014	0.028	0.026	0.029	0.027	0.04	0.038	0.021	0.021	0.756	0.051	0.042	0.037	0.048	0.06	0.089	0.125	0.06	0.049	0.192	0.083	0.084
P23258	0.042	0.072	0.077	0.11	0.115	0.477	0.068	0.04	0.038	0.038	0.052	0.068	0.083	0.104	0.127	0.377	0.058	0.042	0.017	0.01	0.031	0.04	0.071	0.068	0.7	0.042	0.026	0.017	0.029	0.033	0.05	0.057	0.083	0.243	0.401	0.053	0.033	0.007	0.019	0.022	0.039	0.045	0.065	0.052	0.668	0.052	0.037	0.011	0.024
P78371	0.075	0.056	0.05	0.061	0.071	0.076	0.026	0.563	0.063	0.05	0.045	0.045	0.039	0.058	0.077	0.056	0.02	0.539	0.064	0.037	0.043	0.041	0.062	0.066	0.054	0.023	0.595	0.045	0.06	0.043	0.045	0.037	0.063	0.053	0.042	0.022	0.585	0.056	0.062	0.042	0.049	0.04	0.058	0.081	0.042	0.021	0.506	0.023	0.055
P34897-3	0.042	0.114	0.141	0.358	0.235	0.063	0.011	0.006	0.029	0.035	0.071	0.103	0.179	0.264	0.171	0.12	0.005	0.005	0.094	0.045	0.094	0.15	0.331	0.181	0.077	0.009	0.007	0.042	0.077	0.081	0.11	0.309	0.194	0.067	0.098	0.005	0.006	0.008	0.045	0.056	0.076	0.302	0.276	0.17	0.048	0.01	0.006	0.019	0.053
Q10471	0.084	0.179	0.167	0.25	0.198	0.053	0.027	0.004	0.044	0.075	0.125	0.149	0.166	0.187	0.13	0.08	0.018	0.006	0.126	0.195	0.283	0.151	0.101	0.06	0.031	0.015	0.002	0.052	0.161	0.271	0.209	0.111	0.074	0.025	0.057	0.012	0.004	0.075	0.178	0.228	0.173	0.118	0.094	0.071	0.026	0.006	0.006	0.07	0.241
P30405	0.055	0.122	0.145	0.379	0.176	0.066	0.02	0.004	0.029	0.039	0.071	0.102	0.174	0.273	0.171	0.124	0.018	0.004	0.101	0.047	0.091	0.142	0.315	0.18	0.073	0.036	0.003	0.052	0.072	0.08	0.111	0.291	0.172	0.071	0.098	0.029	0.006	0.011	0.049	0.055	0.073	0.297	0.268	0.143	0.049	0.042	0.003	0.018	0.047
P08708	0.042	0.084	0.085	0.132	0.056	0.471	0.055	0.052	0.028	0.026	0.037	0.052	0.082	0.084	0.069	0.504	0.043	0.082	0.016	0.013	0.034	0.08	0.104	0.071	0.65	0.023	0.029	0.05	0.048	0.045	0.104	0.087	0.105	0.138	0.386	0.023	0.029	0.034	0.044	0.056	0.089	0.104	0.097	0.074	0.367	0.048	0.029	0.012	0.017
Q16658	0.144	0.102	0.079	0.064	0.059	0.068	0.012	0.434	0.101	0.088	0.07	0.061	0.052	0.045	0.047	0.044	0.012	0.474	0.092	0.055	0.073	0.059	0.044	0.03	0.018	0.011	0.587	0.054	0.103	0.076	0.073	0.034	0.039	0.02	0.028	0.01	0.526	0.082	0.086	0.062	0.064	0.043	0.048	0.035	0.013	0.013	0.539	0.054	0.081
P06753-5	0.114	0.092	0.104	0.076	0.048	0.005	0.011	0.465	0.04	0.043	0.06	0.076	0.085	0.06	0.043	0.026	0.013	0.517	0.057	0.042	0.063	0.077	0.074	0.058	0.01	0.013	0.463	0.064	0.06	0.057	0.083	0.056	0.085	0.026	0.033	0.013	0.53	0.111	0.061	0.059	0.076	0.075	0.101	0.091	0.015	0.017	0.37	0.056	0.064
P62879	0.306	0.217	0.189	0.095	0.067	0.029	0.029	0.011	0.126	0.163	0.149	0.139	0.131	0.075	0.058	0.067	0.023	0.014	0.203	0.144	0.167	0.168	0.1	0.073	0.025	0.03	0.004	0.168	0.179	0.14	0.184	0.086	0.095	0.034	0.067	0.028	0.006	0.218	0.171	0.143	0.135	0.095	0.104	0.08	0.024	0.015	0.003	0.15	0.195
P05141	0.06	0.123	0.133	0.345	0.213	0.058	0.035	0.005	0.034	0.04	0.071	0.104	0.165	0.244	0.169	0.121	0.052	0.004	0.089	0.037	0.094	0.141	0.331	0.173	0.08	0.049	0.002	0.027	0.067	0.082	0.105	0.304	0.196	0.079	0.1	0.031	0.002	0.009	0.042	0.052	0.074	0.286	0.266	0.178	0.059	0.03	0.002	0.012	0.053
Q9NZU5	0.056	0.091	0.092	0.13	0.146	0.201	0.016	0.237	0.048	0.043	0.055	0.07	0.08	0.117	0.137	0.135	0.013	0.297	0.053	0.036	0.045	0.057	0.08	0.083	0.138	0.038	0.458	0.039	0.048	0.037	0.057	0.049	0.075	0.091	0.092	0.033	0.461	0.051	0.05	0.04	0.046	0.038	0.064	0.07	0.052	0.034	0.531	0.054	0.043
P30101	0.104	0.208	0.228	0.208	0.141	0.04	0.006	0.02	0.062	0.089	0.134	0.169	0.218	0.136	0.093	0.07	0.004	0.02	0.093	0.097	0.177	0.223	0.199	0.12	0.049	0.006	0.017	0.05	0.104	0.135	0.205	0.184	0.147	0.05	0.088	0.006	0.018	0.04	0.1	0.131	0.21	0.211	0.159	0.103	0.03	0.005	0.012	0.039	0.121
P62249	0.054	0.088	0.101	0.123	0.073	0.421	0.052	0.048	0.039	0.038	0.058	0.076	0.097	0.085	0.069	0.44	0.036	0.061	0.031	0.018	0.058	0.087	0.111	0.075	0.562	0.025	0.027	0.022	0.038	0.048	0.085	0.09	0.105	0.153	0.392	0.026	0.036	0.011	0.038	0.045	0.082	0.098	0.109	0.086	0.43	0.048	0.043	0.012	0.034
Q03252	0.02	0.067	0.08	0.188	0.266	0.071	0.286	0.011	0.013	0.018	0.038	0.059	0.079	0.224	0.193	0.098	0.262	0.01	0.066	0.037	0.075	0.123	0.321	0.178	0.066	0.114	0.006	0.03	0.058	0.073	0.097	0.258	0.205	0.074	0.093	0.094	0.005	0.007	0.035	0.046	0.064	0.199	0.255	0.17	0.054	0.157	0.01	0.025	0.052
P63279	0.043	0.075	0.079	0.126	0.132	0.242	0.137	0.147	0.034	0.031	0.039	0.066	0.082	0.116	0.141	0.171	0.115	0.201	0.026	0.009	0.036	0.051	0.104	0.099	0.306	0.129	0.24	0.008	0.029	0.033	0.056	0.069	0.091	0.163	0.178	0.15	0.24	0.008	0.029	0.038	0.045	0.047	0.065	0.054	0.206	0.115	0.394	0.005	0.028
Q86YS6	0.231	0.188	0.161	0.16	0.133	0.053	0.02	0.029	0.159	0.173	0.153	0.124	0.113	0.096	0.071	0.054	0.004	0.029	0.163	0.147	0.159	0.136	0.135	0.092	0.051	0.021	0.034	0.128	0.18	0.174	0.155	0.116	0.096	0.041	0.06	0.01	0.036	0.061	0.169	0.16	0.161	0.136	0.12	0.097	0.032	0.006	0.02	0.093	0.204
Q9UMY4-2	0.096	0.068	0.059	0.065	0.064	0.048	0.029	0.551	0.072	0.06	0.057	0.058	0.05	0.05	0.062	0.028	0.022	0.533	0.078	0.05	0.054	0.07	0.068	0.071	0.06	0.025	0.546	0.041	0.058	0.049	0.051	0.049	0.062	0.058	0.06	0.028	0.533	0.069	0.072	0.055	0.05	0.05	0.053	0.066	0.06	0.038	0.462	0.032	0.06
P50990	0.077	0.05	0.042	0.033	0.036	0.015	0.02	0.703	0.08	0.063	0.047	0.041	0.034	0.03	0.037	0.018	0.021	0.622	0.06	0.029	0.041	0.039	0.048	0.047	0.021	0.02	0.678	0.038	0.057	0.037	0.041	0.028	0.044	0.034	0.023	0.017	0.678	0.031	0.051	0.04	0.043	0.037	0.054	0.06	0.024	0.02	0.623	0.037	0.049
Q9Y696	0.204	0.159	0.146	0.082	0.056	0.017	0.02	0.284	0.109	0.114	0.117	0.117	0.104	0.055	0.043	0.032	0.015	0.269	0.091	0.062	0.134	0.143	0.126	0.082	0.039	0.026	0.263	0.043	0.103	0.112	0.153	0.084	0.108	0.033	0.065	0.02	0.245	0.038	0.102	0.093	0.111	0.083	0.096	0.067	0.021	0.021	0.287	0.041	0.106
P51153	0.238	0.231	0.183	0.133	0.105	0.039	0.021	0.005	0.173	0.169	0.167	0.162	0.122	0.084	0.058	0.046	0.014	0.003	0.172	0.112	0.17	0.177	0.131	0.089	0.042	0.017	0.007	0.146	0.184	0.161	0.175	0.11	0.101	0.037	0.069	0.015	0.005	0.121	0.158	0.132	0.159	0.118	0.114	0.112	0.039	0.017	0.011	0.157	0.187
P32322	0.033	0.116	0.147	0.351	0.228	0.072	0.035	0.003	0.024	0.032	0.061	0.103	0.172	0.267	0.176	0.127	0.031	0.004	0.089	0.039	0.088	0.141	0.317	0.182	0.085	0.051	0.004	0.037	0.066	0.079	0.099	0.3	0.197	0.078	0.108	0.039	0.003	0.01	0.037	0.049	0.078	0.275	0.267	0.172	0.057	0.047	0.005	0.012	0.048
P07108	0.054	0.02	0.013	0.014	0.012	0.001	0.007	0.881	0.039	0.036	0.027	0.021	0.016	0.015	0.01	0.014	0.014	0.811	0.019	0.011	0.016	0.014	0.018	0.012	0.002	0.008	0.906	0.006	0.022	0.018	0.016	0.018	0.014	0.006	0	0.005	0.885	0.005	0.011	0.013	0.019	0.016	0.015	0.01	0.001	0.011	0.905	0.016	0.035
P27816	0.042	0.078	0.092	0.119	0.138	0.24	0.095	0.148	0.033	0.032	0.049	0.075	0.108	0.103	0.157	0.219	0.09	0.116	0.045	0.028	0.048	0.073	0.089	0.091	0.326	0.078	0.193	0.033	0.04	0.034	0.069	0.062	0.09	0.122	0.251	0.083	0.21	0.032	0.032	0.031	0.051	0.058	0.07	0.055	0.253	0.148	0.245	0.024	0.03
P20290	0.042	0.067	0.075	0.093	0.073	0.451	0.053	0.063	0.039	0.031	0.047	0.061	0.083	0.085	0.124	0.369	0.057	0.1	0.039	0.029	0.038	0.051	0.068	0.075	0.544	0.055	0.085	0.028	0.031	0.026	0.044	0.05	0.08	0.14	0.449	0.05	0.104	0.036	0.026	0.023	0.043	0.035	0.061	0.053	0.55	0.069	0.099	0.028	0.024
Q9BRK5	0.097	0.198	0.202	0.241	0.177	0.047	0.006	0.007	0.056	0.095	0.142	0.163	0.181	0.158	0.11	0.073	0.005	0.006	0.109	0.112	0.248	0.201	0.157	0.099	0.042	0.005	0.007	0.047	0.143	0.219	0.217	0.15	0.104	0.036	0.069	0.003	0.006	0.062	0.172	0.168	0.174	0.149	0.125	0.083	0.029	0.005	0.004	0.047	0.216
P30048-2	0.061	0.125	0.144	0.335	0.235	0.071	0.009	0.004	0.02	0.033	0.064	0.095	0.164	0.287	0.184	0.136	0.007	0.007	0.085	0.032	0.092	0.138	0.355	0.19	0.085	0.006	0.006	0.024	0.076	0.085	0.107	0.308	0.207	0.073	0.104	0.005	0.005	0.008	0.046	0.053	0.084	0.301	0.276	0.167	0.048	0.008	0.006	0.01	0.06
P45880-2	0.119	0.135	0.144	0.24	0.179	0.056	0.068	0.011	0.093	0.094	0.102	0.107	0.139	0.179	0.128	0.089	0.052	0.006	0.101	0.074	0.101	0.136	0.263	0.153	0.068	0.089	0.005	0.066	0.093	0.09	0.114	0.24	0.171	0.064	0.09	0.067	0.006	0.051	0.083	0.077	0.097	0.22	0.227	0.173	0.056	0.014	0.01	0.059	0.087
P59998	0.082	0.099	0.098	0.119	0.126	0.329	0.053	0.064	0.058	0.059	0.073	0.087	0.098	0.115	0.148	0.228	0.043	0.086	0.038	0.021	0.046	0.066	0.087	0.099	0.407	0.081	0.139	0.021	0.041	0.044	0.062	0.06	0.084	0.207	0.238	0.076	0.152	0.027	0.045	0.048	0.063	0.057	0.069	0.068	0.304	0.082	0.174	0.026	0.06
O95721	0.187	0.206	0.143	0.121	0.1	0.04	0.022	0.074	0.118	0.156	0.178	0.14	0.096	0.08	0.068	0.04	0.018	0.068	0.152	0.14	0.164	0.129	0.115	0.077	0.038	0.024	0.095	0.117	0.172	0.159	0.155	0.096	0.08	0.041	0.062	0.022	0.089	0.116	0.181	0.139	0.121	0.083	0.082	0.088	0.038	0.027	0.094	0.053	0.174
Q9Y237	0.055	0.092	0.097	0.157	0.096	0.261	0.17	0.029	0.021	0.029	0.047	0.061	0.088	0.142	0.169	0.249	0.144	0.038	0.046	0.031	0.055	0.084	0.13	0.142	0.319	0.109	0.061	0.023	0.042	0.047	0.075	0.104	0.105	0.206	0.212	0.117	0.068	0.022	0.04	0.048	0.071	0.089	0.105	0.089	0.3	0.147	0.07	0.023	0.04
Q9BUF5	0.055	0.055	0.063	0.071	0.088	0.055	0.035	0.553	0.055	0.049	0.041	0.048	0.051	0.074	0.097	0.045	0.032	0.507	0.06	0.039	0.042	0.05	0.069	0.069	0.046	0.029	0.533	0.049	0.052	0.035	0.043	0.041	0.059	0.056	0.036	0.021	0.59	0.032	0.045	0.036	0.045	0.058	0.093	0.141	0.08	0.049	0.41	0.029	0.047
P05455	0.045	0.034	0.025	0.029	0.028	0.025	0.052	0.749	0.028	0.023	0.017	0.017	0.015	0.017	0.021	0.01	0.033	0.809	0.013	0.006	0.011	0.012	0.017	0.015	0.008	0.035	0.87	0.006	0.012	0.009	0.011	0.01	0.015	0.014	0.004	0.035	0.885	0.014	0.017	0.017	0.017	0.016	0.028	0.03	0.013	0.042	0.769	0.015	0.023
O95433	0.053	0.039	0.035	0.039	0.039	0.015	0.017	0.748	0.062	0.049	0.035	0.031	0.027	0.031	0.037	0.014	0.015	0.704	0.033	0.02	0.032	0.033	0.056	0.064	0.038	0.01	0.672	0.014	0.042	0.034	0.032	0.033	0.05	0.047	0.031	0.014	0.694	0.026	0.021	0.029	0.025	0.028	0.036	0.051	0.032	0.022	0.702	0.018	0.031
Q15738	0.097	0.204	0.202	0.197	0.168	0.053	0.007	0.006	0.058	0.09	0.13	0.167	0.172	0.139	0.107	0.073	0.008	0.011	0.089	0.059	0.171	0.197	0.217	0.138	0.069	0.007	0.005	0.056	0.12	0.149	0.195	0.17	0.143	0.057	0.087	0.003	0.005	0.038	0.099	0.124	0.193	0.18	0.154	0.127	0.044	0.008	0.008	0.038	0.129
Q9UJZ1	0.04	0.116	0.139	0.334	0.244	0.064	0.037	0.001	0.027	0.037	0.068	0.095	0.166	0.249	0.165	0.12	0.046	0.004	0.094	0.045	0.091	0.141	0.324	0.181	0.072	0.024	0.005	0.047	0.076	0.081	0.109	0.296	0.195	0.066	0.095	0.016	0.005	0.02	0.045	0.055	0.077	0.267	0.271	0.19	0.052	0.011	0.009	0.033	0.061
P12814	0.076	0.123	0.127	0.109	0.091	0.026	0.018	0.385	0.059	0.069	0.087	0.109	0.115	0.073	0.054	0.045	0.015	0.366	0.064	0.039	0.086	0.126	0.142	0.102	0.035	0.019	0.35	0.04	0.068	0.068	0.112	0.09	0.135	0.045	0.068	0.014	0.345	0.037	0.054	0.061	0.101	0.081	0.13	0.111	0.024	0.031	0.328	0.033	0.071
O95571	0.044	0.117	0.151	0.373	0.232	0.058	0.006	0.024	0.029	0.04	0.071	0.101	0.179	0.262	0.171	0.122	0.003	0.028	0.09	0.053	0.095	0.147	0.328	0.177	0.068	0.009	0.027	0.052	0.078	0.083	0.109	0.305	0.19	0.064	0.092	0.004	0.022	0.012	0.049	0.059	0.075	0.287	0.277	0.16	0.043	0.004	0.025	0.022	0.063
P35241	0.178	0.198	0.162	0.133	0.117	0.08	0.061	0.046	0.127	0.128	0.13	0.134	0.118	0.096	0.102	0.066	0.037	0.052	0.108	0.075	0.118	0.139	0.138	0.136	0.111	0.046	0.085	0.06	0.109	0.099	0.141	0.103	0.127	0.103	0.111	0.039	0.086	0.065	0.104	0.093	0.116	0.094	0.121	0.115	0.116	0.055	0.076	0.058	0.101
Q8TCD5	0.044	0.061	0.06	0.112	0.08	0.018	0.009	0.592	0.064	0.069	0.055	0.076	0.075	0.078	0.07	0.046	0.016	0.405	0.06	0.032	0.054	0.067	0.123	0.073	0.029	0.01	0.561	0.033	0.051	0.054	0.06	0.124	0.087	0.036	0.044	0.01	0.522	0.02	0.032	0.033	0.047	0.103	0.097	0.068	0.022	0.017	0.556	0.047	0.065
P20339-2	0.167	0.201	0.108	0.124	0.129	0.053	0.038	0.076	0.126	0.144	0.149	0.13	0.123	0.101	0.073	0.042	0.014	0.081	0.164	0.125	0.137	0.123	0.146	0.099	0.041	0.01	0.048	0.141	0.165	0.135	0.151	0.127	0.102	0.041	0.067	0.011	0.045	0.105	0.151	0.123	0.131	0.134	0.127	0.116	0.046	0.011	0.037	0.09	0.177
Q9NR12	0.051	0.124	0.153	0.158	0.142	0.231	0.081	0.033	0.035	0.041	0.07	0.113	0.145	0.138	0.139	0.202	0.06	0.045	0.06	0.04	0.071	0.12	0.146	0.129	0.217	0.112	0.069	0.042	0.054	0.054	0.102	0.102	0.137	0.13	0.172	0.102	0.078	0.046	0.052	0.051	0.08	0.086	0.133	0.142	0.114	0.168	0.106	0.02	0.049
O15231	0.07	0.13	0.156	0.154	0.127	0.097	0.137	0.061	0.049	0.058	0.086	0.118	0.142	0.126	0.12	0.101	0.112	0.083	0.066	0.051	0.08	0.117	0.143	0.121	0.061	0.186	0.09	0.066	0.063	0.057	0.113	0.09	0.148	0.073	0.09	0.181	0.103	0.054	0.056	0.061	0.087	0.083	0.132	0.12	0.042	0.245	0.096	0.039	0.068
P34932	0.071	0.04	0.032	0.028	0.024	0.007	0.017	0.798	0.065	0.051	0.037	0.032	0.029	0.024	0.024	0.009	0.014	0.725	0.04	0.018	0.029	0.027	0.03	0.022	0.007	0.011	0.811	0.027	0.047	0.029	0.029	0.019	0.027	0.013	0.008	0.012	0.791	0.037	0.043	0.031	0.034	0.029	0.04	0.041	0.016	0.011	0.723	0.025	0.04
P61981	0.147	0.103	0.082	0.055	0.041	0.012	0.02	0.512	0.097	0.079	0.071	0.064	0.061	0.039	0.032	0.018	0.012	0.5	0.098	0.073	0.073	0.078	0.069	0.052	0.024	0.019	0.469	0.061	0.095	0.063	0.079	0.047	0.058	0.025	0.034	0.011	0.484	0.093	0.087	0.074	0.083	0.058	0.072	0.069	0.018	0.021	0.419	0.037	0.089
O95816	0.048	0.143	0.165	0.189	0.136	0.076	0.071	0.061	0.032	0.051	0.095	0.157	0.209	0.133	0.11	0.084	0.064	0.048	0.04	0.033	0.151	0.172	0.15	0.107	0.086	0.108	0.091	0.023	0.055	0.109	0.212	0.134	0.115	0.089	0.093	0.097	0.079	0.026	0.072	0.124	0.191	0.144	0.128	0.102	0.081	0.079	0.047	0.022	0.101
Q9UKY7	0.047	0.065	0.068	0.111	0.121	0.264	0.036	0.263	0.035	0.027	0.031	0.046	0.06	0.099	0.141	0.176	0.023	0.367	0.043	0.026	0.032	0.034	0.065	0.069	0.252	0.054	0.402	0.049	0.04	0.023	0.036	0.039	0.059	0.112	0.151	0.045	0.434	0.066	0.046	0.025	0.038	0.035	0.055	0.042	0.176	0.057	0.466	0.045	0.033
Q15004	0.031	0.085	0.096	0.185	0.132	0.187	0.135	0.113	0.014	0.014	0.027	0.053	0.077	0.157	0.217	0.158	0.113	0.168	0.035	0.022	0.038	0.053	0.091	0.105	0.176	0.102	0.374	0.031	0.037	0.03	0.041	0.072	0.076	0.115	0.101	0.102	0.411	0.011	0.022	0.022	0.036	0.065	0.08	0.071	0.148	0.121	0.425	0.028	0.029
Q9H910	0.054	0.063	0.077	0.135	0.123	0.212	0.032	0.183	0.037	0.044	0.037	0.062	0.08	0.113	0.133	0.198	0.049	0.209	0.054	0.029	0.032	0.033	0.044	0.038	0.094	0.07	0.534	0.05	0.038	0.029	0.039	0.045	0.043	0.059	0.076	0.065	0.562	0.069	0.04	0.027	0.036	0.039	0.044	0.044	0.091	0.068	0.553	0.054	0.039
Q15233	0.017	0.04	0.042	0.064	0.051	0.421	0.317	0.024	0.011	0.016	0.023	0.034	0.045	0.063	0.06	0.42	0.295	0.035	0.013	0.01	0.022	0.034	0.059	0.043	0.6	0.151	0.017	0.009	0.015	0.019	0.032	0.045	0.057	0.16	0.45	0.16	0.025	0.009	0.015	0.02	0.036	0.043	0.05	0.043	0.44	0.277	0.032	0.007	0.017
P30040	0.091	0.207	0.213	0.213	0.146	0.051	0.021	0.027	0.053	0.08	0.132	0.174	0.224	0.143	0.096	0.069	0.003	0.018	0.091	0.087	0.181	0.23	0.198	0.119	0.062	0.006	0.017	0.049	0.101	0.134	0.216	0.196	0.153	0.048	0.091	0.003	0.016	0.039	0.092	0.126	0.215	0.208	0.168	0.104	0.032	0.007	0.012	0.031	0.121
Q9P0L0	0.128	0.27	0.288	0.166	0.062	0.016	0.019	0.004	0.053	0.087	0.136	0.178	0.19	0.147	0.096	0.063	0.044	0.003	0.095	0.096	0.175	0.21	0.196	0.121	0.052	0.043	0.002	0.057	0.101	0.131	0.204	0.176	0.148	0.055	0.083	0.038	0.001	0.05	0.118	0.14	0.195	0.18	0.157	0.11	0.033	0.017	0.001	0.041	0.133
O75781	0.183	0.219	0.199	0.137	0.104	0.036	0.032	0.022	0.136	0.136	0.157	0.181	0.156	0.085	0.063	0.053	0.017	0.013	0.135	0.083	0.141	0.158	0.114	0.09	0.07	0.019	0.036	0.081	0.182	0.167	0.205	0.105	0.116	0.036	0.086	0.016	0.008	0.064	0.171	0.151	0.196	0.125	0.131	0.101	0.031	0.017	0.013	0.093	0.198
P27824	0.076	0.193	0.203	0.225	0.186	0.056	0.011	0.004	0.064	0.097	0.149	0.173	0.192	0.141	0.099	0.069	0.007	0.006	0.082	0.065	0.161	0.209	0.205	0.145	0.062	0.007	0.006	0.049	0.115	0.143	0.193	0.178	0.145	0.057	0.089	0.005	0.013	0.036	0.091	0.12	0.191	0.191	0.166	0.124	0.047	0.008	0.01	0.024	0.106
P61247	0.051	0.085	0.087	0.114	0.072	0.452	0.058	0.06	0.036	0.038	0.051	0.072	0.092	0.082	0.066	0.45	0.042	0.07	0.032	0.02	0.058	0.08	0.11	0.076	0.561	0.026	0.03	0.021	0.037	0.05	0.083	0.092	0.102	0.15	0.375	0.032	0.041	0.017	0.042	0.052	0.087	0.103	0.106	0.086	0.388	0.053	0.048	0.012	0.037
O60814	0.019	0.072	0.07	0.179	0.113	0.113	0.41	0.021	0.012	0.018	0.033	0.052	0.064	0.164	0.222	0.086	0.284	0.026	0.038	0.019	0.045	0.057	0.13	0.217	0.118	0.276	0.074	0.021	0.035	0.04	0.043	0.093	0.094	0.26	0.085	0.218	0.091	0.003	0.015	0.029	0.03	0.064	0.093	0.078	0.182	0.409	0.108	0.005	0.018
Q9UNE7	0.241	0.197	0.136	0.099	0.067	0.028	0.037	0.147	0.106	0.129	0.156	0.127	0.101	0.069	0.063	0.051	0.036	0.136	0.184	0.142	0.166	0.135	0.087	0.061	0.034	0.041	0.098	0.101	0.206	0.164	0.151	0.075	0.065	0.034	0.07	0.038	0.098	0.09	0.17	0.134	0.113	0.076	0.072	0.063	0.04	0.049	0.136	0.095	0.207
P40939	0.047	0.126	0.146	0.348	0.204	0.066	0.027	0.005	0.027	0.038	0.068	0.099	0.171	0.263	0.172	0.124	0.026	0.004	0.092	0.044	0.089	0.139	0.321	0.169	0.073	0.033	0.004	0.03	0.07	0.083	0.105	0.308	0.195	0.069	0.101	0.023	0.004	0.009	0.043	0.052	0.075	0.281	0.274	0.179	0.055	0.027	0.001	0.014	0.053
Q99439	0.099	0.114	0.124	0.108	0.101	0.115	0.085	0.236	0.061	0.06	0.073	0.086	0.095	0.097	0.105	0.115	0.099	0.209	0.064	0.047	0.074	0.086	0.111	0.097	0.093	0.16	0.219	0.051	0.069	0.064	0.089	0.07	0.106	0.071	0.09	0.151	0.226	0.073	0.067	0.054	0.06	0.064	0.081	0.096	0.06	0.146	0.313	0.046	0.054
O15212	0.056	0.047	0.047	0.044	0.035	0.174	0.019	0.568	0.061	0.05	0.046	0.044	0.048	0.036	0.033	0.119	0.022	0.546	0.06	0.044	0.054	0.059	0.049	0.045	0.109	0.026	0.526	0.052	0.047	0.033	0.04	0.028	0.043	0.064	0.077	0.025	0.577	0.104	0.06	0.047	0.051	0.041	0.049	0.049	0.085	0.03	0.491	0.029	0.038
O00161	0.178	0.237	0.205	0.116	0.092	0.029	0.027	0.011	0.152	0.15	0.173	0.171	0.131	0.071	0.053	0.042	0.018	0.01	0.181	0.1	0.182	0.177	0.113	0.087	0.036	0.029	0.009	0.095	0.211	0.171	0.191	0.095	0.087	0.028	0.064	0.021	0.008	0.107	0.189	0.166	0.188	0.099	0.102	0.086	0.029	0.021	0.01	0.089	0.208
P04183	0.042	0.078	0.082	0.142	0.156	0.274	0.06	0.161	0.043	0.048	0.063	0.084	0.089	0.138	0.155	0.186	0.029	0.187	0.06	0.041	0.06	0.084	0.117	0.123	0.258	0.046	0.175	0.01	0.036	0.047	0.057	0.078	0.098	0.21	0.174	0.041	0.224	0.01	0.036	0.039	0.059	0.07	0.091	0.094	0.278	0.04	0.261	0.006	0.051
P38159-2	0.017	0.051	0.049	0.064	0.039	0.425	0.319	0.025	0.012	0.019	0.033	0.043	0.049	0.053	0.065	0.357	0.346	0.027	0.015	0.013	0.02	0.029	0.034	0.03	0.621	0.171	0.027	0.01	0.011	0.013	0.023	0.028	0.03	0.294	0.374	0.186	0.031	0.006	0.027	0.037	0.038	0.051	0.057	0.058	0.471	0.201	0.034	0.031	0.022
P22570	0.05	0.132	0.162	0.339	0.226	0.064	0.028	0.015	0.034	0.043	0.075	0.098	0.175	0.254	0.176	0.123	0.013	0.01	0.091	0.053	0.088	0.148	0.329	0.183	0.07	0.017	0.005	0.032	0.072	0.081	0.1	0.301	0.207	0.066	0.091	0.012	0.003	0.012	0.043	0.053	0.07	0.281	0.276	0.17	0.065	0.021	0.005	0.019	0.072
P12004	0.043	0.032	0.029	0.029	0.04	0.009	0.072	0.73	0.034	0.028	0.025	0.029	0.029	0.037	0.049	0.016	0.08	0.637	0.029	0.019	0.018	0.018	0.027	0.032	0.012	0.063	0.773	0.028	0.026	0.018	0.018	0.017	0.023	0.039	0.009	0.055	0.77	0.031	0.034	0.021	0.023	0.021	0.031	0.04	0.019	0.073	0.696	0.014	0.028
P04843	0.075	0.179	0.21	0.219	0.174	0.051	0.052	0.009	0.041	0.068	0.118	0.159	0.213	0.155	0.112	0.078	0.042	0.003	0.071	0.075	0.146	0.207	0.227	0.148	0.057	0.039	0.006	0.044	0.077	0.11	0.184	0.199	0.175	0.069	0.092	0.033	0.01	0.029	0.082	0.114	0.179	0.2	0.181	0.13	0.045	0.024	0.016	0.033	0.098
Q96I24	0.037	0.042	0.042	0.055	0.052	0.255	0.431	0.075	0.03	0.024	0.032	0.04	0.048	0.053	0.059	0.21	0.395	0.075	0.021	0.013	0.019	0.026	0.037	0.046	0.295	0.373	0.145	0.022	0.022	0.019	0.023	0.026	0.041	0.142	0.221	0.325	0.139	0.014	0.018	0.017	0.019	0.024	0.039	0.054	0.198	0.422	0.168	0.01	0.016
Q14254	0.378	0.233	0.145	0.069	0.055	0.021	0.042	0.004	0.257	0.21	0.164	0.119	0.073	0.039	0.029	0.026	0.029	0.009	0.198	0.19	0.213	0.149	0.071	0.044	0.025	0.057	0.004	0.105	0.231	0.206	0.183	0.073	0.055	0.014	0.056	0.045	0.002	0.137	0.205	0.168	0.153	0.092	0.087	0.074	0.02	0.022	0.004	0.126	0.221
Q15029-2	0.02	0.031	0.032	0.05	0.047	0.456	0.25	0.111	0.018	0.02	0.025	0.033	0.039	0.056	0.093	0.302	0.264	0.144	0.01	0.007	0.014	0.018	0.028	0.023	0.646	0.174	0.078	0.007	0.012	0.012	0.02	0.022	0.032	0.359	0.294	0.163	0.085	0.007	0.012	0.01	0.015	0.016	0.028	0.021	0.607	0.188	0.08	0.008	0.017
P63208	0.057	0.065	0.066	0.1	0.107	0.119	0.089	0.379	0.051	0.049	0.061	0.064	0.063	0.077	0.092	0.088	0.102	0.334	0.042	0.025	0.057	0.069	0.084	0.085	0.187	0.119	0.306	0.026	0.067	0.058	0.071	0.074	0.073	0.106	0.099	0.108	0.283	0.025	0.046	0.046	0.056	0.059	0.068	0.063	0.131	0.138	0.394	0.018	0.053
Q9NVJ2	0.53	0.19	0.123	0.06	0.042	0.015	0.014	0.003	0.278	0.267	0.191	0.106	0.049	0.035	0.028	0.02	0.006	0.007	0.186	0.123	0.193	0.139	0.127	0.091	0.079	0.01	0.014	0.083	0.254	0.219	0.145	0.093	0.087	0.039	0.057	0.009	0.011	0.067	0.201	0.162	0.155	0.105	0.106	0.118	0.087	0.014	0.013	0.02	0.269
P14866	0.01	0.018	0.017	0.029	0.034	0.251	0.593	0.033	0.01	0.01	0.011	0.015	0.017	0.028	0.051	0.2	0.603	0.045	0.007	0.004	0.007	0.01	0.019	0.022	0.371	0.44	0.097	0.008	0.01	0.007	0.012	0.012	0.022	0.193	0.249	0.386	0.097	0.008	0.01	0.009	0.013	0.014	0.024	0.037	0.254	0.5	0.107	0.007	0.008
P16104	0.016	0.067	0.07	0.171	0.101	0.111	0.442	0.015	0.003	0.004	0.013	0.029	0.045	0.187	0.272	0.092	0.356	0.012	0.032	0.022	0.037	0.053	0.132	0.218	0.12	0.295	0.071	0.014	0.024	0.035	0.044	0.099	0.099	0.267	0.082	0.253	0.082	0.006	0.017	0.022	0.023	0.07	0.09	0.075	0.173	0.442	0.092	0.009	0.017
Q00688	0.055	0.119	0.128	0.137	0.072	0.382	0.061	0.021	0.032	0.039	0.068	0.102	0.128	0.104	0.083	0.364	0.047	0.035	0.025	0.016	0.056	0.093	0.11	0.08	0.535	0.039	0.016	0.025	0.04	0.055	0.094	0.103	0.115	0.142	0.352	0.042	0.023	0.011	0.039	0.06	0.116	0.125	0.117	0.082	0.381	0.042	0.025	0.014	0.056
Q92520	0.2	0.204	0.164	0.208	0.156	0.038	0.007	0.002	0.088	0.139	0.138	0.139	0.133	0.139	0.111	0.081	0.008	0.021	0.199	0.188	0.276	0.138	0.1	0.053	0.026	0.004	0.002	0.104	0.236	0.257	0.177	0.089	0.062	0.018	0.049	0.002	0.001	0.08	0.235	0.215	0.164	0.103	0.083	0.059	0.019	0.003	0.001	0.092	0.291
P52597	0.021	0.027	0.025	0.036	0.05	0.07	0.21	0.548	0.021	0.015	0.018	0.02	0.024	0.039	0.061	0.063	0.211	0.531	0.013	0.01	0.018	0.021	0.038	0.04	0.11	0.159	0.599	0.009	0.015	0.015	0.019	0.024	0.033	0.074	0.069	0.136	0.616	0.012	0.018	0.017	0.024	0.037	0.052	0.09	0.131	0.167	0.443	0.009	0.022
P05198	0.057	0.062	0.063	0.086	0.115	0.225	0.051	0.328	0.045	0.041	0.041	0.048	0.053	0.089	0.143	0.157	0.041	0.32	0.029	0.015	0.028	0.037	0.067	0.097	0.249	0.055	0.394	0.024	0.037	0.031	0.04	0.047	0.076	0.146	0.149	0.052	0.37	0.016	0.033	0.032	0.039	0.039	0.06	0.09	0.202	0.103	0.375	0.017	0.033
Q9NP97	0.047	0.084	0.098	0.181	0.288	0.177	0.056	0.065	0.027	0.033	0.041	0.068	0.087	0.217	0.292	0.13	0.035	0.062	0.038	0.016	0.033	0.046	0.085	0.148	0.213	0.127	0.29	0.02	0.04	0.032	0.037	0.054	0.072	0.236	0.109	0.112	0.292	0.025	0.04	0.03	0.041	0.036	0.059	0.074	0.062	0.198	0.434	0.022	0.041
P26885	0.111	0.223	0.228	0.227	0.11	0.053	0.004	0.01	0.061	0.083	0.134	0.168	0.228	0.136	0.099	0.077	0.005	0.01	0.097	0.116	0.178	0.218	0.18	0.104	0.06	0.012	0.013	0.042	0.1	0.137	0.199	0.179	0.139	0.05	0.098	0.008	0.012	0.04	0.106	0.141	0.219	0.19	0.149	0.094	0.035	0.009	0.008	0.049	0.133
Q9BRP8-2	0.114	0.12	0.097	0.08	0.035	0.389	0.047	0.09	0.038	0.034	0.052	0.068	0.086	0.059	0.047	0.407	0.033	0.175	0.03	0.022	0.045	0.066	0.084	0.074	0.524	0.035	0.115	0.034	0.041	0.036	0.073	0.063	0.091	0.126	0.371	0.035	0.114	0.028	0.04	0.042	0.063	0.075	0.071	0.074	0.383	0.056	0.14	0.019	0.025
P35221	0.221	0.235	0.193	0.119	0.088	0.048	0.018	0.012	0.152	0.146	0.161	0.169	0.126	0.076	0.063	0.061	0.013	0.014	0.175	0.131	0.169	0.167	0.106	0.075	0.045	0.019	0.02	0.141	0.166	0.149	0.188	0.101	0.095	0.043	0.082	0.019	0.019	0.123	0.166	0.145	0.17	0.098	0.098	0.089	0.03	0.021	0.029	0.09	0.174
Q8NBJ4-2	0.194	0.21	0.153	0.176	0.147	0.041	0.024	0.003	0.108	0.18	0.177	0.138	0.117	0.112	0.076	0.056	0.018	0.01	0.184	0.166	0.263	0.134	0.092	0.059	0.03	0.023	0.004	0.083	0.241	0.274	0.17	0.086	0.058	0.018	0.049	0.015	0.005	0.049	0.229	0.217	0.186	0.115	0.085	0.068	0.021	0.004	0.008	0.065	0.274
O14737	0.063	0.041	0.04	0.027	0.02	0.004	0.018	0.756	0.056	0.039	0.04	0.043	0.036	0.023	0.02	0.013	0.008	0.706	0.054	0.028	0.034	0.027	0.024	0.017	0.011	0.011	0.771	0.032	0.052	0.03	0.036	0.019	0.021	0.009	0.005	0.01	0.77	0.054	0.058	0.042	0.046	0.034	0.038	0.024	0.006	0.008	0.651	0.036	0.056
P49257	0.126	0.227	0.199	0.189	0.145	0.045	0.007	0.007	0.076	0.12	0.158	0.169	0.171	0.127	0.097	0.065	0.005	0.003	0.126	0.121	0.193	0.191	0.167	0.115	0.05	0.005	0.002	0.073	0.144	0.171	0.194	0.149	0.126	0.048	0.076	0.004	0.007	0.073	0.164	0.154	0.171	0.14	0.129	0.095	0.032	0.005	0.002	0.067	0.178
Q9ULC4	0.059	0.08	0.083	0.165	0.2	0.209	0.125	0.068	0.037	0.04	0.049	0.054	0.073	0.167	0.24	0.169	0.087	0.075	0.039	0.024	0.042	0.057	0.106	0.151	0.291	0.121	0.159	0.008	0.03	0.032	0.048	0.08	0.091	0.252	0.192	0.12	0.116	0.016	0.025	0.025	0.039	0.057	0.072	0.068	0.337	0.186	0.174	0.007	0.024
P55769	0.019	0.037	0.038	0.067	0.071	0.374	0.319	0.059	0.023	0.025	0.034	0.043	0.052	0.074	0.134	0.194	0.249	0.09	0.009	0.005	0.019	0.028	0.049	0.05	0.622	0.173	0.054	0.006	0.012	0.016	0.024	0.037	0.044	0.422	0.241	0.171	0.049	0.008	0.016	0.016	0.021	0.029	0.041	0.031	0.555	0.214	0.031	0.012	0.018
P06493	0.059	0.097	0.097	0.154	0.191	0.245	0.059	0.086	0.045	0.047	0.061	0.084	0.097	0.148	0.184	0.177	0.049	0.098	0.055	0.036	0.065	0.076	0.119	0.129	0.295	0.059	0.164	0.033	0.049	0.049	0.07	0.083	0.104	0.199	0.185	0.056	0.167	0.037	0.051	0.05	0.063	0.076	0.107	0.141	0.207	0.082	0.169	0.038	0.058
Q12904	0.07	0.11	0.123	0.151	0.104	0.133	0.068	0.219	0.045	0.042	0.055	0.079	0.118	0.1	0.095	0.127	0.05	0.295	0.042	0.03	0.072	0.118	0.171	0.158	0.158	0.047	0.204	0.03	0.038	0.047	0.095	0.123	0.156	0.127	0.148	0.038	0.198	0.028	0.039	0.053	0.095	0.131	0.131	0.101	0.182	0.047	0.184	0.023	0.045
P15311	0.201	0.196	0.16	0.126	0.109	0.068	0.062	0.02	0.147	0.13	0.13	0.137	0.117	0.094	0.106	0.067	0.04	0.021	0.134	0.088	0.121	0.136	0.135	0.125	0.095	0.055	0.056	0.098	0.12	0.097	0.139	0.096	0.119	0.103	0.104	0.048	0.064	0.156	0.118	0.1	0.116	0.088	0.116	0.103	0.095	0.064	0.048	0.099	0.127
P46783	0.035	0.092	0.1	0.124	0.086	0.45	0.047	0.053	0.024	0.027	0.047	0.075	0.101	0.09	0.069	0.468	0.032	0.064	0.029	0.021	0.058	0.091	0.117	0.08	0.54	0.02	0.028	0.016	0.034	0.046	0.084	0.091	0.109	0.151	0.416	0.024	0.044	0.019	0.039	0.048	0.088	0.104	0.104	0.083	0.396	0.049	0.056	0.008	0.034
Q6EEV4-2	0.029	0.013	0.013	0.019	0.019	0.003	0.012	0.861	0.037	0.041	0.038	0.053	0.057	0.048	0.046	0.016	0.037	0.538	0.116	0.125	0.103	0.043	0.029	0.02	0.02	0.011	0.455	0.025	0.037	0.028	0.029	0.033	0.025	0.028	0.017	0.019	0.747	0.056	0.034	0.029	0.012	0.029	0.014	0.032	0.007	0.013	0.861	0.031	0.031
P62873	0.305	0.213	0.192	0.095	0.047	0.017	0.014	0.007	0.158	0.152	0.151	0.151	0.129	0.064	0.053	0.047	0.024	0.004	0.206	0.151	0.168	0.157	0.097	0.073	0.028	0.026	0.004	0.203	0.185	0.138	0.173	0.089	0.088	0.03	0.063	0.021	0.004	0.237	0.193	0.15	0.157	0.094	0.085	0.068	0.021	0.011	0.006	0.165	0.196
Q9BPW8	0.06	0.126	0.141	0.36	0.194	0.059	0.017	0.003	0.034	0.042	0.071	0.103	0.172	0.249	0.173	0.125	0.016	0.003	0.101	0.051	0.088	0.137	0.312	0.171	0.085	0.027	0.004	0.032	0.079	0.083	0.109	0.292	0.193	0.078	0.104	0.021	0.003	0.028	0.053	0.063	0.083	0.236	0.248	0.182	0.067	0.021	0.019	0.032	0.064
P07954-2	0.041	0.122	0.147	0.35	0.215	0.058	0.006	0.052	0.034	0.04	0.07	0.097	0.177	0.248	0.16	0.112	0.005	0.064	0.082	0.036	0.088	0.138	0.321	0.175	0.078	0.005	0.06	0.027	0.07	0.08	0.104	0.299	0.193	0.065	0.095	0.003	0.057	0.009	0.04	0.05	0.078	0.279	0.271	0.161	0.05	0.006	0.043	0.011	0.049
C9JLW8	0.046	0.077	0.084	0.11	0.105	0.394	0.066	0.104	0.05	0.044	0.049	0.067	0.089	0.102	0.135	0.321	0.058	0.091	0.042	0.03	0.042	0.054	0.093	0.111	0.417	0.066	0.127	0.059	0.048	0.036	0.063	0.064	0.101	0.172	0.277	0.068	0.11	0.054	0.027	0.023	0.056	0.044	0.052	0.058	0.398	0.133	0.146	0.042	0.038
Q15165	0.07	0.156	0.174	0.282	0.185	0.077	0.015	0.005	0.045	0.078	0.118	0.151	0.213	0.158	0.132	0.076	0.01	0.001	0.072	0.047	0.154	0.215	0.259	0.161	0.078	0.008	0.003	0.025	0.087	0.114	0.186	0.202	0.186	0.074	0.101	0.005	0.004	0.036	0.088	0.107	0.182	0.205	0.193	0.151	0.043	0.01	0.026	0.013	0.103
O75935	0.082	0.076	0.068	0.066	0.077	0.149	0.036	0.427	0.06	0.057	0.061	0.067	0.067	0.067	0.117	0.079	0.034	0.388	0.045	0.015	0.048	0.048	0.071	0.087	0.155	0.036	0.445	0.057	0.065	0.045	0.056	0.041	0.062	0.153	0.078	0.037	0.402	0.067	0.068	0.049	0.056	0.047	0.065	0.084	0.119	0.048	0.39	0.015	0.047
P61019	0.171	0.219	0.179	0.179	0.149	0.049	0.013	0.02	0.095	0.135	0.153	0.157	0.152	0.127	0.091	0.057	0.006	0.015	0.151	0.129	0.21	0.175	0.166	0.103	0.041	0.005	0.014	0.075	0.173	0.193	0.175	0.148	0.114	0.04	0.064	0.004	0.013	0.065	0.178	0.162	0.162	0.134	0.135	0.093	0.03	0.006	0.008	0.055	0.192
P30519	0.134	0.216	0.21	0.191	0.142	0.039	0.012	0.012	0.079	0.097	0.151	0.175	0.179	0.128	0.095	0.062	0.005	0.004	0.109	0.097	0.187	0.21	0.179	0.118	0.052	0.004	0.002	0.081	0.128	0.15	0.202	0.165	0.135	0.053	0.082	0.002	0.002	0.057	0.107	0.142	0.208	0.181	0.149	0.108	0.034	0.006	0.005	0.065	0.158
P26196	0.035	0.08	0.087	0.11	0.093	0.46	0.068	0.046	0.027	0.033	0.048	0.075	0.093	0.097	0.121	0.365	0.063	0.08	0.022	0.012	0.036	0.052	0.083	0.086	0.577	0.051	0.072	0.02	0.036	0.039	0.059	0.066	0.086	0.223	0.315	0.056	0.092	0.008	0.025	0.029	0.051	0.061	0.069	0.071	0.477	0.094	0.111	0.011	0.037
O75718	0.06	0.169	0.231	0.26	0.176	0.051	0.011	0.018	0.029	0.056	0.107	0.164	0.262	0.165	0.107	0.088	0.004	0.015	0.054	0.04	0.125	0.223	0.257	0.159	0.079	0.007	0.019	0.017	0.062	0.102	0.188	0.227	0.184	0.067	0.129	0.006	0.016	0.013	0.066	0.103	0.207	0.246	0.189	0.117	0.044	0.003	0.011	0.009	0.081
P27348	0.087	0.066	0.061	0.039	0.028	0.009	0.016	0.645	0.065	0.066	0.057	0.054	0.047	0.033	0.028	0.017	0.019	0.623	0.064	0.028	0.049	0.058	0.046	0.035	0.011	0.013	0.626	0.037	0.086	0.061	0.058	0.04	0.046	0.018	0.023	0.012	0.613	0.063	0.06	0.045	0.053	0.041	0.054	0.05	0.017	0.015	0.641	0.037	0.049
Q9Y2J2-2	0.202	0.25	0.213	0.134	0.107	0.036	0.021	0.02	0.152	0.154	0.17	0.181	0.144	0.072	0.046	0.049	0.011	0.021	0.166	0.074	0.198	0.214	0.143	0.108	0.044	0.014	0.022	0.068	0.165	0.164	0.205	0.102	0.109	0.041	0.081	0.011	0.021	0.048	0.148	0.15	0.186	0.124	0.132	0.1	0.025	0.022	0.032	0.056	0.167
Q16625-4	0.211	0.243	0.191	0.123	0.083	0.025	0.012	0.004	0.102	0.141	0.173	0.175	0.139	0.101	0.071	0.051	0.01	0.004	0.161	0.097	0.177	0.17	0.13	0.099	0.049	0.032	0.005	0.091	0.176	0.154	0.181	0.109	0.104	0.044	0.081	0.028	0.004	0.089	0.209	0.157	0.161	0.105	0.089	0.081	0.027	0.021	0.005	0.056	0.203
P62136	0.103	0.126	0.128	0.113	0.105	0.176	0.125	0.109	0.064	0.071	0.076	0.101	0.108	0.092	0.106	0.144	0.102	0.115	0.049	0.023	0.069	0.092	0.105	0.087	0.308	0.123	0.143	0.018	0.047	0.054	0.072	0.069	0.092	0.152	0.193	0.129	0.16	0.019	0.067	0.06	0.076	0.075	0.095	0.108	0.218	0.149	0.115	0.03	0.076
P53674	0.079	0.053	0.039	0.027	0.024	0.006	0.014	0.715	0.072	0.054	0.035	0.033	0.029	0.021	0.014	0.01	0.013	0.697	0.052	0.029	0.045	0.049	0.069	0.049	0.042	0.031	0.397	0.045	0.059	0.048	0.053	0.045	0.047	0.027	0.03	0.026	0.61	0.06	0.061	0.046	0.045	0.043	0.05	0.04	0.03	0.027	0.704	0.023	0.059
P31939	0.081	0.049	0.043	0.037	0.039	0.014	0.023	0.691	0.057	0.043	0.037	0.039	0.035	0.042	0.043	0.029	0.021	0.64	0.056	0.03	0.035	0.036	0.041	0.031	0.011	0.022	0.719	0.045	0.053	0.034	0.036	0.026	0.031	0.016	0.011	0.017	0.728	0.056	0.051	0.036	0.041	0.041	0.054	0.061	0.027	0.036	0.592	0.035	0.046
P31948	0.043	0.039	0.035	0.028	0.025	0.008	0.011	0.786	0.05	0.042	0.036	0.035	0.03	0.023	0.021	0.01	0.013	0.743	0.045	0.024	0.033	0.033	0.038	0.028	0.01	0.023	0.742	0.03	0.047	0.03	0.034	0.022	0.033	0.017	0.016	0.016	0.745	0.023	0.037	0.029	0.034	0.029	0.044	0.037	0.012	0.017	0.731	0.02	0.036
P82909	0.037	0.141	0.165	0.347	0.131	0.084	0.016	0.012	0.025	0.031	0.067	0.096	0.177	0.268	0.179	0.137	0.016	0.004	0.087	0.06	0.094	0.147	0.336	0.181	0.073	0.019	0.006	0.037	0.081	0.074	0.103	0.266	0.175	0.085	0.096	0.02	0.02	0.013	0.046	0.054	0.082	0.283	0.273	0.175	0.05	0.008	0.003	0.074	0.117
P49411	0.038	0.125	0.146	0.36	0.218	0.072	0.008	0.005	0.029	0.035	0.069	0.105	0.175	0.263	0.171	0.132	0.009	0.005	0.083	0.038	0.088	0.135	0.363	0.189	0.093	0.009	0.006	0.036	0.07	0.079	0.105	0.313	0.2	0.075	0.102	0.006	0.005	0.01	0.045	0.057	0.072	0.296	0.28	0.17	0.06	0.009	0.004	0.018	0.058
Q00610	0.106	0.172	0.153	0.097	0.114	0.117	0.043	0.132	0.07	0.094	0.126	0.143	0.114	0.075	0.114	0.099	0.034	0.111	0.071	0.049	0.129	0.135	0.121	0.101	0.101	0.039	0.211	0.03	0.087	0.103	0.14	0.098	0.098	0.077	0.096	0.036	0.207	0.03	0.084	0.097	0.111	0.076	0.07	0.068	0.063	0.037	0.322	0.026	0.1
P41227	0.042	0.058	0.065	0.076	0.077	0.448	0.034	0.158	0.029	0.034	0.032	0.046	0.05	0.06	0.08	0.48	0.01	0.194	0.048	0.029	0.035	0.041	0.06	0.071	0.313	0.032	0.341	0.052	0.039	0.028	0.039	0.037	0.057	0.087	0.229	0.028	0.381	0.041	0.048	0.032	0.035	0.039	0.045	0.051	0.187	0.067	0.427	0.026	0.034
Q9H4G4	0.201	0.222	0.185	0.113	0.062	0.023	0.053	0.005	0.15	0.154	0.165	0.17	0.131	0.079	0.052	0.044	0.038	0.002	0.181	0.089	0.167	0.174	0.113	0.083	0.025	0.063	0.01	0.124	0.171	0.144	0.196	0.102	0.097	0.029	0.065	0.045	0.006	0.083	0.157	0.141	0.172	0.122	0.108	0.091	0.018	0.043	0.005	0.103	0.165
Q9UMX5	0.084	0.202	0.239	0.237	0.156	0.039	0.004	0.035	0.047	0.075	0.129	0.166	0.228	0.137	0.091	0.077	0.005	0.037	0.061	0.062	0.178	0.247	0.226	0.138	0.052	0.003	0.028	0.022	0.095	0.133	0.224	0.2	0.162	0.044	0.087	0.003	0.026	0.012	0.073	0.127	0.232	0.229	0.16	0.103	0.026	0.004	0.022	0.027	0.116
P31947	0.045	0.046	0.039	0.03	0.023	0.009	0.015	0.733	0.068	0.066	0.053	0.047	0.045	0.033	0.029	0.027	0.022	0.625	0.034	0.018	0.032	0.029	0.028	0.02	0.002	0.008	0.823	0.046	0.07	0.042	0.047	0.025	0.028	0.01	0.009	0.009	0.669	0.069	0.056	0.037	0.048	0.038	0.048	0.038	0.008	0.01	0.648	0.045	0.061
O14818	0.07	0.058	0.055	0.055	0.06	0.156	0.028	0.501	0.054	0.046	0.04	0.042	0.041	0.053	0.07	0.08	0.026	0.55	0.036	0.021	0.03	0.035	0.051	0.061	0.177	0.027	0.55	0.011	0.034	0.027	0.033	0.03	0.042	0.144	0.086	0.027	0.567	0.016	0.044	0.037	0.044	0.04	0.06	0.071	0.121	0.037	0.539	0.05	0.042
Q14315	0.064	0.103	0.108	0.121	0.176	0.171	0.045	0.163	0.05	0.052	0.064	0.079	0.085	0.14	0.2	0.116	0.033	0.166	0.06	0.037	0.065	0.089	0.102	0.102	0.067	0.083	0.366	0.039	0.057	0.05	0.082	0.064	0.103	0.069	0.072	0.076	0.363	0.03	0.045	0.049	0.074	0.059	0.09	0.102	0.041	0.139	0.349	0.027	0.052
Q6YN16	0.05	0.116	0.142	0.349	0.195	0.066	0.021	0.007	0.028	0.036	0.068	0.093	0.18	0.247	0.183	0.135	0.013	0.015	0.068	0.043	0.078	0.134	0.312	0.2	0.099	0.019	0.012	0.033	0.06	0.071	0.112	0.259	0.212	0.084	0.115	0.012	0.01	0.008	0.04	0.051	0.083	0.251	0.277	0.209	0.065	0.015	0.002	0.015	0.058
Q16718	0.049	0.116	0.131	0.34	0.224	0.063	0.063	0.003	0.032	0.04	0.072	0.103	0.163	0.25	0.16	0.119	0.066	0.005	0.082	0.031	0.078	0.132	0.323	0.178	0.083	0.071	0.005	0.052	0.071	0.077	0.106	0.285	0.19	0.067	0.095	0.052	0.004	0.014	0.048	0.05	0.076	0.27	0.279	0.178	0.065	0.032	0.003	0.015	0.058
O95249	0.167	0.207	0.162	0.192	0.148	0.05	0.037	0.005	0.09	0.121	0.155	0.147	0.143	0.124	0.091	0.068	0.021	0.008	0.178	0.156	0.262	0.146	0.106	0.058	0.037	0.029	0.012	0.063	0.208	0.243	0.182	0.095	0.063	0.027	0.055	0.019	0.008	0.085	0.243	0.228	0.152	0.106	0.073	0.058	0.027	0.016	0.012	0.062	0.272
Q9BW19	0.015	0.06	0.07	0.158	0.218	0.142	0.295	0.012	0.009	0.015	0.031	0.053	0.069	0.194	0.246	0.127	0.222	0.021	0.031	0.025	0.049	0.073	0.153	0.151	0.295	0.163	0.044	0.017	0.032	0.042	0.064	0.124	0.119	0.196	0.194	0.16	0.049	0.012	0.024	0.029	0.053	0.072	0.089	0.087	0.279	0.26	0.082	0.011	0.031
Q9H2D6-5	0.07	0.134	0.15	0.183	0.211	0.13	0.076	0.014	0.047	0.052	0.075	0.112	0.129	0.175	0.193	0.134	0.069	0.011	0.077	0.059	0.087	0.13	0.18	0.174	0.179	0.086	0.02	0.056	0.071	0.078	0.118	0.141	0.141	0.156	0.136	0.072	0.018	0.036	0.061	0.074	0.098	0.126	0.158	0.133	0.192	0.096	0.021	0.032	0.067
Q96HS1	0.051	0.12	0.142	0.337	0.209	0.065	0.064	0.004	0.032	0.038	0.07	0.096	0.169	0.238	0.154	0.125	0.064	0.024	0.093	0.051	0.089	0.131	0.301	0.163	0.083	0.076	0.005	0.03	0.06	0.078	0.1	0.296	0.184	0.064	0.098	0.06	0.002	0.015	0.045	0.05	0.077	0.258	0.252	0.144	0.063	0.061	0.009	0.024	0.058
O60762	0.088	0.2	0.204	0.229	0.171	0.067	0.006	0.002	0.05	0.071	0.128	0.166	0.202	0.161	0.126	0.08	0.006	0.023	0.062	0.038	0.151	0.208	0.249	0.175	0.083	0.008	0.003	0.027	0.088	0.121	0.185	0.198	0.175	0.074	0.105	0.011	0.006	0.031	0.099	0.119	0.187	0.199	0.18	0.138	0.041	0.013	0.005	0.024	0.119
P00387-2	0.087	0.177	0.184	0.228	0.175	0.072	0.014	0.012	0.067	0.088	0.128	0.163	0.185	0.172	0.116	0.073	0.005	0.004	0.078	0.041	0.17	0.185	0.263	0.16	0.075	0.005	0.004	0.022	0.102	0.139	0.178	0.205	0.171	0.069	0.095	0.003	0.004	0.016	0.085	0.117	0.184	0.207	0.186	0.14	0.048	0.007	0.005	0.014	0.106
P04083	0.133	0.071	0.048	0.034	0.028	0.012	0.013	0.642	0.089	0.07	0.052	0.042	0.031	0.023	0.024	0.011	0.012	0.648	0.096	0.042	0.042	0.032	0.028	0.02	0.004	0.015	0.669	0.061	0.078	0.043	0.037	0.024	0.024	0.013	0.01	0.012	0.69	0.089	0.077	0.041	0.043	0.031	0.037	0.032	0.009	0.019	0.623	0.07	0.058
P42704	0.039	0.115	0.144	0.361	0.251	0.065	0.014	0.004	0.027	0.038	0.072	0.102	0.174	0.27	0.173	0.122	0.014	0.005	0.082	0.035	0.091	0.142	0.349	0.182	0.08	0.01	0.004	0.028	0.073	0.087	0.109	0.312	0.194	0.071	0.104	0.006	0.004	0.007	0.042	0.052	0.078	0.294	0.277	0.176	0.054	0.009	0.003	0.015	0.055
Q9UHR4	0.257	0.246	0.183	0.109	0.067	0.066	0.046	0.007	0.17	0.156	0.154	0.146	0.117	0.068	0.063	0.061	0.033	0.014	0.182	0.087	0.151	0.136	0.099	0.079	0.129	0.045	0.023	0.095	0.188	0.151	0.159	0.09	0.075	0.066	0.095	0.035	0.021	0.078	0.174	0.135	0.142	0.097	0.099	0.083	0.097	0.051	0.02	0.089	0.18
P60842	0.056	0.051	0.049	0.066	0.085	0.123	0.045	0.507	0.045	0.044	0.042	0.044	0.049	0.067	0.098	0.095	0.041	0.448	0.036	0.016	0.034	0.036	0.071	0.08	0.212	0.034	0.463	0.011	0.034	0.026	0.033	0.038	0.069	0.101	0.129	0.032	0.511	0.011	0.035	0.029	0.036	0.052	0.09	0.117	0.146	0.039	0.451	0.009	0.042
P62081	0.049	0.098	0.098	0.124	0.065	0.47	0.045	0.039	0.031	0.039	0.055	0.07	0.095	0.079	0.067	0.472	0.03	0.063	0.032	0.018	0.059	0.088	0.112	0.081	0.549	0.022	0.025	0.015	0.037	0.054	0.081	0.095	0.106	0.148	0.382	0.022	0.044	0.006	0.028	0.043	0.081	0.099	0.097	0.092	0.455	0.044	0.048	0.009	0.035
P49458	0.054	0.081	0.085	0.107	0.096	0.255	0.122	0.194	0.031	0.036	0.053	0.063	0.083	0.092	0.101	0.192	0.119	0.229	0.031	0.017	0.04	0.055	0.074	0.068	0.255	0.142	0.298	0.015	0.032	0.035	0.053	0.059	0.074	0.129	0.158	0.127	0.269	0.005	0.023	0.028	0.039	0.045	0.052	0.051	0.251	0.214	0.3	0.002	0.024
P13693	0.134	0.085	0.069	0.08	0.095	0.238	0.021	0.256	0.144	0.105	0.082	0.072	0.061	0.093	0.123	0.087	0.02	0.27	0.043	0.024	0.028	0.032	0.077	0.053	0.533	0.018	0.176	0.037	0.043	0.025	0.032	0.062	0.083	0.17	0.343	0.023	0.195	0.032	0.034	0.025	0.051	0.072	0.09	0.069	0.383	0.014	0.206	0.027	0.033
P63241	0.057	0.097	0.106	0.143	0.115	0.325	0.044	0.106	0.041	0.041	0.057	0.083	0.113	0.117	0.121	0.261	0.038	0.123	0.031	0.02	0.048	0.082	0.11	0.087	0.425	0.053	0.14	0.016	0.036	0.045	0.082	0.092	0.104	0.135	0.287	0.054	0.154	0.015	0.036	0.051	0.085	0.102	0.102	0.076	0.279	0.067	0.176	0.011	0.041
P68036	0.095	0.058	0.041	0.034	0.024	0.006	0.01	0.728	0.047	0.044	0.035	0.032	0.026	0.019	0.019	0.003	0.004	0.748	0.031	0.01	0.027	0.026	0.036	0.024	0.02	0.014	0.797	0.009	0.033	0.027	0.028	0.024	0.024	0.023	0.016	0.012	0.803	0.01	0.034	0.028	0.032	0.032	0.03	0.025	0.016	0.01	0.763	0.009	0.023
Q9Y6M9	0.035	0.102	0.123	0.336	0.24	0.062	0.101	0.002	0.021	0.032	0.059	0.091	0.16	0.254	0.178	0.127	0.07	0.007	0.085	0.043	0.084	0.128	0.305	0.162	0.065	0.078	0.003	0.039	0.066	0.077	0.104	0.276	0.19	0.076	0.095	0.069	0.005	0.011	0.045	0.056	0.073	0.246	0.269	0.181	0.048	0.037	0.005	0.015	0.049
Q9UI30	0.043	0.059	0.071	0.103	0.104	0.097	0.07	0.389	0.03	0.033	0.034	0.052	0.068	0.083	0.082	0.084	0.055	0.468	0.06	0.039	0.05	0.056	0.084	0.064	0.123	0.073	0.419	0.05	0.048	0.038	0.057	0.075	0.066	0.079	0.09	0.062	0.41	0.04	0.045	0.044	0.052	0.086	0.105	0.108	0.094	0.08	0.332	0.048	0.048
Q8IVF2-3	0.085	0.198	0.184	0.165	0.171	0.064	0.08	0.011	0.065	0.081	0.127	0.164	0.154	0.133	0.138	0.071	0.055	0.009	0.12	0.084	0.137	0.163	0.156	0.129	0.064	0.067	0.031	0.081	0.124	0.127	0.158	0.118	0.131	0.071	0.086	0.057	0.029	0.071	0.137	0.133	0.156	0.102	0.112	0.099	0.047	0.096	0.035	0.054	0.139
P38606-2	0.204	0.126	0.086	0.06	0.054	0.035	0.052	0.295	0.148	0.156	0.127	0.093	0.055	0.042	0.049	0.038	0.041	0.235	0.153	0.116	0.143	0.096	0.063	0.049	0.03	0.079	0.229	0.103	0.176	0.143	0.12	0.051	0.046	0.028	0.045	0.06	0.201	0.12	0.181	0.121	0.119	0.066	0.074	0.068	0.035	0.03	0.178	0.069	0.157
P35268	0.061	0.126	0.131	0.143	0.055	0.364	0.058	0.021	0.034	0.046	0.068	0.092	0.144	0.103	0.09	0.327	0.042	0.034	0.041	0.043	0.072	0.105	0.11	0.08	0.473	0.04	0.018	0.04	0.049	0.058	0.103	0.101	0.103	0.131	0.353	0.04	0.023	0.031	0.047	0.068	0.118	0.112	0.115	0.085	0.367	0.042	0.016	0.031	0.055
Q16181	0.048	0.155	0.163	0.187	0.176	0.14	0.068	0.003	0.04	0.049	0.084	0.126	0.145	0.172	0.169	0.164	0.059	0.017	0.071	0.045	0.086	0.168	0.2	0.153	0.16	0.071	0.002	0.079	0.057	0.06	0.135	0.166	0.17	0.115	0.15	0.062	0	0.047	0.051	0.061	0.156	0.153	0.173	0.133	0.168	0.074	0.009	0.047	0.066
P35998	0.07	0.051	0.043	0.04	0.045	0.107	0.033	0.577	0.061	0.048	0.041	0.038	0.041	0.043	0.063	0.055	0.035	0.569	0.047	0.037	0.039	0.04	0.053	0.067	0.126	0.018	0.531	0.05	0.049	0.035	0.046	0.036	0.052	0.138	0.076	0.024	0.492	0.067	0.056	0.04	0.047	0.047	0.071	0.088	0.119	0.029	0.462	0.047	0.044
P07951-3	0.096	0.092	0.101	0.078	0.071	0.013	0.011	0.51	0.067	0.079	0.085	0.08	0.1	0.063	0.063	0.034	0.017	0.395	0.053	0.033	0.046	0.064	0.072	0.071	0.021	0.043	0.433	0.009	0.03	0.037	0.055	0.052	0.094	0.035	0.04	0.049	0.6	0.065	0.058	0.04	0.063	0.066	0.089	0.087	0.016	0.031	0.402	0.019	0.036
P23284	0.073	0.192	0.211	0.228	0.15	0.065	0.05	0.006	0.044	0.073	0.12	0.163	0.218	0.147	0.103	0.085	0.037	0.006	0.062	0.03	0.159	0.221	0.219	0.146	0.083	0.047	0.011	0.016	0.085	0.123	0.195	0.191	0.15	0.069	0.104	0.042	0.011	0.011	0.084	0.12	0.202	0.21	0.164	0.107	0.052	0.033	0.01	0.013	0.103
Q8WUD1	0.171	0.203	0.185	0.189	0.139	0.049	0.011	0.008	0.111	0.118	0.155	0.144	0.152	0.121	0.093	0.07	0.013	0.021	0.151	0.139	0.203	0.17	0.162	0.095	0.047	0.009	0.009	0.078	0.176	0.183	0.185	0.138	0.115	0.041	0.066	0.003	0.008	0.089	0.179	0.145	0.168	0.13	0.118	0.102	0.037	0.006	0.014	0.073	0.205
Q9Y277	0.114	0.148	0.146	0.248	0.181	0.054	0.063	0.005	0.088	0.087	0.1	0.111	0.145	0.196	0.135	0.086	0.05	0.006	0.09	0.05	0.101	0.132	0.294	0.167	0.06	0.092	0.003	0.033	0.079	0.09	0.105	0.26	0.188	0.07	0.094	0.077	0.01	0.021	0.074	0.078	0.094	0.24	0.242	0.182	0.048	0.011	0.005	0.02	0.083
P23919	0.041	0.083	0.096	0.221	0.155	0.064	0.019	0.306	0.031	0.034	0.051	0.065	0.11	0.158	0.124	0.08	0.015	0.328	0.058	0.018	0.065	0.092	0.213	0.138	0.068	0.016	0.276	0.019	0.055	0.061	0.076	0.18	0.128	0.087	0.076	0.015	0.278	0.021	0.042	0.044	0.054	0.178	0.18	0.142	0.07	0.014	0.231	0.02	0.044
Q9UH99	0.031	0.091	0.094	0.175	0.267	0.072	0.245	0.009	0.019	0.032	0.064	0.087	0.096	0.23	0.172	0.101	0.171	0.009	0.076	0.057	0.103	0.139	0.289	0.159	0.064	0.087	0.006	0.034	0.067	0.088	0.118	0.24	0.202	0.071	0.096	0.071	0.005	0.018	0.058	0.068	0.093	0.201	0.239	0.156	0.05	0.096	0.003	0.025	0.075
P52907	0.064	0.093	0.088	0.103	0.133	0.096	0.059	0.331	0.053	0.057	0.069	0.082	0.084	0.089	0.116	0.076	0.05	0.306	0.045	0.018	0.066	0.083	0.09	0.086	0.115	0.092	0.36	0.027	0.074	0.061	0.093	0.062	0.085	0.077	0.082	0.075	0.319	0.023	0.045	0.06	0.07	0.063	0.08	0.086	0.093	0.08	0.394	0.052	0.059
P00374	0.079	0.059	0.049	0.056	0.049	0.038	0.031	0.624	0.06	0.048	0.037	0.035	0.033	0.044	0.048	0.025	0.023	0.657	0.052	0.031	0.054	0.048	0.055	0.044	0.028	0.027	0.637	0.07	0.054	0.03	0.031	0.035	0.03	0.025	0.016	0.026	0.685	0.037	0.041	0.031	0.041	0.045	0.067	0.087	0.06	0.031	0.543	0.03	0.054
P50402	0.04	0.125	0.136	0.204	0.241	0.057	0.15	0.006	0.032	0.05	0.089	0.12	0.138	0.196	0.154	0.09	0.112	0.006	0.086	0.062	0.109	0.145	0.28	0.158	0.064	0.065	0.003	0.039	0.073	0.093	0.124	0.231	0.205	0.075	0.1	0.056	0.003	0.039	0.078	0.088	0.118	0.203	0.21	0.152	0.048	0.05	0.012	0.043	0.086
Q9UMS4	0.023	0.056	0.06	0.096	0.13	0.303	0.256	0.062	0.014	0.021	0.034	0.048	0.059	0.12	0.184	0.225	0.231	0.06	0.013	0.012	0.022	0.03	0.038	0.055	0.561	0.195	0.064	0.011	0.014	0.017	0.028	0.031	0.041	0.291	0.313	0.185	0.079	0.006	0.015	0.019	0.032	0.03	0.033	0.022	0.59	0.188	0.056	0.01	0.017
P42166	0.021	0.06	0.066	0.137	0.175	0.135	0.354	0.016	0.007	0.01	0.023	0.039	0.056	0.159	0.229	0.117	0.318	0.012	0.032	0.02	0.04	0.06	0.14	0.171	0.226	0.239	0.057	0.014	0.027	0.035	0.047	0.111	0.105	0.205	0.15	0.223	0.054	0.006	0.022	0.028	0.037	0.091	0.124	0.117	0.203	0.277	0.065	0.009	0.027
O00571	0.046	0.084	0.085	0.099	0.079	0.41	0.135	0.044	0.039	0.04	0.053	0.07	0.085	0.085	0.094	0.354	0.108	0.068	0.029	0.02	0.037	0.05	0.073	0.071	0.564	0.091	0.053	0.02	0.028	0.032	0.047	0.055	0.069	0.242	0.353	0.092	0.064	0.016	0.029	0.032	0.047	0.055	0.071	0.085	0.426	0.157	0.07	0.018	0.031
P62191	0.066	0.058	0.05	0.051	0.05	0.135	0.036	0.539	0.048	0.038	0.039	0.036	0.039	0.038	0.056	0.048	0.031	0.624	0.042	0.02	0.035	0.038	0.047	0.065	0.127	0.019	0.587	0.03	0.045	0.036	0.04	0.037	0.048	0.133	0.072	0.019	0.531	0.038	0.044	0.039	0.042	0.04	0.057	0.075	0.121	0.025	0.512	0.029	0.049
O75821	0.052	0.054	0.048	0.046	0.043	0.355	0.034	0.343	0.043	0.042	0.042	0.049	0.049	0.045	0.053	0.268	0.028	0.367	0.026	0.02	0.022	0.03	0.041	0.038	0.495	0.02	0.286	0.011	0.025	0.021	0.026	0.025	0.046	0.178	0.272	0.026	0.37	0.04	0.022	0.026	0.034	0.034	0.042	0.054	0.289	0.033	0.398	0.016	0.024
Q9H939	0.16	0.185	0.117	0.152	0.123	0.079	0.07	0.009	0.131	0.152	0.151	0.116	0.084	0.102	0.111	0.073	0.047	0.013	0.19	0.131	0.156	0.107	0.094	0.1	0.121	0.053	0.03	0.144	0.204	0.163	0.138	0.092	0.058	0.047	0.065	0.043	0.013	0.112	0.255	0.177	0.123	0.065	0.063	0.05	0.056	0.04	0.021	0.112	0.273
Q04917	0.078	0.085	0.069	0.049	0.046	0.011	0.014	0.638	0.075	0.072	0.077	0.071	0.059	0.045	0.042	0.022	0.018	0.492	0.074	0.04	0.067	0.072	0.069	0.049	0.02	0.017	0.558	0.034	0.071	0.066	0.07	0.046	0.058	0.025	0.031	0.011	0.569	0.04	0.06	0.049	0.075	0.051	0.068	0.062	0.017	0.021	0.541	0.033	0.069
Q9UNM6	0.062	0.045	0.04	0.042	0.056	0.117	0.03	0.606	0.064	0.045	0.042	0.042	0.04	0.051	0.075	0.061	0.025	0.559	0.031	0.015	0.037	0.039	0.056	0.072	0.152	0.02	0.567	0.02	0.039	0.031	0.039	0.035	0.049	0.145	0.08	0.023	0.513	0.023	0.04	0.039	0.048	0.053	0.082	0.104	0.137	0.033	0.429	0.015	0.043
Q9NR28-2	0.046	0.119	0.147	0.336	0.245	0.066	0.008	0.025	0.028	0.038	0.072	0.104	0.185	0.261	0.164	0.116	0.001	0.024	0.095	0.05	0.096	0.148	0.324	0.161	0.058	0.008	0.015	0.032	0.073	0.082	0.11	0.318	0.185	0.064	0.094	0.005	0.013	0.011	0.048	0.061	0.082	0.309	0.277	0.156	0.041	0.003	0.005	0.025	0.056
Q16555	0.083	0.071	0.065	0.081	0.106	0.145	0.017	0.396	0.066	0.055	0.044	0.047	0.049	0.084	0.137	0.093	0.014	0.411	0.061	0.037	0.037	0.039	0.049	0.051	0.045	0.02	0.612	0.054	0.05	0.037	0.042	0.033	0.047	0.049	0.042	0.018	0.62	0.079	0.049	0.039	0.044	0.038	0.054	0.064	0.033	0.019	0.584	0.055	0.043
Q06323	0.037	0.033	0.031	0.023	0.018	0.009	0.02	0.809	0.055	0.045	0.036	0.032	0.03	0.02	0.018	0.011	0.007	0.748	0.029	0.015	0.024	0.024	0.032	0.028	0.011	0.01	0.808	0.019	0.036	0.029	0.031	0.017	0.028	0.023	0.016	0.009	0.762	0.013	0.024	0.023	0.032	0.024	0.034	0.033	0.011	0.014	0.785	0.02	0.031
P12236	0.023	0.075	0.092	0.322	0.258	0.079	0.063	0.081	0.021	0.037	0.06	0.1	0.16	0.227	0.166	0.161	0.046	0.01	0.101	0.041	0.095	0.162	0.325	0.18	0.059	0.036	0.002	0.028	0.064	0.081	0.1	0.281	0.18	0.09	0.127	0.027	0.005	0.01	0.048	0.058	0.066	0.223	0.228	0.167	0.09	0.05	0.006	0.005	0.046
P62333	0.089	0.057	0.049	0.054	0.06	0.097	0.039	0.548	0.059	0.046	0.041	0.043	0.038	0.049	0.072	0.053	0.032	0.567	0.061	0.037	0.044	0.046	0.059	0.07	0.121	0.02	0.545	0.051	0.053	0.038	0.044	0.036	0.056	0.118	0.071	0.022	0.47	0.06	0.049	0.043	0.049	0.051	0.08	0.108	0.113	0.026	0.419	0.04	0.046
P08240	0.048	0.178	0.216	0.244	0.17	0.057	0.062	0.005	0.029	0.055	0.106	0.152	0.208	0.164	0.12	0.088	0.043	0.005	0.067	0.067	0.151	0.212	0.21	0.144	0.082	0.04	0.005	0.025	0.072	0.115	0.188	0.189	0.161	0.082	0.109	0.039	0.006	0.021	0.079	0.113	0.187	0.189	0.169	0.119	0.065	0.033	0.006	0.022	0.095
O43491	0.175	0.216	0.202	0.134	0.093	0.027	0.042	0.017	0.1	0.119	0.163	0.193	0.168	0.088	0.067	0.052	0.025	0.022	0.16	0.109	0.141	0.15	0.102	0.067	0.026	0.043	0.018	0.097	0.138	0.151	0.181	0.103	0.094	0.04	0.073	0.046	0.032	0.252	0.146	0.127	0.139	0.085	0.083	0.067	0.017	0.061	0.018	0.183	0.153
P35580	0.051	0.131	0.161	0.224	0.247	0.073	0.044	0.045	0.035	0.045	0.076	0.125	0.156	0.198	0.167	0.112	0.034	0.047	0.053	0.039	0.098	0.175	0.213	0.165	0.062	0.084	0.078	0.034	0.057	0.076	0.151	0.164	0.177	0.08	0.099	0.072	0.08	0.02	0.05	0.069	0.108	0.147	0.196	0.165	0.057	0.061	0.103	0.026	0.063
O43809	0.014	0.04	0.042	0.059	0.023	0.532	0.231	0.03	0.015	0.017	0.028	0.043	0.051	0.05	0.057	0.474	0.177	0.069	0.009	0.006	0.016	0.026	0.036	0.04	0.502	0.244	0.108	0.003	0.01	0.013	0.019	0.022	0.039	0.227	0.342	0.239	0.122	0.002	0.01	0.011	0.019	0.019	0.025	0.028	0.447	0.246	0.205	0.009	0.015
O43752	0.272	0.31	0.153	0.073	0.05	0.02	0.017	0.008	0.142	0.235	0.225	0.17	0.085	0.037	0.027	0.02	0.01	0.015	0.215	0.231	0.217	0.13	0.058	0.037	0.019	0.011	0.004	0.168	0.263	0.223	0.18	0.061	0.043	0.011	0.034	0.008	0.007	0.14	0.287	0.21	0.146	0.059	0.044	0.039	0.009	0.01	0.012	0.146	0.316
O15144	0.039	0.085	0.096	0.124	0.139	0.385	0.069	0.047	0.041	0.048	0.066	0.082	0.096	0.119	0.141	0.267	0.051	0.078	0.016	0.008	0.029	0.049	0.081	0.093	0.483	0.067	0.128	0.01	0.033	0.039	0.052	0.06	0.085	0.221	0.253	0.076	0.155	0.012	0.033	0.036	0.054	0.055	0.071	0.071	0.345	0.083	0.242	0.009	0.028
P51148	0.182	0.173	0.129	0.158	0.128	0.039	0.025	0.05	0.168	0.158	0.139	0.141	0.12	0.101	0.071	0.048	0.011	0.033	0.177	0.159	0.161	0.14	0.134	0.085	0.036	0.009	0.028	0.114	0.169	0.142	0.154	0.125	0.11	0.047	0.069	0.008	0.027	0.095	0.157	0.137	0.153	0.119	0.129	0.119	0.048	0.023	0.02	0.082	0.183
Q14257	0.092	0.193	0.223	0.236	0.162	0.048	0.007	0.019	0.045	0.075	0.126	0.169	0.22	0.147	0.103	0.074	0.005	0.017	0.086	0.087	0.181	0.213	0.197	0.127	0.064	0.009	0.014	0.033	0.1	0.134	0.206	0.187	0.161	0.055	0.089	0.005	0.013	0.025	0.092	0.128	0.217	0.201	0.171	0.114	0.038	0.007	0.015	0.024	0.116
P53582	0.051	0.082	0.09	0.138	0.161	0.218	0.193	0.054	0.037	0.036	0.045	0.058	0.073	0.143	0.204	0.161	0.161	0.082	0.026	0.019	0.034	0.046	0.075	0.098	0.451	0.147	0.089	0.019	0.028	0.029	0.045	0.061	0.075	0.222	0.277	0.145	0.097	0.013	0.027	0.026	0.039	0.048	0.069	0.079	0.429	0.181	0.078	0.019	0.046
Q96EK6	0.083	0.076	0.071	0.077	0.076	0.351	0.13	0.091	0.056	0.058	0.059	0.075	0.074	0.082	0.095	0.26	0.121	0.12	0.03	0.014	0.029	0.031	0.047	0.044	0.535	0.091	0.171	0.024	0.031	0.028	0.042	0.036	0.049	0.306	0.246	0.097	0.159	0.026	0.034	0.027	0.03	0.026	0.035	0.048	0.329	0.221	0.206	0.028	0.037
Q9BTU6	0.407	0.262	0.124	0.059	0.041	0.019	0.006	0.008	0.254	0.277	0.213	0.126	0.055	0.027	0.02	0.013	0.003	0.005	0.259	0.212	0.214	0.119	0.066	0.038	0.021	0.006	0.007	0.114	0.306	0.243	0.154	0.05	0.04	0.012	0.033	0.004	0.007	0.152	0.299	0.205	0.137	0.071	0.054	0.044	0.017	0.011	0.008	0.16	0.301
P62913-2	0.056	0.117	0.133	0.142	0.094	0.343	0.057	0.021	0.041	0.047	0.069	0.095	0.127	0.105	0.076	0.344	0.052	0.03	0.03	0.016	0.057	0.091	0.111	0.077	0.555	0.035	0.018	0.02	0.041	0.056	0.094	0.101	0.11	0.145	0.365	0.045	0.03	0.011	0.044	0.057	0.113	0.119	0.115	0.092	0.404	0.044	0.022	0.016	0.05
Q9BS26	0.073	0.164	0.178	0.242	0.163	0.058	0.005	0.033	0.062	0.098	0.145	0.169	0.209	0.134	0.095	0.065	0.005	0.023	0.099	0.084	0.183	0.224	0.204	0.109	0.053	0.003	0.015	0.034	0.112	0.151	0.209	0.176	0.139	0.045	0.087	0.004	0.015	0.071	0.134	0.134	0.195	0.19	0.154	0.091	0.028	0.004	0.008	0.024	0.136
Q13637	0.111	0.182	0.173	0.18	0.168	0.063	0.023	0.044	0.121	0.134	0.138	0.143	0.136	0.123	0.099	0.076	0.008	0.042	0.131	0.048	0.18	0.171	0.212	0.125	0.057	0.01	0.055	0.024	0.143	0.172	0.162	0.151	0.131	0.054	0.092	0.005	0.051	0.043	0.121	0.132	0.162	0.15	0.147	0.11	0.045	0.009	0.046	0.047	0.177
P24534	0.067	0.08	0.092	0.147	0.19	0.142	0.117	0.109	0.052	0.042	0.058	0.066	0.096	0.138	0.255	0.073	0.107	0.103	0.031	0.021	0.025	0.02	0.037	0.06	0.038	0.154	0.593	0.039	0.034	0.021	0.022	0.016	0.046	0.052	0.025	0.146	0.584	0.069	0.027	0.023	0.023	0.02	0.031	0.044	0.029	0.123	0.712	0.051	0.014
P00338	0.072	0.063	0.064	0.075	0.078	0.101	0.013	0.524	0.044	0.045	0.039	0.044	0.049	0.054	0.065	0.067	0.007	0.581	0.034	0.017	0.036	0.043	0.072	0.07	0.109	0.01	0.56	0.025	0.041	0.036	0.043	0.046	0.069	0.07	0.068	0.011	0.566	0.013	0.031	0.028	0.037	0.047	0.062	0.07	0.05	0.015	0.599	0.025	0.037
P40222	0.035	0.074	0.074	0.154	0.2	0.286	0.115	0.037	0.032	0.032	0.047	0.069	0.078	0.168	0.255	0.182	0.087	0.052	0.032	0.015	0.035	0.049	0.088	0.139	0.364	0.116	0.155	0.017	0.032	0.031	0.046	0.058	0.091	0.222	0.214	0.106	0.175	0.021	0.03	0.032	0.036	0.044	0.058	0.078	0.343	0.148	0.179	0.019	0.029
P39748	0.024	0.067	0.066	0.165	0.178	0.133	0.272	0.082	0.016	0.018	0.033	0.052	0.067	0.172	0.245	0.086	0.192	0.106	0.026	0.012	0.028	0.034	0.075	0.109	0.074	0.251	0.368	0.014	0.016	0.019	0.028	0.049	0.062	0.137	0.053	0.243	0.358	0.013	0.018	0.013	0.019	0.029	0.05	0.067	0.073	0.334	0.355	0.013	0.018
P22087	0.013	0.039	0.041	0.079	0.071	0.428	0.299	0.028	0.011	0.018	0.033	0.045	0.063	0.088	0.127	0.284	0.268	0.054	0.014	0.009	0.024	0.034	0.061	0.051	0.619	0.146	0.031	0.005	0.016	0.021	0.036	0.047	0.056	0.365	0.27	0.142	0.043	0.01	0.013	0.017	0.024	0.032	0.046	0.036	0.646	0.146	0.027	0.008	0.016
P56537	0.038	0.046	0.043	0.04	0.036	0.198	0.135	0.446	0.079	0.069	0.058	0.053	0.046	0.037	0.052	0.104	0.117	0.369	0.028	0.02	0.031	0.04	0.053	0.033	0.458	0.086	0.231	0.038	0.035	0.033	0.039	0.039	0.046	0.196	0.26	0.081	0.24	0.03	0.033	0.06	0.034	0.027	0.066	0.057	0.389	0.106	0.221	0.022	0.046
Q15293	0.071	0.18	0.21	0.232	0.17	0.058	0.005	0.04	0.043	0.073	0.131	0.173	0.227	0.137	0.099	0.072	0.006	0.029	0.062	0.049	0.161	0.223	0.225	0.148	0.069	0.008	0.025	0.018	0.078	0.14	0.188	0.196	0.162	0.055	0.107	0.003	0.03	0.02	0.084	0.109	0.211	0.22	0.169	0.107	0.038	0.007	0.018	0.019	0.091
P08134	0.27	0.159	0.138	0.101	0.069	0.031	0.023	0.129	0.197	0.135	0.108	0.095	0.069	0.052	0.052	0.035	0.014	0.243	0.134	0.077	0.122	0.115	0.109	0.083	0.047	0.012	0.258	0.129	0.133	0.113	0.121	0.082	0.088	0.036	0.053	0.011	0.208	0.279	0.19	0.126	0.1	0.075	0.089	0.082	0.015	0.016	0.052	0.068	0.153
O14745	0.24	0.226	0.18	0.125	0.087	0.03	0.008	0.032	0.167	0.156	0.166	0.164	0.132	0.08	0.054	0.041	0.006	0.03	0.215	0.142	0.152	0.15	0.109	0.078	0.029	0.012	0.051	0.142	0.181	0.136	0.157	0.092	0.095	0.033	0.057	0.01	0.059	0.176	0.192	0.141	0.125	0.091	0.098	0.077	0.021	0.013	0.041	0.144	0.189
P80303	0.09	0.203	0.191	0.206	0.17	0.061	0.008	0.02	0.064	0.112	0.153	0.171	0.186	0.134	0.091	0.066	0.002	0.015	0.108	0.073	0.212	0.212	0.19	0.115	0.055	0.003	0.014	0.039	0.144	0.184	0.204	0.156	0.124	0.04	0.081	0.002	0.013	0.06	0.15	0.147	0.193	0.175	0.143	0.091	0.031	0.003	0.009	0.034	0.167
P48047	0.051	0.14	0.156	0.376	0.155	0.07	0.018	0.029	0.029	0.041	0.071	0.104	0.171	0.268	0.168	0.121	0.012	0.022	0.11	0.056	0.092	0.144	0.337	0.176	0.064	0.009	0.009	0.032	0.077	0.086	0.11	0.319	0.203	0.068	0.095	0.008	0.011	0.011	0.051	0.061	0.085	0.26	0.271	0.178	0.05	0.009	0.01	0.018	0.062
Q9NP81	0.047	0.129	0.145	0.343	0.228	0.065	0.007	0.007	0.031	0.04	0.075	0.101	0.177	0.255	0.177	0.122	0.005	0.009	0.109	0.063	0.093	0.146	0.32	0.176	0.065	0.008	0.007	0.052	0.077	0.084	0.112	0.304	0.196	0.071	0.097	0.005	0.006	0.011	0.048	0.056	0.077	0.295	0.28	0.17	0.049	0.005	0.004	0.029	0.06
Q13724	0.074	0.181	0.208	0.222	0.166	0.051	0.058	0.008	0.042	0.066	0.115	0.159	0.215	0.157	0.114	0.082	0.04	0.008	0.061	0.038	0.146	0.215	0.237	0.158	0.068	0.042	0.003	0.023	0.071	0.111	0.186	0.201	0.189	0.072	0.1	0.034	0.003	0.018	0.079	0.106	0.186	0.208	0.187	0.137	0.044	0.028	0.004	0.016	0.097
Q08257	0.032	0.103	0.13	0.342	0.233	0.077	0.012	0.063	0.027	0.035	0.062	0.094	0.159	0.246	0.167	0.124	0.013	0.077	0.092	0.045	0.087	0.126	0.335	0.167	0.071	0.004	0.064	0.053	0.07	0.076	0.098	0.291	0.19	0.059	0.092	0.002	0.067	0.023	0.036	0.052	0.071	0.274	0.258	0.155	0.053	0.003	0.08	0.018	0.051
Q8WW12	0.031	0.043	0.043	0.053	0.049	0.329	0.077	0.372	0.027	0.023	0.026	0.039	0.044	0.062	0.058	0.229	0.077	0.407	0.024	0.014	0.017	0.024	0.026	0.022	0.381	0.09	0.397	0.022	0.019	0.017	0.023	0.021	0.023	0.154	0.196	0.089	0.408	0.044	0.024	0.019	0.023	0.023	0.027	0.024	0.205	0.154	0.502	0.032	0.027
P14550	0.075	0.043	0.035	0.044	0.038	0.014	0.018	0.704	0.06	0.04	0.03	0.028	0.028	0.029	0.029	0.011	0.013	0.724	0.054	0.034	0.031	0.03	0.043	0.027	0.009	0.012	0.741	0.021	0.042	0.029	0.032	0.037	0.031	0.019	0.012	0.009	0.776	0.04	0.04	0.028	0.031	0.035	0.045	0.052	0.033	0.016	0.668	0.055	0.049
Q9UKS6	0.192	0.218	0.166	0.14	0.113	0.059	0.048	0.009	0.153	0.162	0.163	0.149	0.118	0.085	0.073	0.057	0.031	0.01	0.178	0.139	0.161	0.144	0.104	0.078	0.071	0.051	0.017	0.1	0.173	0.142	0.173	0.098	0.091	0.046	0.089	0.04	0.017	0.163	0.207	0.14	0.127	0.075	0.077	0.068	0.054	0.044	0.026	0.092	0.216
Q9NYL9	0.08	0.098	0.101	0.1	0.072	0.019	0.086	0.376	0.045	0.043	0.063	0.081	0.086	0.064	0.055	0.037	0.078	0.434	0.057	0.048	0.081	0.116	0.116	0.105	0.032	0.118	0.304	0.05	0.05	0.057	0.107	0.081	0.112	0.05	0.062	0.111	0.305	0.047	0.054	0.059	0.086	0.073	0.095	0.101	0.024	0.101	0.331	0.056	0.046
Q02818	0.134	0.213	0.178	0.204	0.169	0.048	0.006	0.009	0.085	0.115	0.159	0.158	0.159	0.135	0.088	0.064	0.002	0.008	0.145	0.121	0.229	0.183	0.154	0.085	0.037	0.002	0.006	0.054	0.177	0.222	0.189	0.135	0.099	0.03	0.064	0.002	0.006	0.065	0.194	0.178	0.164	0.138	0.113	0.074	0.026	0.004	0.005	0.058	0.23
P35080-2	0.065	0.063	0.06	0.048	0.042	0.053	0.042	0.582	0.059	0.043	0.04	0.032	0.031	0.029	0.032	0.018	0.031	0.679	0.037	0.018	0.033	0.037	0.035	0.03	0.009	0.014	0.741	0.013	0.041	0.028	0.027	0.021	0.025	0.016	0.009	0.009	0.822	0.016	0.037	0.038	0.032	0.034	0.05	0.064	0.022	0.018	0.684	0.033	0.041
Q9UFW8	0.018	0.06	0.066	0.142	0.121	0.207	0.342	0.025	0.009	0.013	0.023	0.046	0.071	0.149	0.201	0.161	0.295	0.044	0.023	0.012	0.029	0.047	0.083	0.079	0.217	0.306	0.186	0.018	0.026	0.025	0.038	0.08	0.075	0.114	0.139	0.296	0.174	0.018	0.031	0.027	0.035	0.041	0.055	0.063	0.125	0.446	0.199	0.02	0.019
P51659	0.047	0.127	0.173	0.293	0.213	0.089	0.04	0.007	0.025	0.038	0.068	0.106	0.215	0.211	0.168	0.123	0.034	0.012	0.051	0.033	0.076	0.149	0.304	0.252	0.091	0.034	0.003	0.02	0.047	0.063	0.118	0.199	0.278	0.116	0.121	0.028	0.002	0.008	0.037	0.048	0.086	0.186	0.265	0.27	0.064	0.027	0.003	0.016	0.05
O60664-4	0.054	0.054	0.049	0.05	0.043	0.013	0.018	0.699	0.056	0.041	0.039	0.045	0.044	0.039	0.036	0.019	0.012	0.672	0.046	0.02	0.049	0.054	0.069	0.063	0.02	0.01	0.659	0.026	0.056	0.045	0.053	0.05	0.059	0.033	0.026	0.006	0.634	0.021	0.042	0.044	0.065	0.057	0.064	0.058	0.01	0.01	0.625	0.01	0.046
P28331-4	0.037	0.112	0.129	0.332	0.237	0.058	0.068	0.005	0.026	0.035	0.067	0.095	0.163	0.253	0.166	0.117	0.069	0.003	0.086	0.037	0.083	0.13	0.323	0.174	0.076	0.075	0.005	0.033	0.068	0.077	0.1	0.291	0.196	0.069	0.096	0.059	0.003	0.012	0.046	0.055	0.075	0.275	0.272	0.176	0.052	0.029	0.002	0.02	0.054
O00567	0.014	0.037	0.044	0.075	0.08	0.359	0.324	0.038	0.014	0.02	0.029	0.042	0.059	0.09	0.15	0.203	0.328	0.07	0.019	0.013	0.028	0.037	0.063	0.056	0.556	0.161	0.043	0.011	0.016	0.02	0.033	0.044	0.049	0.424	0.234	0.14	0.047	0.008	0.014	0.018	0.024	0.028	0.038	0.033	0.615	0.167	0.019	0.009	0.021
Q9BTV4	0.086	0.176	0.195	0.203	0.165	0.05	0.083	0.006	0.049	0.077	0.119	0.146	0.179	0.155	0.119	0.079	0.06	0.006	0.088	0.084	0.144	0.187	0.221	0.142	0.059	0.047	0.004	0.041	0.089	0.124	0.172	0.189	0.168	0.069	0.092	0.037	0.006	0.028	0.094	0.114	0.178	0.194	0.189	0.139	0.047	0.021	0.002	0.04	0.117
Q9GZS3	0.049	0.073	0.082	0.123	0.107	0.344	0.059	0.138	0.034	0.036	0.048	0.069	0.09	0.089	0.096	0.337	0.063	0.146	0.034	0.024	0.043	0.062	0.086	0.083	0.502	0.042	0.104	0.02	0.028	0.039	0.05	0.068	0.089	0.195	0.33	0.049	0.139	0.014	0.028	0.032	0.057	0.069	0.084	0.078	0.456	0.067	0.116	0.01	0.028
P54577	0.048	0.05	0.05	0.074	0.111	0.077	0.129	0.453	0.044	0.038	0.039	0.044	0.044	0.086	0.132	0.06	0.099	0.412	0.032	0.017	0.03	0.03	0.069	0.088	0.099	0.104	0.504	0.022	0.042	0.027	0.031	0.033	0.063	0.092	0.059	0.094	0.539	0.023	0.034	0.026	0.034	0.042	0.062	0.079	0.075	0.116	0.516	0.013	0.03
O15372	0.06	0.056	0.052	0.058	0.049	0.341	0.032	0.3	0.055	0.047	0.043	0.052	0.047	0.053	0.063	0.285	0.033	0.31	0.043	0.026	0.032	0.038	0.056	0.056	0.494	0.023	0.216	0.025	0.036	0.024	0.035	0.03	0.057	0.198	0.313	0.028	0.237	0.034	0.042	0.031	0.039	0.034	0.052	0.078	0.345	0.055	0.264	0.036	0.038
Q14764	0.202	0.128	0.091	0.076	0.071	0.203	0.049	0.094	0.159	0.143	0.109	0.085	0.071	0.067	0.091	0.104	0.041	0.092	0.124	0.073	0.067	0.058	0.079	0.135	0.207	0.068	0.128	0.09	0.1	0.053	0.054	0.048	0.064	0.32	0.094	0.06	0.11	0.103	0.085	0.056	0.051	0.046	0.058	0.069	0.248	0.05	0.228	0.069	0.076
Q01469	0.039	0.036	0.026	0.024	0.022	0.007	0.023	0.836	0.039	0.033	0.026	0.024	0.019	0.014	0.015	0.002	0.018	0.827	0.052	0.03	0.044	0.039	0.032	0.019	0.018	0.009	0.716	0.01	0.037	0.03	0.023	0.022	0.018	0.009	0.009	0.006	0.832	0.009	0.024	0.02	0.024	0.024	0.029	0.017	0.003	0.003	0.863	0.04	0.023
P36543	0.178	0.151	0.108	0.085	0.088	0.101	0.06	0.146	0.111	0.126	0.125	0.098	0.07	0.067	0.088	0.073	0.041	0.167	0.14	0.112	0.139	0.092	0.063	0.067	0.09	0.061	0.123	0.08	0.136	0.14	0.109	0.058	0.054	0.07	0.096	0.058	0.144	0.109	0.147	0.129	0.126	0.078	0.074	0.062	0.072	0.029	0.133	0.087	0.13
P62330	0.139	0.204	0.181	0.142	0.124	0.071	0.012	0.046	0.093	0.115	0.137	0.153	0.137	0.112	0.097	0.084	0.012	0.047	0.084	0.027	0.136	0.149	0.175	0.163	0.136	0.019	0.077	0.019	0.118	0.135	0.158	0.125	0.132	0.096	0.116	0.027	0.062	0.023	0.096	0.104	0.16	0.127	0.143	0.153	0.116	0.023	0.054	0.014	0.119
P13995	0.046	0.129	0.154	0.354	0.197	0.061	0.037	0.004	0.029	0.039	0.066	0.101	0.175	0.266	0.159	0.117	0.038	0.007	0.098	0.047	0.086	0.137	0.332	0.175	0.067	0.035	0.006	0.022	0.063	0.078	0.105	0.318	0.199	0.067	0.098	0.028	0.005	0.007	0.04	0.054	0.072	0.288	0.265	0.17	0.047	0.045	0.002	0.018	0.049
Q70UQ0-4	0.053	0.163	0.219	0.253	0.189	0.051	0.051	0.004	0.03	0.051	0.101	0.157	0.238	0.174	0.121	0.086	0.043	0.005	0.043	0.033	0.118	0.206	0.269	0.179	0.079	0.039	0.003	0.02	0.06	0.095	0.18	0.225	0.201	0.083	0.097	0.032	0.003	0.007	0.049	0.086	0.183	0.232	0.213	0.152	0.047	0.02	0.002	0.015	0.078
Q16851	0.032	0.049	0.046	0.061	0.05	0.549	0.01	0.201	0.047	0.045	0.052	0.061	0.059	0.063	0.106	0.309	0.012	0.246	0.057	0.037	0.046	0.058	0.048	0.051	0.296	0.011	0.35	0.022	0.048	0.028	0.033	0.03	0.037	0.212	0.163	0.025	0.382	0.038	0.036	0.027	0.034	0.025	0.042	0.04	0.167	0.016	0.545	0.011	0.049
P13804	0.046	0.118	0.147	0.356	0.236	0.062	0.006	0.006	0.031	0.039	0.071	0.092	0.179	0.271	0.17	0.128	0.006	0.005	0.107	0.073	0.095	0.148	0.324	0.169	0.068	0.005	0.005	0.052	0.071	0.083	0.106	0.316	0.198	0.066	0.095	0.002	0.005	0.018	0.049	0.053	0.083	0.301	0.283	0.163	0.051	0.008	0.003	0.022	0.06
O60869	0.024	0.081	0.094	0.142	0.056	0.445	0.112	0.004	0.021	0.024	0.042	0.066	0.102	0.106	0.107	0.429	0.09	0.008	0.033	0.029	0.051	0.081	0.118	0.092	0.481	0.08	0.016	0.022	0.032	0.041	0.074	0.097	0.11	0.159	0.354	0.075	0.017	0.012	0.021	0.037	0.067	0.099	0.112	0.075	0.464	0.081	0.026	0.01	0.025
P35249	0.031	0.065	0.07	0.137	0.175	0.189	0.252	0.08	0.029	0.026	0.04	0.059	0.07	0.146	0.194	0.139	0.177	0.105	0.024	0.011	0.031	0.045	0.099	0.148	0.267	0.212	0.154	0.01	0.03	0.032	0.046	0.07	0.079	0.238	0.155	0.186	0.153	0.014	0.029	0.026	0.033	0.049	0.083	0.087	0.212	0.298	0.17	0.021	0.024
Q8N5N7	0.025	0.098	0.135	0.357	0.264	0.072	0.015	0.004	0.025	0.033	0.068	0.099	0.176	0.264	0.18	0.127	0.011	0.003	0.069	0.028	0.09	0.143	0.344	0.183	0.086	0.011	0.002	0.035	0.073	0.075	0.107	0.31	0.199	0.073	0.098	0.004	0.003	0.005	0.052	0.057	0.076	0.29	0.279	0.18	0.049	0.006	0.002	0.013	0.064
P61020	0.08	0.184	0.149	0.173	0.156	0.05	0.028	0.079	0.077	0.106	0.145	0.139	0.124	0.124	0.093	0.052	0.017	0.111	0.164	0.138	0.148	0.134	0.13	0.088	0.039	0.011	0.026	0.158	0.168	0.136	0.157	0.12	0.112	0.043	0.064	0.007	0.029	0.095	0.157	0.127	0.129	0.132	0.129	0.118	0.044	0.008	0.029	0.083	0.177
P61916	0.496	0.251	0.146	0.04	0.022	0.008	0.001	0.019	0.27	0.279	0.202	0.112	0.05	0.026	0.019	0.013	0.001	0.02	0.248	0.174	0.266	0.164	0.063	0.039	0.022	0.001	0.014	0.066	0.279	0.278	0.177	0.063	0.04	0.01	0.056	0.003	0.012	0.093	0.265	0.208	0.184	0.096	0.069	0.039	0.02	0.007	0.019	0.063	0.255
Q15654	0.074	0.092	0.093	0.153	0.154	0.227	0.025	0.04	0.04	0.043	0.061	0.087	0.103	0.168	0.219	0.216	0.012	0.042	0.064	0.049	0.066	0.084	0.132	0.133	0.275	0.034	0.145	0.049	0.063	0.055	0.08	0.092	0.119	0.17	0.188	0.037	0.152	0.027	0.05	0.054	0.064	0.065	0.089	0.106	0.162	0.041	0.269	0.035	0.055
O14907	0.11	0.116	0.104	0.138	0.136	0.198	0.032	0.161	0.082	0.053	0.066	0.078	0.085	0.117	0.137	0.15	0.029	0.181	0.082	0.042	0.074	0.082	0.098	0.076	0.218	0.05	0.248	0.041	0.083	0.075	0.085	0.075	0.087	0.104	0.126	0.056	0.259	0.035	0.063	0.056	0.07	0.073	0.096	0.101	0.189	0.068	0.24	0.04	0.078
Q6RFH5	0.034	0.056	0.062	0.078	0.06	0.398	0.239	0.046	0.022	0.029	0.035	0.051	0.062	0.067	0.105	0.294	0.255	0.048	0.019	0.018	0.025	0.034	0.05	0.038	0.676	0.119	0.021	0.015	0.022	0.028	0.043	0.051	0.061	0.339	0.286	0.113	0.031	0.012	0.016	0.015	0.03	0.03	0.036	0.033	0.666	0.136	0.02	0.013	0.034
O75874	0.085	0.05	0.042	0.037	0.031	0.006	0.019	0.691	0.063	0.046	0.035	0.031	0.026	0.024	0.02	0.005	0.011	0.721	0.052	0.028	0.033	0.033	0.037	0.029	0.007	0.009	0.753	0.034	0.05	0.033	0.036	0.031	0.032	0.018	0.016	0.009	0.73	0.065	0.046	0.032	0.041	0.042	0.045	0.047	0.014	0.014	0.656	0.027	0.042
Q96T37-4	0.016	0.059	0.059	0.089	0.051	0.406	0.303	0.021	0.014	0.026	0.042	0.068	0.078	0.079	0.093	0.309	0.235	0.034	0.018	0.015	0.03	0.046	0.065	0.061	0.569	0.157	0.024	0.014	0.017	0.025	0.042	0.053	0.06	0.289	0.311	0.153	0.031	0.007	0.019	0.025	0.039	0.046	0.059	0.049	0.496	0.206	0.033	0.008	0.025
Q16527	0.041	0.093	0.103	0.136	0.087	0.293	0.088	0.019	0.042	0.052	0.07	0.1	0.123	0.117	0.125	0.257	0.076	0.033	0.042	0.035	0.063	0.092	0.121	0.124	0.304	0.175	0.009	0.051	0.043	0.05	0.096	0.093	0.122	0.159	0.212	0.152	0.014	0.053	0.052	0.064	0.099	0.091	0.135	0.132	0.186	0.161	0.008	0.047	0.062
Q9UNH7	0.088	0.261	0.173	0.085	0.071	0.057	0.012	0.197	0.04	0.075	0.154	0.17	0.109	0.063	0.072	0.046	0.014	0.245	0.077	0.063	0.168	0.133	0.089	0.084	0.087	0.014	0.27	0.042	0.088	0.132	0.166	0.072	0.072	0.07	0.067	0.013	0.267	0.054	0.11	0.135	0.135	0.077	0.07	0.079	0.05	0.018	0.255	0.034	0.126
Q9UHG3	0.148	0.218	0.21	0.192	0.158	0.05	0.008	0.003	0.12	0.127	0.143	0.149	0.148	0.14	0.099	0.068	0.003	0.005	0.117	0.109	0.176	0.194	0.193	0.114	0.04	0.024	0.002	0.034	0.124	0.138	0.19	0.184	0.163	0.054	0.107	0.005	0.012	0.076	0.139	0.141	0.187	0.163	0.158	0.132	0.036	0.005	0.002	0.033	0.155
P14868	0.056	0.079	0.09	0.121	0.126	0.155	0.08	0.291	0.04	0.035	0.047	0.063	0.087	0.103	0.126	0.132	0.054	0.304	0.032	0.018	0.048	0.078	0.131	0.135	0.192	0.063	0.311	0.012	0.031	0.035	0.067	0.091	0.121	0.137	0.14	0.056	0.317	0.013	0.027	0.034	0.075	0.101	0.103	0.091	0.2	0.064	0.283	0.012	0.037
P17987	0.089	0.06	0.058	0.069	0.081	0.071	0.027	0.541	0.067	0.053	0.046	0.048	0.047	0.07	0.089	0.062	0.025	0.48	0.065	0.037	0.043	0.045	0.065	0.067	0.076	0.023	0.554	0.062	0.058	0.035	0.045	0.034	0.062	0.064	0.056	0.021	0.561	0.056	0.054	0.041	0.05	0.042	0.067	0.089	0.076	0.023	0.485	0.044	0.052
O95881	0.071	0.205	0.227	0.244	0.165	0.051	0.006	0.033	0.044	0.072	0.126	0.169	0.225	0.14	0.095	0.075	0.01	0.03	0.082	0.065	0.168	0.229	0.203	0.136	0.058	0.006	0.027	0.036	0.091	0.127	0.214	0.201	0.15	0.051	0.093	0.004	0.025	0.014	0.076	0.126	0.212	0.222	0.17	0.106	0.035	0.007	0.023	0.014	0.106
Q9Y697-2	0.047	0.121	0.14	0.332	0.222	0.077	0.018	0.009	0.033	0.039	0.074	0.104	0.17	0.238	0.179	0.129	0.018	0.014	0.078	0.048	0.093	0.134	0.327	0.178	0.096	0.019	0.014	0.056	0.069	0.081	0.109	0.281	0.185	0.072	0.103	0.015	0.015	0.015	0.046	0.055	0.077	0.281	0.264	0.174	0.061	0.018	0.007	0.039	0.068
P43304	0.049	0.12	0.147	0.352	0.245	0.065	0.007	0.005	0.032	0.044	0.075	0.104	0.18	0.263	0.172	0.12	0.007	0.007	0.095	0.04	0.09	0.142	0.339	0.189	0.081	0.007	0.005	0.036	0.072	0.085	0.106	0.304	0.203	0.074	0.1	0.003	0.003	0.012	0.047	0.054	0.08	0.281	0.275	0.19	0.055	0.007	0.003	0.021	0.061
Q9BYC5	0.087	0.18	0.178	0.248	0.178	0.049	0.046	0.003	0.057	0.081	0.124	0.151	0.159	0.177	0.121	0.086	0.031	0.01	0.107	0.169	0.266	0.171	0.112	0.077	0.032	0.046	0.003	0.076	0.141	0.24	0.221	0.12	0.083	0.027	0.061	0.033	0.003	0.055	0.191	0.211	0.168	0.124	0.104	0.075	0.027	0.018	0.003	0.078	0.242
P46940	0.094	0.139	0.133	0.109	0.094	0.102	0.059	0.234	0.079	0.082	0.099	0.113	0.107	0.073	0.07	0.08	0.041	0.238	0.071	0.042	0.085	0.102	0.105	0.09	0.09	0.086	0.308	0.036	0.075	0.072	0.101	0.067	0.096	0.06	0.088	0.077	0.306	0.036	0.066	0.066	0.088	0.075	0.103	0.091	0.061	0.091	0.291	0.025	0.068
O15498	0.086	0.117	0.109	0.117	0.136	0.051	0.015	0.319	0.074	0.078	0.091	0.094	0.083	0.09	0.094	0.048	0.007	0.313	0.092	0.064	0.085	0.085	0.124	0.124	0.071	0.015	0.276	0.063	0.083	0.087	0.086	0.091	0.105	0.096	0.066	0.014	0.304	0.033	0.053	0.051	0.067	0.077	0.101	0.151	0.061	0.022	0.311	0.037	0.084
P33176	0.059	0.106	0.108	0.168	0.174	0.239	0.026	0.112	0.043	0.047	0.063	0.088	0.104	0.156	0.177	0.164	0.022	0.136	0.054	0.033	0.051	0.066	0.093	0.075	0.297	0.025	0.28	0.035	0.054	0.046	0.066	0.073	0.082	0.129	0.18	0.024	0.3	0.044	0.066	0.052	0.064	0.067	0.081	0.072	0.194	0.034	0.331	0.028	0.066
P55809	0.048	0.128	0.149	0.355	0.214	0.064	0.014	0.01	0.032	0.041	0.071	0.108	0.179	0.262	0.171	0.124	0.009	0.007	0.107	0.065	0.096	0.143	0.318	0.167	0.065	0.008	0.008	0.064	0.077	0.084	0.107	0.311	0.195	0.069	0.093	0.003	0.006	0.017	0.05	0.058	0.085	0.287	0.272	0.166	0.046	0.004	0.008	0.029	0.064
P00568	0.071	0.037	0.031	0.027	0.027	0.008	0.022	0.756	0.058	0.038	0.028	0.029	0.023	0.024	0.031	0.016	0.033	0.647	0.047	0.027	0.025	0.021	0.029	0.028	0.01	0.017	0.754	0.032	0.05	0.039	0.038	0.033	0.037	0.029	0.031	0.022	0.653	0.048	0.051	0.04	0.046	0.045	0.045	0.06	0.034	0.028	0.597	0.011	0.039
P62701	0.056	0.097	0.1	0.117	0.07	0.451	0.054	0.044	0.042	0.042	0.054	0.074	0.095	0.082	0.072	0.443	0.036	0.066	0.029	0.015	0.045	0.081	0.104	0.076	0.555	0.028	0.034	0.015	0.039	0.052	0.088	0.095	0.102	0.15	0.377	0.028	0.035	0.014	0.039	0.048	0.09	0.102	0.105	0.096	0.418	0.049	0.046	0.013	0.034
P51858	0.031	0.024	0.025	0.043	0.054	0.023	0.034	0.772	0.03	0.021	0.018	0.021	0.025	0.057	0.071	0.013	0.035	0.729	0.011	0.006	0.01	0.009	0.019	0.023	0.004	0.052	0.853	0.007	0.011	0.006	0.01	0.011	0.016	0.026	0.003	0.045	0.856	0.02	0.015	0.012	0.012	0.012	0.016	0.019	0.01	0.054	0.84	0.014	0.016
P62304	0.033	0.051	0.05	0.064	0.049	0.367	0.179	0.187	0.017	0.024	0.033	0.038	0.044	0.049	0.071	0.371	0.153	0.2	0.006	0.004	0.009	0.016	0.029	0.022	0.623	0.137	0.127	0.003	0.009	0.013	0.023	0.025	0.027	0.276	0.325	0.156	0.157	0.007	0.009	0.007	0.015	0.015	0.026	0.023	0.472	0.255	0.17	0.005	0.011
P18621	0.057	0.115	0.122	0.152	0.076	0.356	0.058	0.026	0.034	0.044	0.07	0.1	0.133	0.1	0.083	0.354	0.047	0.032	0.028	0.019	0.054	0.083	0.112	0.077	0.542	0.038	0.02	0.016	0.04	0.056	0.09	0.105	0.111	0.143	0.369	0.045	0.029	0.011	0.033	0.049	0.1	0.11	0.107	0.082	0.423	0.037	0.028	0.01	0.037
Q7KZF4	0.04	0.102	0.125	0.146	0.104	0.405	0.046	0.009	0.032	0.039	0.063	0.089	0.132	0.106	0.079	0.394	0.034	0.014	0.039	0.028	0.074	0.114	0.142	0.101	0.425	0.033	0.016	0.018	0.043	0.059	0.107	0.12	0.13	0.145	0.314	0.034	0.023	0.015	0.035	0.052	0.101	0.138	0.132	0.102	0.341	0.05	0.024	0.018	0.039
P61758	0.073	0.044	0.038	0.032	0.028	0.012	0.019	0.723	0.049	0.041	0.037	0.033	0.026	0.022	0.02	0.005	0.012	0.732	0.05	0.03	0.031	0.027	0.033	0.024	0.011	0.01	0.767	0.037	0.043	0.029	0.029	0.018	0.028	0.018	0.011	0.011	0.748	0.069	0.053	0.037	0.038	0.031	0.043	0.044	0.015	0.02	0.622	0.019	0.023
O75381	0.022	0.1	0.152	0.329	0.277	0.1	0.023	0.014	0.027	0.043	0.073	0.107	0.23	0.208	0.165	0.113	0.016	0.021	0.038	0.023	0.064	0.139	0.333	0.273	0.104	0.029	0.003	0.021	0.04	0.061	0.109	0.208	0.28	0.129	0.133	0.028	0.007	0.017	0.021	0.042	0.083	0.191	0.27	0.279	0.081	0.012	0.021	0.015	0.04
O75348	0.219	0.178	0.104	0.071	0.062	0.063	0.054	0.106	0.201	0.175	0.134	0.101	0.064	0.054	0.063	0.061	0.034	0.128	0.167	0.15	0.14	0.093	0.058	0.059	0.085	0.074	0.126	0.133	0.195	0.139	0.128	0.054	0.047	0.062	0.079	0.05	0.108	0.15	0.206	0.151	0.15	0.073	0.066	0.045	0.052	0.018	0.121	0.136	0.185
Q9H4M9	0.189	0.19	0.148	0.154	0.153	0.12	0.015	0.005	0.13	0.133	0.145	0.126	0.11	0.117	0.13	0.097	0.009	0.005	0.18	0.136	0.16	0.13	0.123	0.094	0.11	0.016	0.01	0.123	0.196	0.148	0.146	0.108	0.09	0.072	0.088	0.012	0.008	0.161	0.211	0.135	0.127	0.089	0.089	0.083	0.079	0.016	0.013	0.104	0.216
P40429	0.072	0.121	0.139	0.152	0.087	0.333	0.051	0.017	0.046	0.054	0.079	0.103	0.134	0.1	0.078	0.337	0.04	0.023	0.034	0.028	0.072	0.104	0.116	0.085	0.497	0.041	0.009	0.016	0.044	0.056	0.098	0.105	0.109	0.137	0.374	0.04	0.019	0.009	0.049	0.066	0.11	0.12	0.109	0.091	0.382	0.047	0.018	0.017	0.056
Q9H246	0.171	0.237	0.214	0.116	0.083	0.03	0.034	0.011	0.134	0.153	0.109	0.136	0.143	0.082	0.085	0.087	0.025	0.047	0.179	0.109	0.17	0.138	0.098	0.079	0.058	0.033	0.011	0.123	0.159	0.135	0.164	0.088	0.095	0.046	0.08	0.05	0.055	0.108	0.12	0.123	0.173	0.097	0.124	0.126	0.065	0.04	0.027	0.152	0.148
P46777	0.061	0.116	0.129	0.143	0.088	0.368	0.047	0.024	0.045	0.053	0.074	0.101	0.127	0.1	0.077	0.343	0.04	0.036	0.042	0.035	0.072	0.099	0.116	0.08	0.501	0.023	0.018	0.029	0.045	0.054	0.101	0.098	0.108	0.146	0.369	0.024	0.025	0.024	0.05	0.065	0.114	0.114	0.11	0.084	0.366	0.039	0.019	0.019	0.053
Q9P0M6	0.015	0.05	0.063	0.15	0.17	0.101	0.399	0.016	0.009	0.012	0.025	0.039	0.055	0.174	0.249	0.087	0.338	0.017	0.026	0.018	0.034	0.057	0.112	0.211	0.119	0.318	0.09	0.019	0.024	0.029	0.04	0.092	0.088	0.257	0.082	0.283	0.076	0.006	0.014	0.018	0.023	0.053	0.083	0.08	0.181	0.397	0.112	0.005	0.014
P04179-4	0.023	0.111	0.14	0.387	0.24	0.076	0.007	0.007	0.025	0.038	0.071	0.108	0.174	0.277	0.162	0.134	0.09	0.006	0.07	0.022	0.09	0.148	0.384	0.188	0.081	0.001	0.008	0.011	0.065	0.086	0.107	0.316	0.216	0.074	0.108	0.003	0.008	0.004	0.03	0.043	0.074	0.313	0.285	0.167	0.078	0.008	0.008	0.006	0.046
Q13190	0.11	0.21	0.187	0.216	0.144	0.064	0.039	0.013	0.072	0.104	0.141	0.155	0.161	0.142	0.108	0.077	0.027	0.018	0.107	0.087	0.195	0.169	0.152	0.106	0.092	0.032	0.02	0.059	0.148	0.183	0.185	0.138	0.108	0.054	0.084	0.024	0.018	0.062	0.17	0.163	0.164	0.138	0.12	0.085	0.056	0.018	0.015	0.062	0.2
P78406	0.044	0.063	0.061	0.081	0.08	0.331	0.251	0.07	0.033	0.033	0.042	0.049	0.061	0.081	0.092	0.278	0.23	0.093	0.034	0.022	0.036	0.053	0.094	0.076	0.44	0.177	0.066	0.021	0.032	0.032	0.049	0.073	0.081	0.194	0.256	0.175	0.078	0.021	0.029	0.035	0.042	0.063	0.077	0.078	0.311	0.216	0.079	0.015	0.032
Q9BXS5	0.148	0.314	0.184	0.091	0.077	0.114	0.024	0.013	0.08	0.151	0.219	0.197	0.102	0.059	0.067	0.069	0.018	0.019	0.096	0.104	0.254	0.188	0.083	0.064	0.123	0.028	0.048	0.034	0.144	0.214	0.229	0.082	0.063	0.064	0.099	0.024	0.04	0.046	0.158	0.188	0.186	0.091	0.058	0.057	0.121	0.028	0.064	0.022	0.195
Q9NYU2-2	0.092	0.197	0.228	0.226	0.153	0.046	0.007	0.025	0.048	0.077	0.125	0.167	0.226	0.143	0.097	0.074	0.005	0.026	0.081	0.067	0.173	0.231	0.208	0.13	0.053	0.005	0.017	0.036	0.094	0.133	0.212	0.192	0.158	0.052	0.093	0.003	0.016	0.027	0.091	0.126	0.21	0.214	0.163	0.109	0.032	0.005	0.015	0.03	0.116
P62979	0.174	0.222	0.232	0.1	0.064	0.04	0.015	0.038	0.045	0.042	0.065	0.077	0.099	0.089	0.075	0.418	0.037	0.071	0.041	0.031	0.054	0.082	0.105	0.081	0.527	0.025	0.029	0.027	0.044	0.05	0.079	0.082	0.107	0.143	0.384	0.023	0.04	0.02	0.039	0.041	0.114	0.104	0.106	0.096	0.366	0.028	0.059	0.017	0.035
Q8IUE6	0.014	0.072	0.074	0.152	0.075	0.114	0.478	0.015	0.009	0.01	0.026	0.043	0.055	0.175	0.257	0.074	0.336	0.017	0.066	0.045	0.075	0.085	0.108	0.173	0.102	0.255	0.056	0.014	0.025	0.033	0.043	0.102	0.102	0.259	0.078	0.26	0.082	0.026	0.03	0.038	0.039	0.07	0.089	0.096	0.179	0.306	0.127	0.029	0.034
Q15363	0.074	0.188	0.19	0.23	0.164	0.055	0.022	0.003	0.047	0.099	0.16	0.162	0.174	0.148	0.115	0.06	0.014	0.004	0.08	0.052	0.212	0.2	0.222	0.132	0.069	0.014	0.002	0.03	0.126	0.189	0.198	0.166	0.129	0.053	0.083	0.01	0.008	0.035	0.107	0.137	0.18	0.184	0.152	0.119	0.055	0.011	0.011	0.025	0.144
O60493	0.102	0.306	0.23	0.108	0.073	0.046	0.018	0.107	0.052	0.097	0.186	0.219	0.145	0.069	0.061	0.039	0.012	0.12	0.071	0.08	0.16	0.18	0.153	0.094	0.059	0.016	0.16	0.049	0.089	0.128	0.198	0.114	0.106	0.059	0.071	0.013	0.17	0.054	0.13	0.163	0.142	0.087	0.089	0.105	0.074	0.016	0.137	0.04	0.169
Q9UNI6	0.063	0.101	0.096	0.127	0.109	0.265	0.036	0.198	0.044	0.055	0.071	0.096	0.094	0.11	0.112	0.232	0.033	0.111	0.046	0.031	0.056	0.07	0.072	0.05	0.572	0.018	0.068	0.04	0.059	0.052	0.079	0.057	0.066	0.123	0.446	0.019	0.073	0.016	0.055	0.058	0.097	0.084	0.096	0.08	0.297	0.032	0.141	0.042	0.057
P30050	0.07	0.122	0.128	0.143	0.089	0.329	0.057	0.021	0.04	0.047	0.07	0.098	0.132	0.102	0.076	0.359	0.05	0.029	0.026	0.02	0.054	0.084	0.114	0.077	0.535	0.044	0.017	0.017	0.04	0.055	0.089	0.097	0.107	0.141	0.367	0.051	0.027	0.024	0.041	0.064	0.101	0.118	0.109	0.078	0.41	0.036	0.02	0.014	0.051
Q9NUP9	0.183	0.187	0.151	0.127	0.083	0.077	0.044	0.037	0.125	0.135	0.152	0.156	0.134	0.085	0.071	0.071	0.03	0.033	0.161	0.076	0.173	0.178	0.124	0.098	0.071	0.054	0.038	0.083	0.173	0.148	0.183	0.101	0.104	0.047	0.081	0.037	0.027	0.096	0.154	0.133	0.16	0.108	0.114	0.095	0.045	0.042	0.039	0.046	0.18
O15231-2	0.072	0.138	0.148	0.145	0.126	0.08	0.129	0.072	0.041	0.051	0.078	0.13	0.145	0.127	0.12	0.097	0.119	0.091	0.042	0.04	0.079	0.108	0.132	0.108	0.088	0.217	0.11	0.083	0.065	0.053	0.112	0.087	0.142	0.059	0.086	0.183	0.123	0.087	0.062	0.067	0.1	0.095	0.127	0.124	0.025	0.238	0.074	0.077	0.066
P62826	0.05	0.048	0.041	0.065	0.082	0.063	0.13	0.51	0.033	0.028	0.026	0.031	0.031	0.054	0.077	0.037	0.071	0.592	0.025	0.012	0.02	0.027	0.045	0.063	0.038	0.121	0.645	0.017	0.029	0.021	0.026	0.032	0.039	0.067	0.028	0.097	0.652	0.021	0.028	0.02	0.025	0.035	0.048	0.052	0.041	0.151	0.556	0.025	0.024
P09493-5	0.117	0.104	0.105	0.083	0.071	0.01	0.006	0.462	0.087	0.081	0.08	0.092	0.095	0.053	0.043	0.037	0.02	0.411	0.056	0.038	0.073	0.089	0.101	0.086	0.052	0.038	0.362	0.049	0.064	0.06	0.099	0.062	0.11	0.04	0.048	0.029	0.422	0.059	0.065	0.066	0.086	0.067	0.122	0.107	0.037	0.035	0.316	0.051	0.071
Q6IAA8	0.399	0.23	0.128	0.061	0.039	0.012	0.009	0.005	0.264	0.255	0.198	0.139	0.072	0.031	0.022	0.016	0.004	0.003	0.255	0.269	0.186	0.099	0.041	0.024	0.01	0.006	0.002	0.241	0.298	0.2	0.141	0.04	0.03	0.007	0.036	0.004	0.002	0.272	0.242	0.161	0.129	0.057	0.052	0.037	0.015	0.006	0.007	0.282	0.266
P07900	0.056	0.041	0.034	0.027	0.023	0.004	0.018	0.78	0.047	0.042	0.034	0.034	0.028	0.025	0.024	0.011	0.02	0.718	0.046	0.023	0.029	0.028	0.031	0.025	0.007	0.01	0.808	0.021	0.046	0.031	0.035	0.021	0.03	0.015	0.01	0.009	0.762	0.042	0.043	0.032	0.035	0.027	0.043	0.043	0.009	0.014	0.725	0.042	0.042
P48643	0.072	0.054	0.045	0.039	0.043	0.026	0.028	0.672	0.065	0.05	0.042	0.043	0.037	0.037	0.044	0.026	0.024	0.616	0.067	0.034	0.045	0.043	0.051	0.044	0.023	0.025	0.63	0.054	0.062	0.039	0.044	0.031	0.047	0.032	0.026	0.023	0.641	0.029	0.052	0.04	0.044	0.035	0.051	0.057	0.026	0.022	0.583	0.017	0.044
P09132	0.095	0.126	0.105	0.102	0.073	0.158	0.1	0.228	0.046	0.038	0.055	0.068	0.062	0.074	0.116	0.112	0.071	0.357	0.054	0.039	0.082	0.124	0.131	0.127	0.254	0.033	0.116	0.025	0.058	0.067	0.111	0.112	0.121	0.171	0.183	0.028	0.121	0.019	0.053	0.065	0.108	0.122	0.122	0.103	0.224	0.044	0.125	0.032	0.066
O00264	0.135	0.207	0.209	0.187	0.148	0.039	0.008	0.002	0.085	0.113	0.159	0.174	0.185	0.122	0.088	0.06	0.005	0.003	0.123	0.133	0.197	0.196	0.173	0.111	0.042	0.003	0.004	0.066	0.139	0.152	0.205	0.166	0.132	0.04	0.075	0.003	0.004	0.087	0.136	0.149	0.187	0.153	0.141	0.105	0.031	0.005	0.01	0.074	0.15
Q99459	0.014	0.048	0.051	0.094	0.103	0.352	0.283	0.037	0.012	0.014	0.027	0.046	0.058	0.11	0.158	0.266	0.258	0.052	0.012	0.01	0.022	0.031	0.044	0.049	0.551	0.187	0.055	0.008	0.013	0.016	0.03	0.035	0.045	0.259	0.327	0.185	0.072	0.005	0.014	0.02	0.032	0.033	0.037	0.025	0.579	0.208	0.056	0.006	0.02
P12268	0.068	0.054	0.045	0.052	0.055	0.058	0.041	0.579	0.046	0.038	0.036	0.039	0.033	0.043	0.064	0.043	0.032	0.616	0.051	0.029	0.037	0.041	0.047	0.085	0.087	0.04	0.544	0.025	0.049	0.029	0.037	0.031	0.037	0.12	0.053	0.035	0.55	0.046	0.072	0.038	0.044	0.042	0.065	0.077	0.107	0.027	0.457	0.02	0.031
Q9P270	0.051	0.087	0.102	0.167	0.162	0.172	0.161	0.039	0.039	0.044	0.049	0.078	0.106	0.144	0.201	0.114	0.127	0.055	0.059	0.031	0.047	0.072	0.112	0.136	0.186	0.164	0.11	0.067	0.055	0.047	0.064	0.082	0.098	0.155	0.133	0.147	0.111	0.064	0.047	0.037	0.05	0.062	0.088	0.101	0.189	0.225	0.152	0.037	0.039
Q9NXR1-2	0.056	0.082	0.087	0.112	0.111	0.278	0.089	0.136	0.036	0.048	0.054	0.086	0.096	0.11	0.127	0.215	0.081	0.141	0.046	0.039	0.054	0.072	0.097	0.097	0.256	0.105	0.151	0.048	0.059	0.052	0.077	0.078	0.101	0.134	0.17	0.092	0.151	0.033	0.054	0.055	0.065	0.073	0.1	0.137	0.196	0.1	0.187	0.074	0.066
Q9BY77	0.014	0.054	0.059	0.091	0.046	0.428	0.279	0.014	0.008	0.013	0.028	0.054	0.073	0.092	0.122	0.301	0.281	0.02	0.018	0.016	0.035	0.042	0.065	0.057	0.585	0.148	0.012	0.012	0.012	0.016	0.036	0.043	0.049	0.488	0.259	0.133	0.015	0.009	0.016	0.019	0.03	0.038	0.045	0.031	0.659	0.159	0.007	0.015	0.025
Q9H223	0.146	0.159	0.148	0.157	0.181	0.126	0.043	0.007	0.098	0.101	0.112	0.115	0.112	0.131	0.162	0.114	0.032	0.012	0.123	0.083	0.134	0.126	0.135	0.124	0.194	0.037	0.021	0.05	0.14	0.128	0.134	0.112	0.105	0.13	0.135	0.035	0.019	0.062	0.142	0.106	0.107	0.093	0.111	0.114	0.165	0.045	0.023	0.055	0.141
Q9Y5J7	0.044	0.115	0.154	0.327	0.236	0.056	0.013	0.003	0.029	0.038	0.066	0.102	0.174	0.276	0.164	0.133	0.017	0.001	0.099	0.06	0.095	0.141	0.331	0.155	0.07	0.014	0.004	0.047	0.073	0.082	0.11	0.297	0.186	0.075	0.114	0.018	0.009	0.01	0.048	0.052	0.077	0.298	0.292	0.162	0.057	0.012	0	0.025	0.047
Q9Y680-2	0.091	0.208	0.219	0.212	0.158	0.048	0.007	0.027	0.049	0.083	0.134	0.172	0.211	0.134	0.096	0.07	0.008	0.025	0.078	0.057	0.176	0.229	0.204	0.139	0.057	0.007	0.023	0.035	0.1	0.153	0.209	0.178	0.14	0.048	0.09	0.003	0.021	0.027	0.091	0.125	0.225	0.204	0.148	0.102	0.036	0.002	0.017	0.016	0.127
P61158	0.075	0.104	0.11	0.123	0.114	0.303	0.057	0.071	0.06	0.058	0.066	0.084	0.095	0.109	0.134	0.257	0.052	0.078	0.047	0.028	0.052	0.069	0.089	0.099	0.412	0.081	0.12	0.032	0.047	0.046	0.067	0.064	0.09	0.203	0.238	0.075	0.131	0.04	0.049	0.049	0.065	0.06	0.078	0.08	0.293	0.092	0.175	0.026	0.057
Q5W111	0.298	0.348	0.133	0.077	0.056	0.035	0.012	0.031	0.12	0.21	0.248	0.163	0.07	0.048	0.034	0.044	0.017	0.013	0.157	0.125	0.181	0.098	0.067	0.054	0.077	0.011	0.015	0.116	0.267	0.234	0.186	0.056	0.04	0.014	0.042	0.004	0.018	0.059	0.256	0.224	0.204	0.093	0.056	0.047	0.02	0.005	0.004	0.053	0.297
P25325	0.068	0.094	0.104	0.246	0.163	0.032	0.003	0.285	0.04	0.043	0.056	0.073	0.121	0.173	0.109	0.078	0.014	0.298	0.09	0.061	0.076	0.109	0.245	0.121	0.044	0.004	0.244	0.058	0.068	0.07	0.082	0.231	0.137	0.052	0.07	0.003	0.227	0.035	0.054	0.05	0.062	0.221	0.197	0.127	0.032	0.009	0.214	0.021	0.056
O15479	0.046	0.079	0.081	0.099	0.055	0.561	0.062	0.02	0.033	0.038	0.052	0.078	0.082	0.082	0.068	0.505	0.04	0.032	0.023	0.014	0.036	0.054	0.063	0.051	0.71	0.035	0.013	0.021	0.031	0.032	0.057	0.055	0.076	0.155	0.512	0.038	0.024	0.015	0.03	0.033	0.05	0.058	0.072	0.065	0.597	0.051	0.021	0.036	0.029
P61225	0.332	0.244	0.194	0.083	0.06	0.021	0.014	0.009	0.128	0.171	0.167	0.154	0.109	0.089	0.063	0.048	0.012	0.002	0.197	0.102	0.199	0.188	0.132	0.092	0.05	0.008	0.003	0.207	0.209	0.153	0.179	0.084	0.072	0.031	0.056	0.006	0.002	0.148	0.201	0.169	0.154	0.087	0.088	0.072	0.028	0.01	0.002	0.096	0.211
P23921	0.055	0.066	0.067	0.084	0.096	0.2	0.034	0.387	0.045	0.041	0.04	0.052	0.054	0.071	0.091	0.139	0.025	0.433	0.041	0.016	0.036	0.045	0.064	0.074	0.278	0.035	0.409	0.017	0.039	0.032	0.042	0.043	0.06	0.136	0.16	0.035	0.43	0.032	0.04	0.034	0.042	0.046	0.065	0.078	0.146	0.057	0.433	0.013	0.037
Q9P0V9	0.063	0.146	0.175	0.189	0.159	0.165	0.071	0.006	0.046	0.058	0.095	0.136	0.158	0.156	0.15	0.156	0.048	0.003	0.065	0.032	0.091	0.172	0.21	0.161	0.171	0.072	0.004	0.025	0.058	0.066	0.139	0.164	0.17	0.122	0.165	0.068	0.006	0.023	0.045	0.068	0.128	0.158	0.167	0.127	0.176	0.089	0.006	0.028	0.065
P16435	0.134	0.228	0.218	0.191	0.145	0.043	0.005	0.002	0.078	0.114	0.161	0.172	0.18	0.121	0.085	0.062	0.004	0.006	0.109	0.095	0.199	0.209	0.184	0.115	0.058	0.005	0.003	0.056	0.131	0.163	0.208	0.159	0.128	0.049	0.082	0.002	0.002	0.04	0.13	0.155	0.199	0.176	0.142	0.1	0.032	0.003	0.005	0.038	0.158
P09874	0.026	0.066	0.067	0.141	0.181	0.11	0.363	0.033	0.016	0.02	0.035	0.053	0.065	0.161	0.228	0.082	0.284	0.044	0.023	0.015	0.03	0.042	0.096	0.19	0.138	0.317	0.136	0.014	0.023	0.027	0.038	0.074	0.074	0.264	0.081	0.274	0.129	0.008	0.016	0.016	0.021	0.038	0.059	0.055	0.163	0.44	0.175	0.011	0.017
P62140	0.081	0.119	0.112	0.121	0.116	0.183	0.143	0.1	0.066	0.067	0.073	0.091	0.105	0.105	0.126	0.159	0.131	0.099	0.047	0.023	0.061	0.074	0.091	0.081	0.339	0.138	0.108	0.029	0.053	0.056	0.086	0.072	0.076	0.154	0.201	0.13	0.135	0.02	0.052	0.054	0.087	0.071	0.092	0.107	0.279	0.122	0.081	0.01	0.036
Q9Y265	0.045	0.07	0.067	0.114	0.133	0.225	0.188	0.129	0.037	0.033	0.041	0.055	0.065	0.111	0.169	0.138	0.167	0.17	0.035	0.019	0.032	0.044	0.078	0.103	0.275	0.166	0.244	0.02	0.034	0.029	0.04	0.054	0.074	0.191	0.147	0.162	0.237	0.01	0.027	0.03	0.04	0.054	0.077	0.098	0.29	0.191	0.194	0.015	0.025
P07339	0.396	0.225	0.119	0.055	0.05	0.026	0.007	0.028	0.222	0.276	0.195	0.119	0.055	0.031	0.025	0.015	0.003	0.014	0.232	0.195	0.261	0.146	0.059	0.038	0.021	0.002	0.012	0.072	0.258	0.26	0.18	0.057	0.043	0.012	0.057	0.001	0.01	0.112	0.253	0.211	0.165	0.08	0.061	0.05	0.019	0.004	0.014	0.065	0.285
P18077	0.07	0.109	0.114	0.141	0.081	0.344	0.058	0.027	0.035	0.052	0.078	0.103	0.126	0.108	0.087	0.318	0.042	0.046	0.042	0.041	0.063	0.097	0.107	0.08	0.449	0.043	0.024	0.024	0.042	0.053	0.09	0.102	0.108	0.143	0.354	0.046	0.031	0.012	0.048	0.066	0.11	0.116	0.115	0.091	0.352	0.042	0.022	0.027	0.061
P52815	0.029	0.112	0.143	0.33	0.25	0.069	0.016	0.009	0.029	0.035	0.072	0.107	0.176	0.246	0.165	0.135	0.019	0.011	0.108	0.063	0.1	0.147	0.337	0.169	0.066	0.013	0.002	0.049	0.077	0.082	0.111	0.312	0.195	0.067	0.093	0.007	0.002	0.015	0.052	0.06	0.077	0.297	0.28	0.156	0.044	0.015	0.002	0.024	0.063
P40227	0.07	0.069	0.07	0.093	0.119	0.12	0.028	0.413	0.056	0.046	0.046	0.053	0.055	0.087	0.131	0.081	0.018	0.418	0.048	0.028	0.042	0.049	0.09	0.13	0.164	0.019	0.397	0.038	0.052	0.038	0.052	0.058	0.093	0.141	0.108	0.019	0.388	0.029	0.046	0.037	0.049	0.055	0.081	0.138	0.138	0.02	0.395	0.047	0.049
P24752	0.039	0.121	0.147	0.361	0.212	0.074	0.011	0.009	0.023	0.031	0.062	0.102	0.185	0.275	0.174	0.127	0.013	0.005	0.07	0.037	0.089	0.141	0.355	0.188	0.086	0.017	0.008	0.026	0.065	0.079	0.101	0.298	0.194	0.073	0.105	0.01	0.008	0.01	0.049	0.055	0.08	0.294	0.269	0.168	0.051	0.015	0.003	0.013	0.054
P07947	0.196	0.225	0.205	0.136	0.102	0.037	0.053	0.011	0.14	0.138	0.158	0.167	0.135	0.085	0.063	0.052	0.039	0.009	0.204	0.103	0.183	0.18	0.11	0.079	0.032	0.054	0.004	0.144	0.182	0.151	0.188	0.089	0.09	0.032	0.07	0.043	0.003	0.207	0.178	0.134	0.162	0.107	0.1	0.082	0.026	0.026	0.006	0.046	0.16
Q9Y2Q3	0.036	0.111	0.167	0.318	0.227	0.105	0.01	0.011	0.02	0.03	0.054	0.102	0.192	0.24	0.191	0.14	0.009	0.008	0.046	0.021	0.073	0.139	0.319	0.233	0.129	0.016	0.005	0.011	0.047	0.073	0.113	0.24	0.246	0.116	0.137	0.01	0.003	0.005	0.032	0.044	0.086	0.218	0.279	0.244	0.069	0.01	0.001	0.004	0.042
Q9BVC5	0.012	0.042	0.046	0.068	0.042	0.462	0.3	0.031	0.011	0.016	0.026	0.042	0.061	0.064	0.092	0.327	0.264	0.052	0.016	0.011	0.03	0.034	0.057	0.056	0.574	0.155	0.036	0.009	0.013	0.016	0.028	0.039	0.047	0.342	0.291	0.179	0.047	0.003	0.012	0.015	0.022	0.03	0.039	0.032	0.607	0.202	0.025	0.012	0.02
P61769	0.257	0.252	0.2	0.128	0.096	0.029	0.01	0.01	0.181	0.182	0.174	0.167	0.12	0.074	0.054	0.048	0.002	0.004	0.231	0.162	0.205	0.183	0.105	0.072	0.027	0.003	0.004	0.136	0.209	0.19	0.183	0.098	0.08	0.035	0.057	0.001	0.002	0.102	0.206	0.179	0.178	0.112	0.098	0.07	0.019	0.002	0.004	0.11	0.234
Q32P28	0.066	0.18	0.24	0.261	0.166	0.046	0.007	0.017	0.036	0.06	0.108	0.169	0.257	0.163	0.107	0.083	0.005	0.014	0.065	0.057	0.139	0.242	0.25	0.149	0.056	0.004	0.011	0.034	0.071	0.102	0.199	0.223	0.185	0.059	0.102	0.004	0.01	0.022	0.064	0.095	0.22	0.24	0.181	0.124	0.044	0.007	0.008	0.028	0.087
Q9HB71	0.066	0.078	0.079	0.111	0.118	0.192	0.036	0.304	0.046	0.036	0.041	0.055	0.066	0.102	0.13	0.119	0.027	0.368	0.039	0.018	0.034	0.046	0.082	0.117	0.192	0.049	0.411	0.021	0.039	0.028	0.044	0.052	0.073	0.162	0.12	0.047	0.385	0.027	0.046	0.033	0.047	0.047	0.075	0.084	0.172	0.06	0.38	0.03	0.04
Q9BPX5	0.061	0.1	0.117	0.123	0.117	0.342	0.06	0.064	0.032	0.044	0.066	0.094	0.093	0.113	0.148	0.263	0.061	0.077	0.043	0.025	0.058	0.074	0.082	0.093	0.394	0.104	0.118	0.027	0.046	0.047	0.071	0.064	0.085	0.189	0.237	0.089	0.129	0.035	0.055	0.049	0.064	0.061	0.07	0.077	0.316	0.093	0.163	0.024	0.03
Q9Y5J6	0.053	0.089	0.116	0.313	0.223	0.086	0.028	0.015	0.04	0.052	0.095	0.116	0.178	0.246	0.156	0.107	0.016	0.004	0.1	0.049	0.09	0.135	0.299	0.16	0.088	0.02	0.003	0.043	0.077	0.09	0.111	0.293	0.189	0.07	0.098	0.014	0.002	0.013	0.049	0.062	0.086	0.292	0.246	0.166	0.043	0.015	0.002	0.024	0.056
Q99747	0.255	0.252	0.156	0.104	0.076	0.034	0.009	0.049	0.175	0.193	0.21	0.154	0.094	0.057	0.042	0.03	0.006	0.039	0.187	0.143	0.234	0.155	0.095	0.059	0.027	0.007	0.047	0.109	0.219	0.2	0.192	0.087	0.068	0.022	0.048	0.006	0.049	0.108	0.21	0.169	0.156	0.1	0.081	0.074	0.022	0.007	0.059	0.076	0.233
P55327-2	0.06	0.058	0.056	0.043	0.038	0.024	0.03	0.616	0.063	0.051	0.05	0.051	0.042	0.026	0.029	0.015	0.016	0.631	0.042	0.017	0.042	0.039	0.049	0.04	0.045	0.032	0.606	0.022	0.046	0.041	0.042	0.03	0.037	0.02	0.014	0.009	0.727	0.026	0.051	0.042	0.052	0.048	0.058	0.054	0.074	0.042	0.497	0.015	0.052
P00505	0.049	0.124	0.155	0.344	0.223	0.07	0.008	0.005	0.031	0.039	0.072	0.102	0.175	0.263	0.168	0.126	0.008	0.008	0.094	0.046	0.088	0.149	0.34	0.183	0.09	0.005	0.006	0.038	0.077	0.087	0.11	0.288	0.183	0.078	0.115	0.007	0.011	0.013	0.051	0.054	0.081	0.302	0.286	0.164	0.051	0.004	0.007	0.022	0.053
Q9H7Z7	0.027	0.113	0.144	0.38	0.269	0.06	0.002	0.004	0.036	0.041	0.07	0.099	0.161	0.256	0.174	0.13	0.026	0.015	0.09	0.043	0.093	0.142	0.317	0.181	0.083	0.012	0.009	0.036	0.071	0.081	0.099	0.306	0.196	0.076	0.104	0.009	0.008	0.006	0.041	0.051	0.075	0.296	0.262	0.173	0.057	0.009	0.003	0.011	0.058
P17568	0.044	0.128	0.137	0.39	0.129	0.064	0.075	0.009	0.021	0.029	0.051	0.089	0.158	0.263	0.166	0.12	0.098	0.004	0.094	0.054	0.093	0.122	0.299	0.137	0.099	0.079	0.007	0.042	0.068	0.075	0.099	0.241	0.165	0.081	0.088	0.073	0.024	0.024	0.045	0.047	0.075	0.246	0.229	0.169	0.057	0.048	0.06	0.04	0.063
Q96I99	0.034	0.118	0.151	0.363	0.242	0.063	0.008	0.006	0.026	0.036	0.068	0.1	0.179	0.274	0.177	0.119	0.006	0.008	0.091	0.039	0.09	0.146	0.34	0.185	0.071	0.004	0.006	0.031	0.069	0.083	0.111	0.319	0.203	0.067	0.097	0.005	0.006	0.013	0.049	0.056	0.075	0.289	0.279	0.173	0.052	0.005	0.004	0.02	0.056
Q13595-4	0.015	0.027	0.026	0.043	0.052	0.296	0.435	0.105	0.019	0.019	0.023	0.033	0.04	0.055	0.102	0.176	0.421	0.11	0.011	0.01	0.012	0.02	0.036	0.037	0.514	0.193	0.155	0.005	0.01	0.015	0.019	0.022	0.043	0.335	0.232	0.173	0.16	0.014	0.013	0.016	0.029	0.025	0.045	0.05	0.3	0.384	0.13	0.013	0.011
Q9H6F5	0.018	0.046	0.051	0.092	0.068	0.353	0.344	0.03	0.01	0.015	0.031	0.048	0.072	0.1	0.116	0.283	0.277	0.041	0.019	0.014	0.027	0.038	0.06	0.09	0.484	0.198	0.053	0.016	0.02	0.026	0.037	0.053	0.057	0.253	0.279	0.192	0.069	0.005	0.015	0.021	0.031	0.036	0.05	0.038	0.462	0.292	0.063	0.01	0.02
Q9H9B4	0.048	0.121	0.143	0.348	0.245	0.061	0.012	0.026	0.031	0.042	0.076	0.104	0.171	0.262	0.177	0.116	0.009	0.01	0.102	0.055	0.096	0.15	0.325	0.181	0.073	0.007	0.003	0.038	0.071	0.085	0.11	0.324	0.207	0.06	0.097	0.001	0.008	0.017	0.054	0.058	0.081	0.274	0.273	0.187	0.042	0.004	0.006	0.024	0.065
Q6FI13	0.017	0.092	0.087	0.187	0.059	0.099	0.403	0.034	0.044	0.03	0.03	0.067	0.082	0.139	0.197	0.085	0.21	0.087	0.099	0.065	0.101	0.104	0.133	0.197	0.107	0.255	0.084	0.026	0.044	0.051	0.056	0.117	0.089	0.198	0.087	0.229	0.08	0.019	0.05	0.032	0.039	0.08	0.11	0.085	0.084	0.469	0.06	0.009	0.022
Q9H2U2	0.034	0.118	0.132	0.347	0.247	0.074	0.005	0.059	0.019	0.033	0.063	0.088	0.164	0.255	0.168	0.126	0.009	0.058	0.047	0.017	0.073	0.14	0.344	0.189	0.114	0.008	0.067	0.014	0.063	0.075	0.101	0.292	0.194	0.076	0.111	0.004	0.041	0.043	0.04	0.045	0.086	0.225	0.196	0.117	0.068	0.029	0.067	0.007	0.043
P49841	0.135	0.162	0.155	0.126	0.104	0.155	0.059	0.034	0.1	0.094	0.112	0.136	0.125	0.099	0.097	0.137	0.049	0.056	0.126	0.073	0.121	0.127	0.1	0.083	0.219	0.06	0.069	0.094	0.107	0.107	0.138	0.086	0.091	0.1	0.161	0.056	0.063	0.066	0.086	0.084	0.11	0.095	0.091	0.079	0.187	0.077	0.089	0.041	0.104
Q14195-2	0.074	0.063	0.063	0.082	0.12	0.157	0.015	0.398	0.064	0.052	0.042	0.052	0.052	0.091	0.148	0.104	0.014	0.376	0.058	0.037	0.038	0.039	0.052	0.057	0.054	0.025	0.616	0.053	0.052	0.035	0.042	0.035	0.052	0.055	0.05	0.022	0.6	0.056	0.053	0.039	0.044	0.038	0.059	0.072	0.041	0.022	0.574	0.049	0.048
Q9UHV9	0.049	0.049	0.045	0.046	0.037	0.159	0.02	0.596	0.058	0.038	0.036	0.047	0.045	0.037	0.038	0.109	0.014	0.578	0.039	0.023	0.028	0.032	0.042	0.037	0.134	0.016	0.632	0.014	0.036	0.024	0.03	0.026	0.039	0.06	0.078	0.018	0.675	0.034	0.04	0.035	0.046	0.037	0.046	0.041	0.096	0.028	0.578	0.012	0.038
P11234	0.287	0.23	0.178	0.112	0.067	0.028	0.015	0.001	0.209	0.188	0.166	0.161	0.114	0.066	0.043	0.042	0.012	0.005	0.209	0.153	0.158	0.141	0.092	0.063	0.043	0.018	0.004	0.249	0.198	0.141	0.18	0.077	0.076	0.023	0.053	0.01	0.002	0.184	0.179	0.152	0.143	0.089	0.099	0.097	0.026	0.017	0.011	0.121	0.211
Q96GY0	0.044	0.108	0.122	0.163	0.097	0.413	0.016	0.022	0.025	0.027	0.054	0.092	0.124	0.13	0.125	0.376	0.011	0.028	0.04	0.028	0.057	0.088	0.116	0.094	0.5	0.016	0.062	0.036	0.044	0.049	0.082	0.091	0.101	0.173	0.329	0.026	0.076	0.032	0.04	0.048	0.063	0.074	0.078	0.068	0.307	0.045	0.244	0.032	0.046
O00165	0.038	0.112	0.141	0.327	0.235	0.057	0.021	0.01	0.029	0.04	0.077	0.099	0.18	0.239	0.169	0.118	0.024	0.013	0.083	0.053	0.095	0.146	0.319	0.174	0.069	0.034	0.008	0.023	0.072	0.081	0.1	0.272	0.178	0.075	0.125	0.027	0.01	0.008	0.036	0.051	0.076	0.298	0.272	0.171	0.058	0.016	0.003	0.034	0.078
P18124	0.058	0.108	0.12	0.151	0.081	0.379	0.057	0.019	0.041	0.05	0.077	0.102	0.13	0.103	0.086	0.333	0.043	0.027	0.029	0.022	0.058	0.084	0.109	0.077	0.525	0.043	0.014	0.014	0.04	0.054	0.09	0.101	0.107	0.15	0.369	0.047	0.022	0.011	0.047	0.063	0.104	0.112	0.106	0.083	0.409	0.04	0.018	0.02	0.051
P13667	0.071	0.203	0.225	0.243	0.152	0.046	0.01	0.018	0.047	0.075	0.123	0.172	0.239	0.146	0.096	0.072	0.004	0.02	0.071	0.069	0.162	0.241	0.235	0.139	0.052	0.004	0.015	0.026	0.081	0.119	0.209	0.213	0.171	0.053	0.103	0.002	0.014	0.029	0.084	0.118	0.216	0.227	0.17	0.107	0.032	0.004	0.011	0.028	0.104
P42167	0.011	0.059	0.069	0.165	0.246	0.068	0.338	0.013	0.006	0.012	0.031	0.059	0.077	0.265	0.178	0.103	0.245	0.012	0.062	0.038	0.069	0.126	0.299	0.173	0.079	0.149	0.011	0.025	0.05	0.064	0.085	0.242	0.209	0.077	0.098	0.129	0.014	0.011	0.035	0.046	0.078	0.189	0.24	0.148	0.068	0.17	0.013	0.02	0.049
Q9Y230	0.053	0.067	0.068	0.099	0.114	0.196	0.196	0.197	0.043	0.036	0.043	0.055	0.06	0.095	0.15	0.124	0.188	0.208	0.038	0.026	0.034	0.042	0.069	0.092	0.223	0.179	0.277	0.032	0.036	0.032	0.042	0.046	0.064	0.169	0.123	0.151	0.285	0.023	0.026	0.026	0.035	0.042	0.069	0.084	0.287	0.2	0.204	0.025	0.027
P49368	0.077	0.075	0.071	0.087	0.104	0.135	0.026	0.399	0.06	0.047	0.046	0.053	0.054	0.08	0.103	0.097	0.023	0.438	0.057	0.033	0.046	0.051	0.076	0.081	0.198	0.021	0.417	0.034	0.051	0.04	0.053	0.047	0.073	0.113	0.124	0.02	0.436	0.045	0.056	0.044	0.052	0.05	0.075	0.102	0.119	0.024	0.417	0.04	0.057
P16403	0.01	0.055	0.059	0.174	0.15	0.113	0.425	0.017	0.006	0.012	0.028	0.046	0.057	0.173	0.237	0.091	0.322	0.013	0.033	0.021	0.046	0.07	0.161	0.238	0.164	0.212	0.05	0.021	0.035	0.047	0.062	0.115	0.114	0.262	0.115	0.175	0.053	0.007	0.021	0.028	0.042	0.092	0.127	0.096	0.296	0.277	0.055	0.01	0.02
Q14165	0.054	0.181	0.215	0.238	0.194	0.053	0.051	0.001	0.031	0.062	0.115	0.163	0.21	0.156	0.123	0.083	0.041	0.003	0.049	0.036	0.141	0.2	0.275	0.172	0.071	0.032	0.001	0.015	0.065	0.109	0.183	0.216	0.187	0.076	0.109	0.027	0.003	0.013	0.066	0.116	0.189	0.22	0.199	0.146	0.042	0.007	0.003	0.016	0.088
Q9Y5X2	0.042	0.084	0.077	0.125	0.143	0.33	0.097	0.071	0.044	0.052	0.071	0.083	0.084	0.121	0.155	0.221	0.068	0.085	0.039	0.019	0.049	0.064	0.085	0.099	0.356	0.108	0.164	0.026	0.05	0.046	0.065	0.065	0.08	0.166	0.208	0.101	0.177	0.024	0.071	0.061	0.065	0.058	0.082	0.081	0.221	0.131	0.176	0.011	0.06
Q8N2K0	0.095	0.195	0.215	0.221	0.181	0.052	0.024	0.003	0.053	0.082	0.13	0.15	0.187	0.147	0.111	0.08	0.023	0.014	0.086	0.069	0.174	0.208	0.227	0.14	0.058	0.018	0.001	0.029	0.101	0.149	0.198	0.192	0.165	0.061	0.09	0.015	0.002	0.026	0.093	0.134	0.184	0.193	0.179	0.124	0.036	0.016	0.004	0.02	0.133
P09661	0.028	0.062	0.054	0.072	0.032	0.404	0.228	0.051	0.01	0.014	0.023	0.037	0.048	0.057	0.08	0.36	0.246	0.099	0.012	0.009	0.017	0.029	0.05	0.044	0.523	0.18	0.126	0.007	0.012	0.012	0.023	0.028	0.037	0.295	0.257	0.199	0.137	0.009	0.013	0.009	0.016	0.014	0.028	0.023	0.5	0.238	0.138	0.002	0.009
O00159-3	0.158	0.218	0.215	0.148	0.126	0.05	0.041	0.007	0.094	0.103	0.128	0.17	0.162	0.104	0.098	0.078	0.031	0.012	0.107	0.058	0.158	0.221	0.161	0.13	0.066	0.046	0.019	0.052	0.113	0.126	0.213	0.124	0.135	0.06	0.102	0.04	0.016	0.056	0.127	0.129	0.175	0.123	0.131	0.121	0.05	0.04	0.018	0.034	0.132
P49821-2	0.039	0.112	0.138	0.339	0.227	0.064	0.081	0.004	0.029	0.034	0.067	0.098	0.164	0.244	0.157	0.109	0.071	0.014	0.081	0.036	0.081	0.131	0.31	0.172	0.08	0.078	0.005	0.028	0.067	0.081	0.097	0.292	0.199	0.069	0.094	0.065	0.002	0.014	0.049	0.056	0.07	0.276	0.266	0.181	0.052	0.038	0.002	0.011	0.054
P31040	0.05	0.128	0.148	0.351	0.234	0.062	0.009	0.004	0.034	0.042	0.072	0.1	0.175	0.262	0.173	0.121	0.01	0.017	0.098	0.059	0.091	0.15	0.327	0.182	0.069	0.008	0.004	0.053	0.075	0.08	0.11	0.292	0.205	0.073	0.103	0.005	0.006	0.016	0.045	0.055	0.075	0.272	0.271	0.175	0.052	0.01	0.03	0.032	0.058
P20042	0.048	0.075	0.075	0.116	0.15	0.342	0.074	0.095	0.031	0.033	0.043	0.055	0.064	0.124	0.198	0.226	0.045	0.153	0.019	0.009	0.021	0.034	0.068	0.122	0.404	0.071	0.247	0.012	0.023	0.022	0.031	0.038	0.077	0.205	0.23	0.074	0.293	0.014	0.032	0.028	0.036	0.035	0.053	0.079	0.292	0.158	0.294	0.006	0.022
Q06210-2	0.064	0.083	0.084	0.121	0.137	0.266	0.018	0.208	0.039	0.04	0.053	0.065	0.073	0.117	0.15	0.186	0.017	0.255	0.031	0.025	0.041	0.054	0.084	0.077	0.325	0.012	0.314	0.032	0.046	0.041	0.057	0.06	0.07	0.146	0.176	0.016	0.337	0.011	0.04	0.034	0.045	0.053	0.077	0.1	0.15	0.021	0.433	0.025	0.043
Q01518	0.094	0.075	0.068	0.055	0.044	0.025	0.009	0.616	0.061	0.058	0.052	0.057	0.052	0.039	0.034	0.023	0.009	0.607	0.055	0.029	0.047	0.049	0.056	0.046	0.018	0.009	0.624	0.043	0.06	0.042	0.049	0.032	0.051	0.026	0.023	0.007	0.662	0.041	0.052	0.045	0.055	0.044	0.064	0.058	0.013	0.013	0.584	0.029	0.052
Q15819	0.083	0.047	0.039	0.03	0.026	0.015	0.031	0.757	0.059	0.059	0.045	0.036	0.027	0.032	0.028	0.013	0.013	0.696	0.041	0.016	0.032	0.033	0.034	0.025	0.009	0.013	0.801	0.029	0.042	0.04	0.041	0.057	0.045	0.041	0.04	0.042	0.544	0.064	0.047	0.042	0.052	0.053	0.044	0.047	0.035	0.04	0.556	0.051	0.054
Q13642-1	0.164	0.227	0.198	0.106	0.073	0.078	0.014	0.025	0.031	0.045	0.07	0.089	0.111	0.131	0.136	0.33	0.007	0.035	0.03	0.015	0.05	0.069	0.109	0.099	0.482	0.011	0.11	0.008	0.034	0.045	0.063	0.081	0.096	0.21	0.311	0.013	0.127	0.008	0.033	0.036	0.055	0.054	0.062	0.069	0.154	0.021	0.477	0.011	0.038
P49588	0.077	0.047	0.037	0.031	0.031	0.008	0.017	0.729	0.063	0.051	0.039	0.035	0.026	0.022	0.026	0.007	0.014	0.703	0.051	0.03	0.038	0.033	0.035	0.023	0.006	0.013	0.755	0.033	0.06	0.036	0.038	0.024	0.028	0.016	0.012	0.009	0.74	0.042	0.054	0.035	0.041	0.035	0.048	0.052	0.017	0.013	0.639	0.016	0.049
P46063	0.026	0.065	0.071	0.145	0.197	0.179	0.268	0.037	0.017	0.023	0.039	0.058	0.072	0.164	0.219	0.137	0.217	0.047	0.02	0.011	0.027	0.038	0.084	0.117	0.097	0.322	0.271	0.011	0.021	0.025	0.032	0.062	0.063	0.148	0.069	0.298	0.263	0.008	0.016	0.014	0.02	0.036	0.057	0.07	0.092	0.421	0.294	0.008	0.016
P47813	0.092	0.077	0.058	0.061	0.022	0.367	0.061	0.26	0.064	0.05	0.041	0.055	0.057	0.061	0.049	0.301	0.035	0.284	0.038	0.022	0.027	0.035	0.039	0.04	0.519	0.046	0.229	0.011	0.031	0.021	0.037	0.027	0.044	0.174	0.357	0.046	0.237	0.023	0.039	0.034	0.043	0.038	0.05	0.048	0.37	0.058	0.274	0.012	0.024
Q9NRR3	0.221	0.224	0.192	0.125	0.072	0.032	0.007	0.01	0.158	0.14	0.177	0.184	0.153	0.078	0.056	0.05	0.003	0	0.207	0.139	0.203	0.171	0.094	0.08	0.034	0.009	0.005	0.131	0.147	0.125	0.152	0.101	0.093	0.048	0.075	0.014	0.122	0.107	0.162	0.157	0.171	0.111	0.105	0.089	0.046	0.003	0.055	0.118	0.198
P61018	0.22	0.333	0.191	0.099	0.075	0.028	0.01	0.016	0.121	0.196	0.254	0.197	0.099	0.05	0.04	0.027	0.005	0.011	0.134	0.119	0.256	0.174	0.116	0.082	0.043	0.006	0.028	0.061	0.197	0.23	0.222	0.099	0.077	0.028	0.055	0.004	0.02	0.095	0.208	0.197	0.174	0.096	0.078	0.074	0.032	0.004	0.029	0.083	0.28
P01111	0.317	0.215	0.181	0.105	0.072	0.019	0.005	0.042	0.17	0.149	0.138	0.123	0.098	0.069	0.049	0.061	0.016	0.076	0.212	0.169	0.147	0.122	0.096	0.06	0.036	0.004	0.04	0.148	0.199	0.165	0.149	0.08	0.087	0.029	0.061	0.006	0.054	0.183	0.166	0.12	0.119	0.103	0.116	0.086	0.026	0.011	0.047	0.135	0.189
P05386	0.086	0.128	0.118	0.13	0.112	0.262	0.052	0.05	0.051	0.057	0.077	0.094	0.108	0.091	0.087	0.34	0.043	0.052	0.039	0.036	0.071	0.106	0.123	0.077	0.51	0.038	0.023	0.026	0.045	0.058	0.13	0.115	0.118	0.119	0.277	0.043	0.045	0.012	0.052	0.069	0.113	0.128	0.12	0.087	0.353	0.039	0.024	0.037	0.056
P51114	0.034	0.048	0.059	0.101	0.082	0.571	0.079	0.026	0.023	0.03	0.066	0.096	0.121	0.108	0.093	0.422	0.07	0.041	0.021	0.019	0.033	0.068	0.094	0.079	0.62	0.056	0.023	0.032	0.033	0.027	0.066	0.051	0.103	0.187	0.432	0.051	0.045	0.021	0.035	0.034	0.061	0.073	0.079	0.083	0.44	0.1	0.064	0.002	0.03
P10606	0.042	0.114	0.135	0.331	0.235	0.057	0.056	0.002	0.025	0.033	0.069	0.098	0.171	0.255	0.173	0.112	0.05	0.002	0.101	0.063	0.088	0.128	0.311	0.16	0.064	0.057	0.001	0.035	0.065	0.079	0.102	0.305	0.198	0.061	0.092	0.046	0.003	0.01	0.048	0.054	0.074	0.288	0.289	0.191	0.06	0.006	0.001	0.037	0.073
P06396-2	0.103	0.076	0.06	0.039	0.033	0.011	0.022	0.621	0.069	0.061	0.056	0.055	0.042	0.036	0.034	0.022	0.021	0.588	0.074	0.047	0.051	0.044	0.039	0.033	0.011	0.071	0.571	0.056	0.069	0.045	0.05	0.03	0.036	0.02	0.021	0.068	0.591	0.076	0.07	0.048	0.049	0.037	0.052	0.053	0.029	0.03	0.557	0.068	0.06
P56181-2	0.031	0.123	0.151	0.338	0.188	0.062	0.086	0.005	0.017	0.024	0.055	0.091	0.171	0.271	0.174	0.123	0.076	0.003	0.093	0.051	0.083	0.129	0.299	0.169	0.071	0.103	0.009	0.042	0.064	0.071	0.099	0.284	0.183	0.068	0.092	0.081	0.005	0.011	0.036	0.047	0.069	0.274	0.259	0.162	0.049	0.079	0.005	0.023	0.053
O00231	0.059	0.047	0.044	0.043	0.049	0.118	0.028	0.615	0.055	0.05	0.041	0.044	0.038	0.048	0.067	0.062	0.028	0.551	0.043	0.019	0.038	0.039	0.052	0.068	0.14	0.021	0.573	0.023	0.042	0.032	0.04	0.031	0.047	0.148	0.075	0.022	0.538	0.026	0.044	0.035	0.045	0.044	0.064	0.084	0.125	0.028	0.467	0.013	0.039
Q13561	0.081	0.073	0.068	0.061	0.071	0.142	0.031	0.459	0.055	0.046	0.056	0.066	0.062	0.056	0.112	0.069	0.026	0.452	0.062	0.034	0.051	0.052	0.068	0.088	0.113	0.034	0.451	0.037	0.061	0.048	0.052	0.039	0.065	0.159	0.072	0.038	0.418	0.036	0.054	0.042	0.055	0.045	0.063	0.07	0.107	0.045	0.447	0.013	0.052
P46459	0.179	0.178	0.152	0.149	0.129	0.164	0.014	0.015	0.058	0.068	0.101	0.118	0.136	0.149	0.183	0.151	0.016	0.021	0.059	0.032	0.078	0.091	0.164	0.167	0.313	0.013	0.044	0.033	0.083	0.089	0.11	0.11	0.146	0.182	0.178	0.013	0.041	0.014	0.023	0.03	0.062	0.103	0.149	0.196	0.293	0.011	0.091	0.009	0.058
P18031	0.069	0.192	0.203	0.236	0.179	0.05	0.025	0.003	0.046	0.078	0.128	0.163	0.202	0.165	0.119	0.078	0.017	0.002	0.07	0.051	0.155	0.202	0.238	0.157	0.075	0.018	0.003	0.038	0.092	0.134	0.189	0.195	0.164	0.071	0.104	0.012	0.004	0.018	0.084	0.113	0.184	0.194	0.178	0.132	0.052	0.009	0.005	0.031	0.102
Q9Y5M8	0.062	0.191	0.203	0.223	0.19	0.051	0.043	0.003	0.034	0.065	0.122	0.166	0.207	0.17	0.116	0.079	0.031	0.001	0.064	0.044	0.142	0.21	0.252	0.163	0.081	0.03	0.002	0.021	0.072	0.122	0.174	0.205	0.179	0.072	0.1	0.023	0.002	0.029	0.078	0.118	0.189	0.204	0.179	0.135	0.04	0.021	0.001	0.016	0.085
Q86V48	0.048	0.136	0.146	0.187	0.147	0.163	0.098	0.021	0.034	0.039	0.066	0.11	0.138	0.16	0.191	0.148	0.071	0.019	0.052	0.028	0.061	0.098	0.163	0.17	0.275	0.082	0.027	0.04	0.047	0.049	0.091	0.117	0.147	0.181	0.189	0.073	0.03	0.032	0.04	0.047	0.076	0.096	0.125	0.124	0.267	0.137	0.04	0.028	0.048
Q8TBA6	0.067	0.175	0.182	0.264	0.207	0.06	0.012	0.009	0.05	0.071	0.126	0.159	0.187	0.183	0.117	0.083	0.004	0.008	0.108	0.131	0.258	0.184	0.129	0.084	0.039	0.008	0.011	0.06	0.135	0.223	0.224	0.133	0.09	0.034	0.067	0.005	0.009	0.058	0.173	0.214	0.179	0.14	0.106	0.075	0.03	0.01	0.007	0.05	0.233
Q13442	0.043	0.075	0.07	0.081	0.035	0.374	0.122	0.177	0.034	0.032	0.039	0.051	0.053	0.062	0.078	0.339	0.076	0.223	0.03	0.018	0.034	0.046	0.062	0.052	0.515	0.078	0.158	0.017	0.029	0.025	0.041	0.041	0.06	0.157	0.369	0.075	0.173	0.021	0.03	0.029	0.047	0.041	0.056	0.059	0.351	0.133	0.236	0.025	0.034
P14314-2	0.088	0.187	0.221	0.222	0.153	0.044	0.007	0.035	0.055	0.084	0.132	0.171	0.226	0.139	0.091	0.069	0.006	0.032	0.09	0.086	0.169	0.235	0.209	0.121	0.051	0.005	0.023	0.035	0.097	0.135	0.212	0.188	0.15	0.047	0.091	0.004	0.019	0.03	0.094	0.125	0.208	0.206	0.162	0.104	0.03	0.011	0.02	0.042	0.112
P25789	0.062	0.042	0.038	0.039	0.039	0.137	0.015	0.631	0.038	0.036	0.041	0.038	0.038	0.039	0.052	0.077	0.02	0.607	0.042	0.019	0.036	0.033	0.045	0.052	0.153	0.017	0.586	0.015	0.044	0.032	0.036	0.029	0.041	0.146	0.093	0.021	0.517	0.024	0.044	0.04	0.043	0.041	0.05	0.06	0.121	0.028	0.526	0.014	0.04
P51572	0.123	0.24	0.209	0.19	0.141	0.044	0.015	0.005	0.076	0.112	0.167	0.18	0.178	0.12	0.083	0.059	0.011	0.004	0.109	0.124	0.205	0.204	0.159	0.105	0.052	0.012	0.004	0.066	0.134	0.166	0.225	0.15	0.119	0.044	0.073	0.008	0.003	0.058	0.147	0.162	0.194	0.156	0.125	0.089	0.031	0.008	0.003	0.048	0.169
Q13509	0.054	0.063	0.057	0.058	0.059	0.04	0.036	0.558	0.045	0.036	0.035	0.037	0.031	0.039	0.052	0.028	0.028	0.655	0.048	0.028	0.039	0.034	0.054	0.056	0.026	0.019	0.679	0.026	0.04	0.034	0.04	0.033	0.051	0.04	0.024	0.018	0.678	0.031	0.048	0.033	0.04	0.046	0.082	0.116	0.075	0.036	0.473	0.053	0.048
P31150	0.075	0.039	0.031	0.018	0.015	0.014	0.013	0.774	0.063	0.043	0.036	0.032	0.024	0.018	0.017	0.007	0.013	0.744	0.062	0.026	0.031	0.023	0.023	0.018	0.005	0.004	0.802	0.047	0.06	0.038	0.035	0.019	0.021	0.009	0.007	0.007	0.764	0.131	0.053	0.034	0.034	0.026	0.036	0.025	0.006	0.009	0.591	0.029	0.041
P15880	0.048	0.089	0.111	0.12	0.074	0.43	0.049	0.065	0.032	0.036	0.05	0.072	0.094	0.087	0.073	0.427	0.035	0.083	0.038	0.023	0.051	0.081	0.107	0.068	0.576	0.021	0.036	0.017	0.035	0.044	0.075	0.088	0.104	0.153	0.401	0.029	0.046	0.012	0.041	0.049	0.083	0.104	0.111	0.098	0.453	0.046	0.049	0.009	0.032
Q9UBE0	0.023	0.019	0.017	0.017	0.018	0.01	0.021	0.873	0.023	0.018	0.016	0.016	0.014	0.018	0.022	0.005	0.018	0.846	0.014	0.009	0.011	0.013	0.016	0.019	0.005	0.015	0.898	0.009	0.015	0.013	0.015	0.013	0.016	0.019	0.012	0.017	0.892	0.017	0.02	0.016	0.018	0.018	0.029	0.033	0.025	0.018	0.82	0.023	0.012
Q12905	0.022	0.033	0.037	0.053	0.044	0.356	0.38	0.062	0.013	0.018	0.029	0.038	0.05	0.05	0.06	0.285	0.33	0.124	0.012	0.007	0.015	0.022	0.034	0.035	0.323	0.366	0.171	0.008	0.011	0.013	0.017	0.02	0.031	0.159	0.201	0.339	0.186	0.011	0.012	0.015	0.028	0.028	0.033	0.046	0.247	0.368	0.198	0.009	0.016
Q96AY3	0.081	0.187	0.244	0.259	0.16	0.041	0.005	0.018	0.042	0.065	0.118	0.165	0.25	0.155	0.105	0.08	0.004	0.018	0.074	0.07	0.149	0.25	0.235	0.136	0.056	0.008	0.014	0.038	0.076	0.111	0.207	0.221	0.175	0.053	0.1	0.007	0.014	0.033	0.08	0.112	0.212	0.23	0.169	0.104	0.027	0.006	0.011	0.034	0.095
P13861	0.145	0.162	0.151	0.111	0.099	0.063	0.059	0.169	0.118	0.111	0.119	0.128	0.107	0.073	0.077	0.058	0.042	0.159	0.135	0.107	0.123	0.133	0.099	0.083	0.046	0.049	0.153	0.135	0.124	0.104	0.139	0.084	0.096	0.051	0.069	0.044	0.152	0.085	0.102	0.089	0.111	0.083	0.095	0.097	0.053	0.067	0.177	0.078	0.106
P62195-2	0.065	0.066	0.053	0.063	0.065	0.127	0.047	0.497	0.056	0.051	0.044	0.047	0.044	0.05	0.069	0.058	0.03	0.55	0.055	0.035	0.042	0.043	0.063	0.077	0.136	0.021	0.539	0.021	0.049	0.036	0.044	0.038	0.054	0.137	0.077	0.022	0.512	0.016	0.041	0.038	0.045	0.045	0.074	0.098	0.137	0.029	0.466	0.021	0.041
Q96CS3	0.053	0.157	0.167	0.231	0.214	0.076	0.034	0.009	0.049	0.076	0.126	0.155	0.182	0.167	0.117	0.082	0.024	0.005	0.069	0.055	0.148	0.192	0.234	0.158	0.073	0.026	0.005	0.041	0.099	0.136	0.18	0.19	0.164	0.061	0.089	0.016	0.003	0.021	0.094	0.119	0.177	0.194	0.184	0.134	0.047	0.01	0.004	0.027	0.114
P52926	0.017	0.061	0.064	0.162	0.152	0.1	0.425	0.032	0.01	0.015	0.027	0.048	0.063	0.172	0.225	0.069	0.339	0.024	0.018	0.007	0.026	0.034	0.084	0.129	0.066	0.457	0.173	0.008	0.021	0.023	0.037	0.062	0.063	0.155	0.068	0.379	0.173	0.002	0.009	0.011	0.011	0.031	0.039	0.043	0.069	0.587	0.174	0.004	0.01
Q13162	0.076	0.17	0.219	0.234	0.165	0.045	0.008	0.02	0.038	0.065	0.117	0.176	0.251	0.151	0.105	0.078	0.002	0.017	0.058	0.039	0.139	0.234	0.261	0.159	0.077	0.006	0.018	0.017	0.072	0.113	0.205	0.211	0.184	0.058	0.105	0.008	0.014	0.033	0.073	0.115	0.215	0.224	0.174	0.115	0.05	0.004	0.013	0.037	0.083
Q9NUQ9	0.087	0.101	0.081	0.06	0.042	0.011	0.024	0.501	0.077	0.076	0.065	0.068	0.051	0.036	0.029	0.015	0.015	0.543	0.076	0.047	0.071	0.062	0.051	0.039	0.015	0.011	0.565	0.026	0.072	0.065	0.074	0.04	0.041	0.023	0.024	0.01	0.563	0.062	0.069	0.055	0.062	0.039	0.044	0.041	0.01	0.012	0.562	0.025	0.07
P52434	0.022	0.033	0.033	0.068	0.095	0.1	0.236	0.393	0.022	0.032	0.037	0.042	0.045	0.073	0.125	0.118	0.239	0.27	0.023	0.014	0.034	0.04	0.047	0.06	0.125	0.262	0.386	0.009	0.016	0.015	0.018	0.028	0.034	0.121	0.069	0.226	0.41	0.015	0.025	0.023	0.033	0.042	0.069	0.079	0.176	0.217	0.341	0.013	0.02
Q9Y3F4	0.109	0.059	0.053	0.052	0.056	0.121	0.049	0.499	0.089	0.068	0.051	0.051	0.044	0.043	0.06	0.073	0.043	0.423	0.048	0.026	0.03	0.031	0.041	0.049	0.039	0.05	0.679	0.047	0.046	0.028	0.033	0.024	0.045	0.04	0.037	0.044	0.653	0.046	0.047	0.03	0.031	0.028	0.042	0.056	0.04	0.082	0.588	0.039	0.043
Q9BW91-2	0.066	0.121	0.132	0.238	0.161	0.063	0.009	0.182	0.038	0.043	0.068	0.101	0.143	0.142	0.112	0.079	0.023	0.237	0.094	0.075	0.104	0.137	0.206	0.119	0.052	0.011	0.174	0.062	0.073	0.076	0.113	0.204	0.145	0.059	0.081	0.01	0.173	0.033	0.059	0.069	0.105	0.206	0.191	0.119	0.038	0.009	0.161	0.036	0.074
Q9Y5K8	0.273	0.195	0.095	0.065	0.04	0.049	0.063	0.179	0.16	0.16	0.132	0.094	0.058	0.042	0.044	0.037	0.04	0.215	0.161	0.127	0.164	0.099	0.059	0.048	0.035	0.073	0.21	0.068	0.192	0.151	0.123	0.053	0.046	0.031	0.046	0.058	0.207	0.131	0.207	0.152	0.124	0.075	0.061	0.051	0.027	0.032	0.163	0.057	0.199
Q13404	0.087	0.051	0.039	0.034	0.032	0.019	0.016	0.713	0.062	0.062	0.052	0.042	0.048	0.046	0.03	0.036	0.016	0.619	0.056	0.033	0.045	0.032	0.044	0.031	0.032	0.018	0.642	0.046	0.076	0.055	0.065	0.098	0.073	0.032	0.044	0.03	0.448	0.067	0.072	0.038	0.079	0.068	0.075	0.038	0.012	0.015	0.537	0.043	0.053
P09960	0.057	0.032	0.027	0.022	0.016	0.009	0.01	0.822	0.06	0.042	0.034	0.027	0.023	0.014	0.018	0.012	0.01	0.769	0.04	0.02	0.026	0.02	0.017	0.012	0.007	0.006	0.846	0.022	0.036	0.027	0.03	0.021	0.02	0.012	0.013	0.009	0.787	0.035	0.042	0.028	0.029	0.023	0.026	0.023	0.013	0.017	0.735	0.025	0.029
P25685	0.063	0.094	0.094	0.151	0.135	0.319	0.053	0.052	0.036	0.04	0.052	0.073	0.095	0.128	0.178	0.237	0.034	0.1	0.046	0.037	0.063	0.086	0.122	0.137	0.357	0.062	0.083	0.03	0.049	0.048	0.082	0.094	0.106	0.202	0.198	0.055	0.097	0.017	0.043	0.048	0.064	0.09	0.114	0.137	0.269	0.069	0.081	0.015	0.044
P38117	0.054	0.131	0.15	0.35	0.225	0.058	0.008	0.007	0.036	0.042	0.073	0.101	0.178	0.263	0.172	0.116	0.004	0.011	0.104	0.053	0.097	0.149	0.337	0.167	0.073	0.009	0.011	0.041	0.077	0.084	0.113	0.323	0.195	0.064	0.094	0.003	0.011	0.011	0.053	0.056	0.078	0.298	0.275	0.162	0.045	0.005	0.006	0.023	0.063
Q8NHZ8	0.028	0.025	0.027	0.033	0.041	0.075	0.356	0.378	0.038	0.035	0.035	0.035	0.034	0.034	0.099	0.045	0.308	0.335	0.036	0.025	0.033	0.028	0.052	0.078	0.119	0.267	0.353	0.025	0.035	0.034	0.039	0.04	0.041	0.127	0.05	0.206	0.322	0.023	0.029	0.028	0.041	0.035	0.042	0.059	0.164	0.292	0.287	0.018	0.028
Q9UHB9	0.066	0.086	0.08	0.093	0.11	0.151	0.115	0.287	0.042	0.045	0.054	0.068	0.065	0.082	0.122	0.109	0.078	0.334	0.047	0.033	0.08	0.124	0.151	0.148	0.249	0.037	0.128	0.017	0.047	0.067	0.103	0.121	0.123	0.176	0.17	0.033	0.135	0.02	0.045	0.063	0.112	0.124	0.13	0.11	0.218	0.05	0.128	0.015	0.055
Q6PKG0	0.054	0.077	0.083	0.086	0.068	0.481	0.061	0.075	0.045	0.047	0.048	0.069	0.074	0.071	0.066	0.429	0.047	0.099	0.031	0.021	0.037	0.054	0.071	0.051	0.637	0.034	0.061	0.028	0.031	0.032	0.056	0.051	0.071	0.167	0.451	0.037	0.071	0.042	0.035	0.036	0.055	0.052	0.065	0.058	0.456	0.075	0.119	0.022	0.036
O43242	0.075	0.063	0.055	0.057	0.068	0.148	0.042	0.464	0.043	0.034	0.037	0.042	0.034	0.041	0.07	0.058	0.026	0.588	0.044	0.025	0.044	0.042	0.052	0.071	0.129	0.022	0.533	0.023	0.039	0.033	0.039	0.033	0.046	0.143	0.074	0.023	0.537	0.028	0.035	0.028	0.038	0.038	0.067	0.078	0.122	0.029	0.468	0.021	0.052
Q12824	0.012	0.055	0.056	0.118	0.173	0.119	0.426	0.032	0.012	0.012	0.026	0.041	0.052	0.139	0.244	0.079	0.335	0.035	0.014	0.012	0.017	0.022	0.045	0.122	0.118	0.409	0.222	0.009	0.013	0.013	0.022	0.034	0.042	0.198	0.068	0.4	0.209	0.008	0.01	0.011	0.014	0.025	0.043	0.064	0.119	0.506	0.208	0.007	0.011
P82979	0.006	0.023	0.024	0.07	0.088	0.368	0.4	0.027	0.006	0.005	0.01	0.022	0.039	0.114	0.203	0.148	0.416	0.052	0.007	0.005	0.006	0.011	0.022	0.026	0.511	0.27	0.074	0.005	0.007	0.005	0.012	0.019	0.022	0.492	0.147	0.241	0.069	0.004	0.009	0.019	0.004	0.014	0.027	0.02	0.557	0.252	0.052	0.007	0.005
P61006	0.242	0.228	0.167	0.142	0.109	0.043	0.012	0.007	0.165	0.161	0.153	0.146	0.121	0.092	0.067	0.047	0.014	0.007	0.21	0.176	0.182	0.156	0.125	0.088	0.037	0.01	0.008	0.156	0.201	0.147	0.173	0.106	0.091	0.034	0.062	0.005	0.006	0.136	0.216	0.154	0.143	0.106	0.115	0.094	0.031	0.005	0.006	0.105	0.213
Q9BXF6	0.125	0.178	0.164	0.152	0.101	0.115	0.036	0.028	0.125	0.117	0.124	0.126	0.113	0.115	0.102	0.077	0.025	0.038	0.146	0.106	0.115	0.103	0.1	0.088	0.122	0.032	0.026	0.153	0.172	0.106	0.11	0.084	0.077	0.052	0.081	0.03	0.026	0.207	0.187	0.115	0.099	0.074	0.077	0.066	0.096	0.023	0.027	0.225	0.204
Q9NTJ3	0.049	0.104	0.109	0.162	0.171	0.3	0.064	0.019	0.033	0.039	0.058	0.08	0.104	0.155	0.228	0.221	0.049	0.029	0.033	0.023	0.046	0.071	0.122	0.155	0.428	0.058	0.054	0.021	0.034	0.042	0.065	0.095	0.102	0.273	0.244	0.057	0.061	0.017	0.03	0.035	0.056	0.072	0.084	0.078	0.433	0.081	0.1	0.014	0.038
P09429	0.03	0.092	0.096	0.244	0.203	0.164	0.126	0.028	0.016	0.019	0.038	0.067	0.091	0.236	0.262	0.133	0.094	0.03	0.021	0.009	0.032	0.051	0.158	0.207	0.139	0.159	0.194	0.01	0.021	0.024	0.04	0.111	0.11	0.249	0.095	0.136	0.19	0.011	0.018	0.015	0.023	0.054	0.1	0.083	0.134	0.247	0.307	0.004	0.014
Q6P5R6	0.06	0.129	0.153	0.164	0.031	0.364	0.062	0.026	0.028	0.038	0.068	0.104	0.123	0.115	0.103	0.328	0.042	0.043	0.027	0.016	0.065	0.108	0.134	0.078	0.498	0.037	0.016	0.014	0.039	0.06	0.105	0.115	0.115	0.133	0.351	0.039	0.02	0.003	0.047	0.063	0.123	0.131	0.128	0.093	0.335	0.054	0.033	0.012	0.072
P84085	0.04	0.064	0.065	0.115	0.111	0.035	0.042	0.376	0.071	0.058	0.06	0.058	0.054	0.055	0.067	0.03	0.023	0.52	0.065	0.036	0.07	0.065	0.09	0.076	0.031	0.021	0.502	0.017	0.038	0.05	0.045	0.056	0.063	0.051	0.039	0.019	0.64	0.019	0.056	0.048	0.049	0.051	0.06	0.082	0.041	0.013	0.49	0.018	0.053
Q9NZW5	0.217	0.227	0.187	0.117	0.084	0.044	0.034	0.023	0.151	0.141	0.153	0.164	0.133	0.078	0.063	0.057	0.024	0.022	0.194	0.103	0.177	0.182	0.114	0.084	0.056	0.031	0.015	0.11	0.157	0.143	0.186	0.098	0.094	0.046	0.082	0.027	0.016	0.088	0.158	0.138	0.161	0.102	0.113	0.097	0.044	0.041	0.015	0.046	0.16
P11233	0.267	0.254	0.196	0.113	0.082	0.027	0.008	0.001	0.163	0.177	0.165	0.16	0.128	0.071	0.05	0.043	0.006	0.003	0.214	0.13	0.209	0.175	0.119	0.08	0.034	0.007	0.001	0.167	0.196	0.152	0.193	0.094	0.091	0.03	0.066	0.005	0.001	0.124	0.201	0.171	0.174	0.108	0.109	0.08	0.021	0.007	0.004	0.182	0.211
Q9C0C2	0.06	0.086	0.093	0.127	0.156	0.183	0.096	0.172	0.044	0.041	0.055	0.073	0.085	0.13	0.173	0.135	0.08	0.184	0.06	0.04	0.056	0.076	0.094	0.097	0.204	0.108	0.218	0.055	0.05	0.042	0.07	0.057	0.091	0.114	0.156	0.107	0.246	0.041	0.042	0.04	0.056	0.061	0.081	0.079	0.292	0.132	0.173	0.032	0.041
Q8IY33	0.066	0.152	0.175	0.183	0.131	0.154	0.074	0.006	0.04	0.057	0.091	0.135	0.163	0.143	0.142	0.158	0.058	0.007	0.067	0.05	0.1	0.128	0.158	0.132	0.209	0.063	0.018	0.049	0.069	0.08	0.126	0.129	0.14	0.13	0.172	0.065	0.013	0.047	0.077	0.086	0.125	0.12	0.123	0.119	0.169	0.066	0.016	0.049	0.084
Q96KP4	0.088	0.044	0.031	0.022	0.019	0.003	0.01	0.774	0.055	0.046	0.036	0.029	0.02	0.015	0.018	0.008	0.018	0.747	0.053	0.03	0.034	0.031	0.025	0.019	0.004	0.01	0.779	0.048	0.053	0.032	0.029	0.017	0.023	0.013	0.008	0.011	0.763	0.053	0.05	0.027	0.033	0.027	0.033	0.031	0.01	0.01	0.747	0.038	0.039
P51809	0.432	0.304	0.109	0.042	0.03	0.012	0.006	0.01	0.242	0.254	0.197	0.125	0.058	0.039	0.025	0.02	0.007	0.019	0.278	0.259	0.236	0.101	0.043	0.025	0.015	0.004	0.009	0.101	0.291	0.25	0.147	0.053	0.043	0.016	0.045	0.004	0.007	0.112	0.304	0.205	0.167	0.069	0.057	0.046	0.015	0.003	0.005	0.119	0.307
P62906	0.063	0.115	0.131	0.134	0.098	0.371	0.059	0.022	0.036	0.053	0.072	0.102	0.131	0.101	0.081	0.331	0.046	0.03	0.032	0.023	0.067	0.1	0.113	0.077	0.502	0.044	0.017	0.022	0.046	0.059	0.1	0.103	0.106	0.139	0.353	0.043	0.02	0.011	0.043	0.062	0.112	0.114	0.109	0.085	0.385	0.037	0.019	0.011	0.058
Q9BYG4	0.2	0.212	0.195	0.129	0.08	0.087	0.023	0.013	0.128	0.114	0.14	0.166	0.15	0.091	0.075	0.086	0.019	0.023	0.163	0.123	0.132	0.166	0.103	0.076	0.112	0.047	0.037	0.167	0.129	0.11	0.152	0.093	0.094	0.061	0.102	0.04	0.041	0.167	0.132	0.101	0.126	0.098	0.106	0.105	0.094	0.035	0.038	0.123	0.121
Q9GZY6	0.236	0.218	0.187	0.111	0.067	0.024	0.036	0.006	0.146	0.144	0.154	0.148	0.144	0.078	0.058	0.054	0.03	0.027	0.166	0.129	0.137	0.131	0.086	0.064	0.055	0.023	0.006	0.189	0.17	0.119	0.17	0.087	0.084	0.041	0.064	0.025	0.007	0.217	0.176	0.151	0.145	0.078	0.09	0.073	0.03	0.021	0.012	0.175	0.174
P11177-2	0.046	0.113	0.14	0.327	0.24	0.07	0.02	0.007	0.032	0.041	0.076	0.102	0.18	0.258	0.17	0.117	0.008	0.004	0.101	0.06	0.094	0.144	0.325	0.172	0.073	0.009	0.009	0.05	0.077	0.085	0.106	0.305	0.198	0.073	0.093	0.004	0.003	0.012	0.046	0.057	0.085	0.286	0.272	0.178	0.053	0.005	0.003	0.015	0.058
Q15155	0.059	0.174	0.199	0.262	0.153	0.064	0.036	0.007	0.033	0.055	0.102	0.171	0.256	0.155	0.109	0.083	0.028	0.015	0.056	0.053	0.136	0.192	0.21	0.168	0.085	0.028	0.091	0.03	0.068	0.107	0.205	0.224	0.18	0.074	0.095	0.009	0.001	0.037	0.076	0.113	0.144	0.21	0.188	0.132	0.062	0.035	0.008	0.03	0.101
Q15121	0.066	0.033	0.029	0.028	0.035	0.016	0.032	0.753	0.062	0.044	0.033	0.028	0.019	0.015	0.015	0.008	0.017	0.745	0.055	0.03	0.033	0.029	0.024	0.017	0.018	0.012	0.787	0.027	0.054	0.029	0.026	0.019	0.019	0.014	0.005	0.013	0.791	0.01	0.034	0.022	0.029	0.031	0.04	0.037	0.041	0.01	0.736	0.006	0.022
Q96E39	0.036	0.096	0.11	0.063	0.032	0.265	0.303	0.018	0.037	0.037	0.035	0.046	0.049	0.048	0.056	0.306	0.349	0.025	0.013	0.014	0.025	0.027	0.038	0.03	0.667	0.196	0.023	0.009	0.013	0.017	0.021	0.031	0.037	0.301	0.377	0.192	0.026	0.007	0.011	0.017	0.027	0.028	0.04	0.029	0.618	0.208	0.023	0.006	0.019
Q14683	0.02	0.059	0.065	0.137	0.16	0.172	0.349	0.019	0.016	0.019	0.033	0.053	0.062	0.163	0.237	0.131	0.249	0.019	0.023	0.015	0.031	0.045	0.088	0.137	0.399	0.201	0.044	0.012	0.022	0.026	0.039	0.07	0.07	0.313	0.207	0.188	0.048	0.008	0.016	0.019	0.028	0.038	0.053	0.044	0.498	0.237	0.056	0.011	0.022
Q9P2W9	0.064	0.213	0.221	0.227	0.172	0.057	0.024	0.004	0.063	0.101	0.155	0.18	0.182	0.126	0.09	0.063	0.014	0.007	0.11	0.12	0.21	0.208	0.16	0.108	0.054	0.017	0.007	0.07	0.126	0.161	0.21	0.15	0.123	0.05	0.082	0.013	0.005	0.067	0.152	0.152	0.199	0.148	0.126	0.092	0.03	0.01	0.009	0.064	0.173
Q15404	0.164	0.221	0.187	0.157	0.037	0.125	0.066	0.013	0.105	0.112	0.124	0.136	0.126	0.118	0.118	0.093	0.038	0.016	0.104	0.034	0.125	0.146	0.148	0.12	0.179	0.077	0.065	0.031	0.112	0.105	0.133	0.096	0.122	0.106	0.131	0.077	0.077	0.054	0.109	0.092	0.125	0.096	0.118	0.106	0.097	0.094	0.076	0.022	0.101
P35527	0.018	0.083	0.067	0.104	0.406	0.077	0.119	0.086	0.112	0.067	0.075	0.122	0.051	0.085	0.07	0.101	0.098	0.217	0.087	0.128	0.049	0.172	0.043	0.076	0.074	0.089	0.216	0.126	0.101	0.074	0.072	0.223	0.083	0.058	0.064	0.055	0.118	0.071	0.068	0.062	0.1	0.085	0.17	0.098	0.104	0.164	0.065	0.062	0.169
P84103-2	0.039	0.063	0.071	0.087	0.069	0.339	0.238	0.088	0.022	0.025	0.035	0.049	0.064	0.074	0.078	0.319	0.22	0.106	0.025	0.019	0.032	0.046	0.061	0.054	0.427	0.174	0.122	0.013	0.019	0.023	0.041	0.046	0.056	0.184	0.28	0.181	0.141	0.005	0.012	0.017	0.029	0.032	0.042	0.048	0.236	0.364	0.186	0.015	0.017
P02786	0.33	0.295	0.137	0.093	0.073	0.022	0.005	0.004	0.169	0.228	0.227	0.139	0.075	0.056	0.038	0.024	0.003	0.004	0.274	0.134	0.214	0.123	0.082	0.054	0.03	0.004	0.006	0.082	0.289	0.223	0.15	0.069	0.057	0.019	0.043	0.002	0.005	0.092	0.309	0.207	0.128	0.059	0.051	0.043	0.02	0.003	0.007	0.073	0.355
Q92522	0.018	0.06	0.061	0.148	0.095	0.179	0.406	0.023	0.009	0.015	0.028	0.048	0.056	0.15	0.201	0.147	0.309	0.023	0.026	0.021	0.049	0.071	0.108	0.119	0.351	0.2	0.044	0.021	0.03	0.04	0.065	0.093	0.092	0.185	0.238	0.19	0.049	0.011	0.027	0.04	0.065	0.076	0.082	0.063	0.333	0.253	0.045	0.018	0.032
P39023	0.048	0.109	0.123	0.139	0.101	0.363	0.061	0.027	0.037	0.049	0.069	0.101	0.132	0.108	0.084	0.328	0.049	0.036	0.036	0.027	0.06	0.088	0.112	0.078	0.539	0.041	0.017	0.02	0.042	0.057	0.094	0.102	0.105	0.146	0.362	0.042	0.024	0.02	0.048	0.061	0.11	0.122	0.115	0.088	0.384	0.045	0.02	0.016	0.046
P61204	0.064	0.082	0.06	0.063	0.057	0.024	0.016	0.642	0.099	0.093	0.085	0.069	0.045	0.043	0.039	0.017	0.012	0.469	0.03	0.011	0.033	0.034	0.057	0.053	0.031	0.013	0.736	0.012	0.054	0.057	0.055	0.046	0.051	0.03	0.024	0.01	0.632	0.013	0.04	0.022	0.048	0.036	0.046	0.058	0.019	0.007	0.75	0.01	0.04
P55084	0.036	0.128	0.147	0.385	0.186	0.074	0.027	0.002	0.025	0.034	0.066	0.102	0.179	0.264	0.174	0.123	0.022	0.003	0.093	0.051	0.093	0.133	0.333	0.173	0.075	0.03	0.005	0.049	0.076	0.079	0.104	0.29	0.192	0.072	0.099	0.026	0.003	0.01	0.042	0.048	0.073	0.286	0.28	0.181	0.05	0.03	0.003	0.01	0.047
Q8N5K1	0.078	0.199	0.205	0.221	0.175	0.062	0.019	0.003	0.053	0.093	0.123	0.151	0.177	0.154	0.113	0.088	0.023	0.009	0.078	0.062	0.14	0.185	0.213	0.143	0.109	0.025	0.006	0.023	0.1	0.127	0.176	0.186	0.151	0.076	0.117	0.018	0.01	0.016	0.082	0.114	0.188	0.194	0.172	0.132	0.064	0.014	0.004	0.02	0.09
P25398	0.068	0.105	0.109	0.109	0.074	0.342	0.039	0.042	0.034	0.037	0.05	0.067	0.091	0.085	0.072	0.434	0.034	0.072	0.029	0.015	0.06	0.062	0.098	0.066	0.553	0.023	0.029	0.008	0.037	0.043	0.068	0.09	0.102	0.157	0.406	0.033	0.039	0.016	0.041	0.048	0.074	0.101	0.101	0.075	0.409	0.052	0.05	0.01	0.022
Q70UQ0	0.055	0.178	0.225	0.262	0.17	0.055	0.047	0.003	0.029	0.046	0.1	0.154	0.208	0.158	0.114	0.085	0.039	0.024	0.042	0.028	0.109	0.206	0.272	0.189	0.081	0.032	0.005	0.01	0.056	0.094	0.177	0.217	0.195	0.082	0.129	0.027	0.006	0.004	0.048	0.084	0.19	0.244	0.216	0.162	0.05	0.015	0.003	0.01	0.057
P12235	0.028	0.099	0.117	0.389	0.248	0.068	0.047	0.001	0.023	0.03	0.061	0.086	0.165	0.244	0.207	0.121	0.045	0.006	0.06	0.049	0.061	0.089	0.229	0.17	0.16	0.044	0.054	0.023	0.046	0.08	0.092	0.245	0.154	0.144	0.118	0.07	0.038	0.032	0.049	0.043	0.075	0.227	0.213	0.165	0.095	0.038	0.004	0.005	0.034
Q9Y315	0.086	0.08	0.069	0.065	0.06	0.359	0.056	0.205	0.054	0.044	0.043	0.049	0.042	0.043	0.06	0.242	0.036	0.381	0.034	0.024	0.038	0.04	0.052	0.05	0.508	0.046	0.189	0.024	0.039	0.033	0.045	0.039	0.051	0.254	0.252	0.057	0.204	0.028	0.031	0.027	0.032	0.033	0.043	0.038	0.532	0.044	0.173	0.022	0.041
Q14116-2	0.062	0.041	0.035	0.037	0.045	0.025	0.026	0.702	0.059	0.041	0.035	0.034	0.031	0.037	0.052	0.017	0.023	0.677	0.05	0.022	0.03	0.028	0.031	0.025	0.011	0.016	0.769	0.024	0.044	0.028	0.028	0.023	0.026	0.018	0.008	0.014	0.76	0.027	0.039	0.031	0.042	0.05	0.074	0.106	0.069	0.021	0.534	0.012	0.029
Q9NVP1	0.019	0.045	0.048	0.069	0.052	0.44	0.291	0.026	0.012	0.02	0.033	0.047	0.06	0.066	0.082	0.353	0.278	0.047	0.017	0.012	0.03	0.043	0.062	0.048	0.591	0.148	0.027	0.01	0.019	0.025	0.041	0.049	0.055	0.3	0.311	0.145	0.04	0.009	0.019	0.023	0.039	0.043	0.049	0.036	0.577	0.152	0.025	0.011	0.028
P62424	0.064	0.122	0.134	0.153	0.076	0.333	0.057	0.025	0.041	0.049	0.073	0.104	0.133	0.104	0.082	0.333	0.041	0.03	0.031	0.019	0.061	0.097	0.113	0.075	0.522	0.038	0.015	0.024	0.046	0.056	0.103	0.101	0.105	0.133	0.348	0.046	0.026	0.01	0.039	0.063	0.102	0.112	0.11	0.082	0.402	0.042	0.027	0.012	0.054
P46109	0.08	0.069	0.06	0.052	0.052	0.056	0.015	0.589	0.075	0.065	0.053	0.048	0.049	0.045	0.058	0.05	0.019	0.544	0.064	0.045	0.047	0.046	0.05	0.041	0.055	0.013	0.603	0.043	0.057	0.039	0.049	0.036	0.044	0.042	0.046	0.012	0.627	0.079	0.056	0.044	0.05	0.044	0.055	0.059	0.043	0.015	0.551	0.043	0.048
Q9NVI7-2	0.041	0.108	0.136	0.325	0.221	0.063	0.082	0.005	0.025	0.035	0.065	0.105	0.169	0.243	0.167	0.102	0.056	0.04	0.092	0.049	0.081	0.129	0.3	0.159	0.068	0.105	0.005	0.047	0.068	0.073	0.099	0.289	0.184	0.061	0.088	0.082	0.004	0.011	0.041	0.048	0.07	0.261	0.258	0.173	0.041	0.074	0.007	0.028	0.063
P40937	0.027	0.066	0.074	0.137	0.187	0.18	0.219	0.1	0.017	0.021	0.037	0.056	0.067	0.15	0.214	0.14	0.185	0.109	0.026	0.015	0.031	0.047	0.095	0.155	0.279	0.2	0.146	0.014	0.03	0.034	0.045	0.073	0.082	0.241	0.147	0.175	0.149	0.013	0.03	0.028	0.037	0.053	0.081	0.092	0.253	0.226	0.19	0.006	0.022
O43293	0.031	0.109	0.12	0.203	0.231	0.199	0.087	0.013	0.027	0.033	0.066	0.103	0.116	0.163	0.204	0.15	0.074	0.016	0.038	0.022	0.06	0.095	0.176	0.187	0.311	0.069	0.016	0.014	0.041	0.045	0.077	0.118	0.155	0.22	0.213	0.081	0.025	0.017	0.024	0.05	0.078	0.091	0.131	0.133	0.318	0.111	0.064	0.013	0.031
Q7Z2W4	0.079	0.151	0.155	0.157	0.117	0.244	0.045	0.018	0.059	0.073	0.097	0.128	0.149	0.118	0.093	0.207	0.039	0.033	0.055	0.035	0.088	0.13	0.154	0.122	0.316	0.04	0.035	0.031	0.071	0.08	0.128	0.127	0.138	0.142	0.212	0.037	0.039	0.02	0.062	0.079	0.132	0.141	0.142	0.124	0.194	0.043	0.034	0.032	0.072
P27635	0.053	0.118	0.134	0.151	0.097	0.327	0.048	0.026	0.043	0.05	0.07	0.102	0.13	0.1	0.085	0.334	0.041	0.031	0.04	0.03	0.064	0.106	0.12	0.082	0.487	0.036	0.013	0.035	0.047	0.059	0.106	0.106	0.11	0.126	0.351	0.038	0.025	0.013	0.044	0.06	0.105	0.122	0.111	0.09	0.379	0.037	0.017	0.012	0.043
Q13636	0.206	0.227	0.173	0.156	0.114	0.043	0.013	0.042	0.176	0.171	0.129	0.143	0.104	0.095	0.067	0.065	0.026	0.025	0.177	0.126	0.186	0.163	0.167	0.101	0.045	0.004	0.011	0.13	0.177	0.157	0.168	0.13	0.11	0.045	0.065	0.003	0.013	0.066	0.158	0.142	0.168	0.143	0.146	0.105	0.038	0.002	0.025	0.025	0.161
P46060	0.036	0.044	0.045	0.075	0.096	0.108	0.307	0.278	0.026	0.025	0.03	0.039	0.049	0.077	0.081	0.077	0.305	0.265	0.045	0.019	0.041	0.058	0.102	0.092	0.093	0.28	0.237	0.034	0.048	0.041	0.048	0.073	0.09	0.08	0.074	0.254	0.23	0.014	0.035	0.025	0.042	0.058	0.079	0.089	0.066	0.376	0.233	0.019	0.03
P11413	0.068	0.063	0.063	0.082	0.067	0.056	0.017	0.56	0.063	0.047	0.042	0.049	0.062	0.063	0.059	0.058	0.013	0.541	0.046	0.026	0.038	0.049	0.089	0.074	0.055	0.013	0.583	0.036	0.051	0.039	0.046	0.056	0.075	0.045	0.049	0.011	0.58	0.044	0.051	0.037	0.055	0.081	0.114	0.117	0.043	0.015	0.402	0.027	0.045
Q16822	0.043	0.123	0.146	0.351	0.2	0.064	0.013	0.007	0.022	0.032	0.062	0.099	0.181	0.27	0.178	0.129	0.004	0.01	0.101	0.054	0.092	0.148	0.325	0.166	0.069	0.009	0.009	0.052	0.073	0.085	0.11	0.314	0.184	0.071	0.101	0.005	0.007	0.009	0.041	0.049	0.081	0.3	0.278	0.173	0.059	0.007	0.004	0.015	0.053
Q9UNF0	0.187	0.193	0.148	0.133	0.117	0.111	0.015	0.048	0.115	0.136	0.149	0.124	0.121	0.101	0.099	0.077	0.012	0.046	0.168	0.113	0.157	0.136	0.123	0.085	0.041	0.026	0.103	0.085	0.164	0.142	0.137	0.105	0.104	0.047	0.07	0.023	0.106	0.112	0.178	0.136	0.116	0.082	0.096	0.077	0.036	0.028	0.103	0.066	0.178
Q9HC38-2	0.081	0.043	0.04	0.055	0.037	0.005	0.009	0.736	0.049	0.042	0.031	0.032	0.03	0.032	0.023	0.01	0.008	0.737	0.046	0.022	0.034	0.041	0.059	0.035	0.014	0.01	0.721	0.03	0.047	0.033	0.039	0.053	0.037	0.016	0.015	0.008	0.736	0.029	0.04	0.031	0.04	0.05	0.051	0.04	0.023	0.014	0.685	0.011	0.033
P99999	0.043	0.114	0.131	0.29	0.198	0.082	0.072	0.004	0.04	0.049	0.078	0.109	0.15	0.214	0.156	0.12	0.074	0.008	0.066	0.029	0.085	0.113	0.252	0.138	0.119	0.146	0.014	0.022	0.075	0.074	0.1	0.198	0.137	0.125	0.122	0.13	0.018	0.012	0.052	0.049	0.084	0.24	0.225	0.148	0.068	0.052	0.017	0.015	0.064
P09104	0.092	0.058	0.044	0.024	0.02	0.058	0.015	0.433	0.06	0.042	0.041	0.041	0.032	0.023	0.024	0.021	0.018	0.668	0.054	0.034	0.033	0.032	0.031	0.02	0.027	0.014	0.786	0.032	0.056	0.046	0.046	0.036	0.039	0.018	0.027	0.013	0.652	0.029	0.041	0.034	0.032	0.025	0.024	0.021	0.011	0.012	0.788	0.066	0.034
Q99798	0.046	0.127	0.147	0.37	0.213	0.073	0.008	0.005	0.032	0.039	0.068	0.101	0.177	0.269	0.172	0.127	0.004	0.007	0.096	0.05	0.094	0.138	0.332	0.175	0.078	0.006	0.01	0.055	0.075	0.083	0.106	0.314	0.19	0.069	0.099	0.002	0.007	0.015	0.048	0.057	0.078	0.3	0.277	0.165	0.051	0.006	0.004	0.023	0.057
P25205	0.027	0.053	0.056	0.097	0.133	0.171	0.194	0.245	0.02	0.019	0.024	0.033	0.04	0.099	0.157	0.117	0.153	0.33	0.016	0.011	0.019	0.025	0.053	0.074	0.164	0.205	0.4	0.014	0.017	0.017	0.024	0.034	0.052	0.122	0.102	0.188	0.419	0.012	0.019	0.018	0.027	0.032	0.053	0.074	0.143	0.218	0.398	0.009	0.017
Q92499	0.041	0.07	0.076	0.093	0.069	0.484	0.106	0.039	0.033	0.037	0.049	0.069	0.086	0.083	0.078	0.4	0.089	0.068	0.022	0.013	0.034	0.052	0.075	0.06	0.62	0.075	0.045	0.01	0.023	0.028	0.048	0.06	0.072	0.253	0.358	0.083	0.058	0.01	0.022	0.026	0.042	0.048	0.061	0.056	0.545	0.114	0.066	0.006	0.028
P29401	0.046	0.065	0.079	0.139	0.133	0.36	0.007	0.159	0.034	0.031	0.037	0.054	0.081	0.119	0.132	0.262	0.01	0.244	0.024	0.015	0.031	0.054	0.096	0.101	0.339	0.012	0.317	0.02	0.023	0.023	0.044	0.067	0.094	0.169	0.21	0.014	0.336	0.03	0.03	0.022	0.025	0.028	0.038	0.039	0.145	0.019	0.625	0.024	0.026
O75083	0.129	0.11	0.104	0.095	0.082	0.053	0.039	0.369	0.089	0.072	0.072	0.081	0.086	0.076	0.07	0.055	0.031	0.36	0.09	0.051	0.075	0.097	0.108	0.081	0.034	0.051	0.386	0.064	0.081	0.061	0.088	0.065	0.106	0.039	0.054	0.049	0.389	0.075	0.077	0.055	0.082	0.072	0.103	0.09	0.023	0.039	0.375	0.048	0.075
Q16836	0.041	0.135	0.153	0.378	0.196	0.076	0.011	0.002	0.025	0.035	0.07	0.099	0.175	0.278	0.174	0.124	0.008	0.006	0.079	0.032	0.092	0.137	0.345	0.185	0.087	0.02	0.007	0.02	0.07	0.083	0.108	0.294	0.208	0.07	0.11	0.013	0.005	0.005	0.039	0.051	0.078	0.305	0.283	0.168	0.05	0.013	0.001	0.013	0.054
Q9UBQ7	0.064	0.1	0.115	0.268	0.156	0.048	0.007	0.234	0.044	0.04	0.051	0.066	0.115	0.159	0.113	0.08	0.007	0.329	0.065	0.033	0.07	0.098	0.24	0.122	0.049	0.005	0.29	0.02	0.064	0.065	0.083	0.232	0.141	0.05	0.076	0.003	0.252	0.038	0.052	0.052	0.067	0.192	0.177	0.117	0.041	0.01	0.179	0.016	0.053
P18754	0.017	0.062	0.062	0.134	0.159	0.11	0.413	0.026	0.015	0.021	0.03	0.047	0.057	0.153	0.255	0.09	0.284	0.031	0.026	0.018	0.029	0.041	0.081	0.179	0.108	0.337	0.164	0.016	0.02	0.024	0.03	0.066	0.065	0.237	0.075	0.302	0.168	0.017	0.02	0.013	0.019	0.035	0.053	0.051	0.127	0.449	0.157	0.006	0.014
O75533	0.013	0.029	0.032	0.05	0.036	0.525	0.235	0.06	0.012	0.015	0.023	0.033	0.043	0.052	0.065	0.401	0.248	0.099	0.011	0.008	0.016	0.021	0.033	0.029	0.577	0.179	0.099	0.007	0.009	0.009	0.018	0.022	0.03	0.305	0.312	0.18	0.111	0.005	0.009	0.011	0.014	0.016	0.028	0.024	0.538	0.235	0.11	0.01	0.013
P27144	0.049	0.12	0.15	0.356	0.239	0.066	0.004	0.008	0.026	0.035	0.065	0.104	0.178	0.257	0.178	0.126	0.005	0.012	0.107	0.05	0.102	0.151	0.334	0.177	0.066	0.005	0.009	0.034	0.069	0.083	0.105	0.316	0.203	0.074	0.104	0.003	0.013	0.012	0.052	0.053	0.08	0.278	0.28	0.18	0.053	0.009	0.006	0.03	0.06
Q9Y4L1	0.07	0.2	0.226	0.239	0.157	0.052	0.007	0.026	0.041	0.068	0.123	0.173	0.237	0.148	0.101	0.075	0.004	0.022	0.063	0.042	0.152	0.241	0.236	0.144	0.061	0.004	0.017	0.027	0.085	0.127	0.215	0.205	0.167	0.051	0.093	0.003	0.016	0.012	0.068	0.11	0.217	0.23	0.176	0.114	0.04	0.005	0.014	0.02	0.095
Q5JTJ3-3	0.037	0.154	0.199	0.238	0.114	0.051	0.015	0.019	0.031	0.039	0.075	0.094	0.173	0.234	0.186	0.128	0.009	0.031	0.098	0.058	0.096	0.148	0.294	0.161	0.081	0.012	0.029	0.04	0.072	0.086	0.113	0.318	0.165	0.057	0.099	0.007	0.011	0.008	0.02	0.063	0.085	0.315	0.252	0.155	0.05	0.009	0.023	0.022	0.065
O95372	0.108	0.102	0.081	0.074	0.075	0.04	0.012	0.501	0.074	0.067	0.064	0.063	0.056	0.053	0.055	0.031	0.008	0.526	0.079	0.042	0.073	0.082	0.093	0.086	0.069	0.015	0.44	0.035	0.077	0.07	0.079	0.069	0.085	0.074	0.062	0.009	0.425	0.027	0.074	0.063	0.076	0.07	0.082	0.103	0.041	0.022	0.446	0.013	0.067
Q9H0A0	0.022	0.042	0.044	0.073	0.074	0.403	0.295	0.033	0.015	0.019	0.031	0.041	0.052	0.088	0.127	0.275	0.261	0.058	0.015	0.014	0.026	0.033	0.053	0.043	0.586	0.18	0.04	0.009	0.016	0.019	0.032	0.038	0.048	0.333	0.291	0.17	0.049	0.005	0.014	0.016	0.023	0.029	0.044	0.041	0.613	0.178	0.026	0.007	0.02
Q9BUP3-3	0.095	0.185	0.206	0.215	0.179	0.062	0.013	0.013	0.065	0.091	0.148	0.164	0.179	0.149	0.111	0.074	0.006	0.009	0.07	0.041	0.149	0.192	0.242	0.148	0.1	0.005	0.012	0.028	0.103	0.136	0.169	0.194	0.15	0.067	0.103	0.004	0.008	0.023	0.103	0.127	0.178	0.187	0.169	0.142	0.048	0.01	0.007	0.018	0.112
Q15631	0.038	0.058	0.062	0.067	0.052	0.135	0.028	0.546	0.045	0.058	0.053	0.061	0.072	0.055	0.043	0.105	0.026	0.467	0.05	0.038	0.039	0.038	0.042	0.036	0.033	0.022	0.647	0.027	0.052	0.044	0.04	0.035	0.049	0.031	0.04	0.028	0.647	0.026	0.049	0.046	0.052	0.048	0.058	0.066	0.024	0.032	0.623	0.011	0.037
Q8NBT2	0.033	0.061	0.058	0.096	0.133	0.243	0.096	0.291	0.06	0.049	0.056	0.065	0.074	0.094	0.14	0.167	0.077	0.212	0.031	0.018	0.032	0.037	0.06	0.1	0.298	0.102	0.276	0.027	0.037	0.033	0.046	0.051	0.074	0.173	0.161	0.102	0.299	0.021	0.05	0.039	0.047	0.062	0.087	0.082	0.208	0.144	0.312	0.017	0.027
Q969G3-2	0.015	0.059	0.057	0.122	0.123	0.108	0.481	0.034	0.009	0.012	0.021	0.041	0.054	0.129	0.221	0.066	0.389	0.042	0.016	0.012	0.018	0.022	0.044	0.106	0.09	0.429	0.216	0.01	0.012	0.013	0.016	0.028	0.033	0.177	0.058	0.421	0.226	0.008	0.013	0.009	0.011	0.021	0.032	0.044	0.101	0.531	0.216	0.009	0.009
Q96DI7	0.014	0.033	0.036	0.061	0.048	0.483	0.277	0.034	0.01	0.014	0.026	0.035	0.045	0.063	0.103	0.361	0.288	0.055	0.008	0.007	0.013	0.018	0.035	0.024	0.661	0.184	0.041	0.007	0.011	0.012	0.023	0.025	0.034	0.388	0.305	0.168	0.043	0.006	0.008	0.012	0.022	0.02	0.03	0.021	0.622	0.188	0.047	0.007	0.013
Q9Y512	0.054	0.102	0.125	0.294	0.23	0.056	0.074	0.012	0.061	0.065	0.086	0.098	0.157	0.221	0.156	0.104	0.063	0.014	0.079	0.035	0.082	0.124	0.288	0.16	0.074	0.13	0.008	0.022	0.06	0.075	0.087	0.262	0.186	0.071	0.094	0.117	0.007	0.016	0.048	0.05	0.067	0.245	0.248	0.166	0.059	0.07	0.007	0.014	0.042
O76094	0.049	0.08	0.08	0.104	0.108	0.178	0.113	0.281	0.032	0.037	0.047	0.063	0.068	0.082	0.13	0.135	0.078	0.317	0.039	0.022	0.076	0.117	0.152	0.15	0.277	0.039	0.124	0.018	0.049	0.063	0.106	0.117	0.124	0.179	0.187	0.036	0.124	0.011	0.045	0.064	0.111	0.125	0.129	0.111	0.232	0.052	0.1	0.009	0.048
Q99627-2	0.076	0.052	0.04	0.046	0.055	0.043	0.044	0.634	0.069	0.054	0.043	0.04	0.034	0.031	0.039	0.018	0.021	0.649	0.071	0.041	0.05	0.043	0.045	0.051	0.053	0.024	0.537	0.068	0.056	0.03	0.037	0.025	0.039	0.061	0.026	0.018	0.637	0.019	0.053	0.04	0.043	0.042	0.059	0.058	0.086	0.028	0.573	0.043	0.048
Q9BQ04	0.022	0.041	0.047	0.07	0.072	0.118	0.454	0.165	0.016	0.016	0.019	0.028	0.029	0.045	0.075	0.131	0.437	0.204	0.02	0.015	0.018	0.027	0.038	0.047	0.14	0.333	0.353	0.026	0.027	0.027	0.036	0.049	0.048	0.111	0.099	0.278	0.283	0.012	0.016	0.01	0.014	0.034	0.069	0.068	0.116	0.376	0.285	0.018	0.017
P17706-2	0.072	0.17	0.177	0.183	0.152	0.085	0.049	0.08	0.041	0.064	0.109	0.136	0.16	0.13	0.105	0.085	0.034	0.119	0.073	0.069	0.14	0.181	0.184	0.13	0.087	0.041	0.08	0.038	0.083	0.115	0.17	0.156	0.14	0.074	0.097	0.031	0.073	0.044	0.098	0.112	0.159	0.167	0.145	0.107	0.066	0.031	0.065	0.026	0.106
O94874	0.072	0.205	0.224	0.223	0.148	0.055	0.043	0.007	0.041	0.068	0.127	0.174	0.21	0.143	0.103	0.079	0.031	0.006	0.075	0.061	0.17	0.22	0.206	0.135	0.071	0.032	0.005	0.027	0.087	0.135	0.218	0.182	0.154	0.062	0.099	0.026	0.006	0.015	0.09	0.124	0.217	0.203	0.164	0.117	0.048	0.014	0.006	0.016	0.111
Q04837	0.094	0.131	0.151	0.237	0.192	0.105	0.056	0.013	0.029	0.044	0.079	0.09	0.172	0.267	0.159	0.127	0.021	0.003	0.096	0.043	0.09	0.132	0.276	0.168	0.064	0.102	0.007	0.03	0.071	0.075	0.09	0.282	0.187	0.059	0.093	0.075	0.005	0.018	0.032	0.067	0.09	0.251	0.231	0.166	0.04	0.095	0.004	0.015	0.059
Q9P0K7	0.063	0.165	0.184	0.19	0.182	0.097	0.08	0.006	0.046	0.053	0.087	0.149	0.165	0.163	0.177	0.107	0.044	0.007	0.082	0.068	0.117	0.157	0.174	0.154	0.111	0.069	0.02	0.08	0.073	0.079	0.158	0.134	0.146	0.13	0.112	0.059	0.026	0.091	0.093	0.099	0.128	0.133	0.151	0.134	0.113	0.044	0.015	0.082	0.103
Q6IBS0	0.086	0.101	0.094	0.1	0.094	0.083	0.042	0.386	0.06	0.057	0.055	0.07	0.076	0.071	0.087	0.072	0.03	0.424	0.048	0.024	0.059	0.078	0.087	0.087	0.068	0.043	0.484	0.029	0.058	0.061	0.093	0.061	0.078	0.063	0.066	0.034	0.416	0.028	0.041	0.037	0.054	0.051	0.071	0.068	0.039	0.04	0.532	0.023	0.045
P05556	0.221	0.234	0.201	0.138	0.108	0.034	0.01	0.008	0.141	0.159	0.17	0.161	0.137	0.089	0.063	0.05	0.006	0.008	0.143	0.103	0.171	0.185	0.175	0.113	0.05	0.006	0.006	0.069	0.148	0.158	0.191	0.147	0.13	0.049	0.081	0.004	0.007	0.074	0.155	0.145	0.167	0.153	0.141	0.102	0.029	0.008	0.009	0.059	0.162
P14923	0.195	0.228	0.187	0.11	0.092	0.038	0.041	0.018	0.132	0.138	0.158	0.168	0.137	0.069	0.071	0.06	0.034	0.026	0.187	0.143	0.165	0.159	0.095	0.062	0.032	0.05	0.008	0.162	0.18	0.146	0.18	0.089	0.083	0.033	0.066	0.039	0.007	0.137	0.185	0.141	0.153	0.091	0.089	0.081	0.03	0.045	0.012	0.125	0.191
P26583	0.025	0.081	0.086	0.187	0.164	0.13	0.281	0.023	0.011	0.017	0.034	0.06	0.077	0.206	0.229	0.118	0.22	0.019	0.027	0.012	0.042	0.063	0.16	0.205	0.142	0.235	0.105	0.014	0.028	0.036	0.054	0.113	0.114	0.225	0.102	0.202	0.106	0.005	0.014	0.016	0.024	0.056	0.088	0.084	0.146	0.408	0.167	0.005	0.014
P00966	0.065	0.079	0.078	0.098	0.11	0.247	0.013	0.308	0.045	0.044	0.046	0.061	0.065	0.09	0.104	0.165	0.013	0.343	0.039	0.02	0.045	0.055	0.086	0.084	0.301	0.013	0.336	0.015	0.042	0.037	0.051	0.061	0.078	0.139	0.192	0.014	0.352	0.03	0.04	0.036	0.047	0.042	0.062	0.078	0.142	0.027	0.483	0.021	0.043
O15145	0.063	0.094	0.101	0.12	0.131	0.359	0.065	0.058	0.043	0.052	0.066	0.088	0.096	0.11	0.144	0.279	0.054	0.077	0.032	0.021	0.048	0.063	0.085	0.076	0.411	0.077	0.138	0.024	0.037	0.037	0.065	0.059	0.083	0.201	0.237	0.076	0.137	0.021	0.042	0.041	0.052	0.059	0.075	0.077	0.328	0.086	0.225	0.024	0.045
Q9UBR2	0.515	0.17	0.1	0.037	0.024	0.012	0.006	0.019	0.34	0.278	0.18	0.095	0.039	0.019	0.013	0.012	0.015	0.015	0.22	0.233	0.219	0.122	0.058	0.031	0.023	0.012	0.014	0.154	0.244	0.215	0.152	0.054	0.042	0.019	0.048	0.007	0.018	0.18	0.222	0.197	0.139	0.07	0.059	0.04	0.024	0.017	0.017	0.179	0.265
Q9Y3A5	0.077	0.155	0.166	0.182	0.115	0.19	0.051	0.049	0.044	0.06	0.091	0.13	0.161	0.119	0.092	0.202	0.039	0.07	0.029	0.013	0.066	0.117	0.133	0.093	0.456	0.036	0.055	0.008	0.042	0.066	0.114	0.124	0.123	0.108	0.297	0.037	0.066	0.005	0.038	0.057	0.137	0.145	0.13	0.091	0.236	0.057	0.087	0.016	0.048
O43290	0.013	0.046	0.045	0.068	0.044	0.485	0.236	0.044	0.01	0.013	0.027	0.042	0.061	0.063	0.071	0.405	0.225	0.082	0.017	0.013	0.023	0.032	0.045	0.037	0.592	0.169	0.056	0.015	0.015	0.017	0.033	0.034	0.044	0.204	0.386	0.168	0.068	0.009	0.011	0.015	0.023	0.026	0.032	0.027	0.474	0.262	0.108	0.014	0.023
Q8WUW1	0.164	0.142	0.129	0.113	0.113	0.177	0.027	0.123	0.081	0.09	0.081	0.099	0.108	0.101	0.109	0.135	0.04	0.144	0.051	0.048	0.09	0.095	0.091	0.093	0.274	0.053	0.144	0.02	0.083	0.073	0.091	0.072	0.074	0.174	0.173	0.045	0.17	0.007	0.037	0.035	0.088	0.08	0.104	0.065	0.272	0.048	0.289	0.061	0.066
Q96AE4	0.031	0.057	0.04	0.062	0.052	0.284	0.272	0.22	0.019	0.019	0.019	0.034	0.048	0.042	0.068	0.274	0.231	0.235	0.017	0.014	0.024	0.024	0.021	0.022	0.053	0.205	0.654	0.018	0.018	0.007	0.009	0.015	0.016	0.054	0.058	0.167	0.642	0.043	0.044	0.012	0.112	0.01	0.015	0.024	0.039	0.205	0.667	0.018	0.014
Q16762	0.038	0.11	0.136	0.364	0.237	0.061	0.001	0.005	0.025	0.035	0.06	0.089	0.176	0.268	0.181	0.142	0.007	0.005	0.099	0.055	0.098	0.142	0.313	0.152	0.072	0.012	0.011	0.051	0.078	0.086	0.109	0.3	0.187	0.069	0.098	0.006	0.013	0.019	0.053	0.054	0.075	0.283	0.276	0.167	0.049	0.007	0.009	0.025	0.06
P31930	0.037	0.1	0.131	0.344	0.25	0.061	0.057	0.002	0.029	0.04	0.068	0.093	0.161	0.232	0.175	0.122	0.066	0.009	0.088	0.036	0.088	0.132	0.318	0.179	0.078	0.057	0.003	0.032	0.063	0.08	0.102	0.299	0.199	0.072	0.096	0.042	0.008	0.009	0.047	0.052	0.073	0.291	0.275	0.18	0.054	0.006	0.02	0.014	0.054
Q9NUL3-2	0.043	0.08	0.09	0.105	0.053	0.447	0.109	0.063	0.041	0.044	0.053	0.078	0.1	0.088	0.087	0.355	0.081	0.079	0.047	0.032	0.05	0.075	0.093	0.077	0.452	0.065	0.092	0.024	0.04	0.039	0.069	0.073	0.085	0.173	0.313	0.069	0.102	0.021	0.04	0.042	0.069	0.079	0.08	0.079	0.372	0.121	0.1	0.022	0.045
P61081	0.074	0.044	0.036	0.034	0.035	0.019	0.034	0.694	0.058	0.043	0.044	0.046	0.041	0.036	0.049	0.044	0.037	0.602	0.046	0.025	0.032	0.034	0.048	0.047	0.045	0.029	0.648	0.027	0.048	0.034	0.036	0.037	0.042	0.032	0.037	0.018	0.596	0.025	0.03	0.029	0.041	0.034	0.052	0.073	0.051	0.034	0.579	0.011	0.017
P09110	0.041	0.133	0.173	0.289	0.191	0.11	0.021	0.002	0.016	0.029	0.058	0.096	0.21	0.217	0.18	0.159	0.025	0.008	0.053	0.036	0.077	0.143	0.295	0.237	0.114	0.023	0.011	0.034	0.049	0.064	0.116	0.196	0.264	0.118	0.132	0.017	0.007	0.013	0.041	0.047	0.087	0.202	0.273	0.247	0.064	0.016	0.004	0.029	0.045
Q9UI42	0.094	0.205	0.223	0.229	0.167	0.047	0.007	0.023	0.059	0.09	0.118	0.167	0.223	0.13	0.093	0.071	0.007	0.024	0.094	0.068	0.175	0.235	0.225	0.133	0.058	0.003	0.019	0.036	0.103	0.135	0.208	0.181	0.152	0.047	0.09	0.004	0.02	0.048	0.097	0.119	0.192	0.212	0.158	0.1	0.028	0.008	0.016	0.024	0.11
Q5VST6	0.471	0.238	0.123	0.066	0.05	0.021	0.008	0.006	0.138	0.195	0.183	0.106	0.091	0.066	0.049	0.059	0.061	0.051	0.267	0.217	0.177	0.118	0.062	0.05	0.029	0.006	0.011	0.15	0.27	0.205	0.147	0.063	0.055	0.026	0.053	0.007	0.009	0.17	0.261	0.166	0.133	0.068	0.062	0.051	0.023	0.012	0.005	0.157	0.288
Q00341	0.033	0.103	0.127	0.179	0.12	0.347	0.055	0.023	0.02	0.028	0.053	0.087	0.155	0.128	0.101	0.348	0.041	0.032	0.035	0.023	0.052	0.093	0.151	0.105	0.462	0.043	0.022	0.014	0.034	0.045	0.085	0.119	0.135	0.148	0.337	0.044	0.026	0.016	0.034	0.045	0.094	0.139	0.139	0.115	0.316	0.054	0.028	0.016	0.033
O14777	0.057	0.091	0.092	0.124	0.145	0.268	0.116	0.068	0.043	0.044	0.051	0.072	0.083	0.114	0.182	0.226	0.091	0.089	0.039	0.018	0.038	0.048	0.072	0.123	0.317	0.133	0.174	0.022	0.032	0.033	0.046	0.05	0.075	0.214	0.202	0.126	0.192	0.023	0.034	0.033	0.042	0.047	0.069	0.086	0.243	0.192	0.22	0.017	0.029
P27695	0.037	0.072	0.078	0.17	0.225	0.132	0.194	0.039	0.02	0.026	0.043	0.062	0.081	0.198	0.284	0.096	0.149	0.045	0.023	0.011	0.024	0.035	0.075	0.148	0.127	0.246	0.325	0.015	0.019	0.023	0.031	0.064	0.062	0.202	0.067	0.217	0.278	0.012	0.015	0.013	0.016	0.032	0.041	0.045	0.112	0.319	0.355	0.008	0.01
O43684-2	0.032	0.054	0.063	0.08	0.073	0.398	0.226	0.051	0.027	0.033	0.043	0.066	0.074	0.083	0.087	0.335	0.166	0.074	0.021	0.016	0.029	0.043	0.054	0.047	0.571	0.163	0.054	0.014	0.018	0.023	0.037	0.042	0.05	0.225	0.352	0.162	0.074	0.008	0.023	0.025	0.041	0.047	0.05	0.048	0.462	0.211	0.073	0.012	0.027
P23193	0.022	0.064	0.064	0.157	0.155	0.246	0.08	0.195	0.021	0.02	0.029	0.051	0.07	0.138	0.195	0.144	0.056	0.26	0.021	0.012	0.019	0.04	0.069	0.084	0.204	0.141	0.389	0.012	0.017	0.016	0.029	0.051	0.06	0.148	0.137	0.136	0.388	0.011	0.02	0.017	0.029	0.042	0.058	0.053	0.234	0.163	0.358	0.008	0.02
Q6DD88	0.112	0.24	0.212	0.197	0.164	0.049	0.006	0.007	0.065	0.111	0.17	0.181	0.173	0.123	0.093	0.065	0.004	0.005	0.111	0.085	0.208	0.205	0.187	0.118	0.058	0.004	0.005	0.029	0.136	0.18	0.216	0.154	0.135	0.051	0.084	0.002	0.003	0.028	0.133	0.155	0.207	0.162	0.142	0.108	0.039	0.005	0.007	0.034	0.16
P00492	0.097	0.049	0.037	0.03	0.019	0.007	0.01	0.731	0.07	0.049	0.034	0.031	0.028	0.018	0.018	0.005	0.014	0.739	0.061	0.025	0.042	0.034	0.031	0.024	0.008	0.01	0.714	0.056	0.056	0.032	0.032	0.017	0.022	0.017	0.011	0.01	0.752	0.021	0.047	0.033	0.038	0.038	0.043	0.042	0.015	0.012	0.633	0.018	0.038
Q13948-2	0.073	0.175	0.184	0.263	0.211	0.052	0.021	0.003	0.026	0.051	0.112	0.149	0.194	0.212	0.126	0.103	0.023	0.005	0.102	0.129	0.278	0.185	0.132	0.076	0.039	0.019	0.003	0.043	0.12	0.231	0.217	0.125	0.093	0.043	0.077	0.023	0.013	0.038	0.147	0.193	0.181	0.144	0.117	0.099	0.039	0.017	0.004	0.046	0.229
Q9BY44-3	0.056	0.095	0.101	0.116	0.078	0.438	0.063	0.041	0.036	0.04	0.055	0.072	0.102	0.083	0.069	0.438	0.049	0.063	0.031	0.021	0.049	0.08	0.104	0.074	0.551	0.03	0.023	0.019	0.035	0.047	0.082	0.094	0.106	0.148	0.401	0.033	0.033	0.014	0.039	0.047	0.085	0.103	0.097	0.088	0.421	0.06	0.042	0.007	0.032
Q6UW63	0.067	0.167	0.2	0.235	0.17	0.079	0.021	0.016	0.036	0.063	0.114	0.161	0.21	0.144	0.11	0.09	0.014	0.013	0.071	0.094	0.159	0.231	0.174	0.146	0.064	0.018	0.017	0.039	0.092	0.13	0.198	0.193	0.158	0.063	0.096	0.016	0.015	0.028	0.094	0.122	0.199	0.209	0.163	0.114	0.053	0.014	0.014	0.031	0.101
P36405	0.099	0.064	0.049	0.035	0.027	0.009	0.01	0.693	0.083	0.059	0.053	0.048	0.042	0.032	0.029	0.018	0.025	0.563	0.062	0.025	0.034	0.034	0.041	0.034	0.016	0.01	0.701	0.024	0.04	0.035	0.031	0.028	0.028	0.022	0.017	0.011	0.749	0.054	0.083	0.075	0.082	0.082	0.071	0.079	0.033	0.019	0.291	0.021	0.052
Q5H943	0.09	0.172	0.164	0.206	0.16	0.082	0.028	0.075	0.05	0.083	0.116	0.154	0.16	0.153	0.113	0.076	0.044	0.031	0.094	0.075	0.175	0.209	0.22	0.142	0.058	0.022	0.004	0.031	0.113	0.117	0.164	0.109	0.111	0.062	0.101	0.021	0.17	0.039	0.113	0.129	0.152	0.149	0.128	0.097	0.086	0.027	0.009	0.035	0.148
P46013	0.011	0.049	0.055	0.133	0.156	0.105	0.437	0.025	0.007	0.008	0.02	0.042	0.059	0.169	0.219	0.094	0.335	0.025	0.024	0.015	0.033	0.054	0.132	0.258	0.227	0.206	0.032	0.014	0.02	0.026	0.041	0.092	0.102	0.338	0.135	0.18	0.032	0.009	0.016	0.019	0.03	0.06	0.086	0.097	0.334	0.284	0.044	0.008	0.015
P13674-2	0.032	0.165	0.219	0.286	0.209	0.061	0.007	0.015	0.02	0.043	0.095	0.167	0.261	0.189	0.124	0.088	0.001	0.01	0.037	0.027	0.105	0.224	0.313	0.192	0.084	0.006	0.01	0.024	0.064	0.094	0.198	0.219	0.192	0.061	0.102	0.006	0.003	0.016	0.062	0.101	0.205	0.238	0.193	0.121	0.03	0.007	0.003	0.036	0.086
P47755	0.105	0.112	0.095	0.1	0.106	0.087	0.054	0.334	0.045	0.054	0.077	0.083	0.083	0.091	0.109	0.075	0.045	0.307	0.083	0.061	0.076	0.092	0.091	0.081	0.09	0.075	0.279	0.038	0.08	0.068	0.091	0.064	0.086	0.074	0.077	0.064	0.333	0.021	0.066	0.061	0.076	0.066	0.076	0.076	0.096	0.075	0.322	0.036	0.071
Q96AT1	0.032	0.076	0.061	0.102	0.106	0.252	0.041	0.297	0.027	0.042	0.05	0.055	0.059	0.068	0.165	0.136	0.031	0.276	0.06	0.04	0.05	0.056	0.066	0.091	0.206	0.056	0.306	0.028	0.025	0.022	0.026	0.032	0.033	0.158	0.123	0.043	0.496	0.038	0.018	0.02	0.023	0.014	0.023	0.021	0.178	0.044	0.631	0.031	0.027
O00746	0.034	0.12	0.146	0.334	0.205	0.072	0.061	0.004	0.029	0.034	0.07	0.098	0.174	0.243	0.17	0.124	0.049	0.007	0.091	0.044	0.102	0.126	0.272	0.172	0.095	0.067	0.022	0.06	0.071	0.081	0.101	0.284	0.18	0.077	0.095	0.043	0.009	0.013	0.043	0.056	0.068	0.261	0.255	0.164	0.053	0.095	0.008	0.031	0.065
P08754	0.245	0.256	0.215	0.117	0.089	0.027	0.027	0.002	0.141	0.16	0.173	0.155	0.132	0.071	0.057	0.044	0.02	0.011	0.185	0.106	0.174	0.18	0.112	0.085	0.039	0.029	0.004	0.111	0.194	0.157	0.192	0.101	0.094	0.033	0.08	0.026	0.003	0.131	0.2	0.159	0.18	0.104	0.104	0.084	0.02	0.013	0.005	0.079	0.198
P16152	0.085	0.067	0.066	0.092	0.064	0.02	0.016	0.568	0.054	0.044	0.058	0.048	0.062	0.065	0.051	0.046	0.019	0.446	0.06	0.03	0.044	0.05	0.077	0.047	0.018	0.014	0.635	0.04	0.056	0.041	0.046	0.068	0.053	0.027	0.027	0.015	0.598	0.032	0.048	0.038	0.038	0.064	0.077	0.067	0.02	0.022	0.554	0.034	0.048
Q99426	0.06	0.045	0.034	0.028	0.024	0.012	0.014	0.756	0.053	0.045	0.034	0.029	0.022	0.02	0.022	0.005	0.011	0.767	0.044	0.025	0.029	0.024	0.027	0.024	0.008	0.01	0.782	0.03	0.042	0.026	0.025	0.015	0.02	0.013	0.004	0.007	0.81	0.039	0.041	0.034	0.036	0.033	0.048	0.043	0.023	0.018	0.654	0.026	0.035
P01112	0.263	0.244	0.204	0.112	0.081	0.025	0.001	0.004	0.207	0.184	0.171	0.158	0.125	0.068	0.044	0.033	0.006	0.004	0.222	0.127	0.186	0.171	0.107	0.076	0.034	0.003	0.005	0.103	0.202	0.177	0.197	0.1	0.097	0.034	0.082	0.003	0.006	0.091	0.179	0.175	0.2	0.114	0.121	0.087	0.026	0.002	0.004	0.06	0.21
Q8NC51	0.033	0.096	0.106	0.131	0.081	0.456	0.051	0.041	0.022	0.03	0.052	0.08	0.11	0.114	0.117	0.396	0.036	0.055	0.034	0.033	0.056	0.084	0.109	0.072	0.556	0.031	0.022	0.034	0.04	0.048	0.094	0.095	0.109	0.12	0.387	0.033	0.034	0.014	0.028	0.042	0.085	0.098	0.103	0.075	0.452	0.049	0.052	0.022	0.03
O95817	0.057	0.104	0.107	0.145	0.134	0.27	0.025	0.13	0.035	0.042	0.055	0.082	0.103	0.136	0.179	0.205	0.02	0.126	0.057	0.04	0.056	0.075	0.125	0.131	0.237	0.045	0.202	0.041	0.054	0.049	0.07	0.087	0.113	0.141	0.157	0.044	0.218	0.044	0.051	0.044	0.059	0.088	0.143	0.173	0.172	0.074	0.147	0.036	0.05
P10412	0.016	0.061	0.069	0.175	0.151	0.108	0.393	0.016	0.01	0.015	0.03	0.05	0.059	0.168	0.227	0.091	0.311	0.022	0.039	0.029	0.051	0.082	0.163	0.222	0.161	0.183	0.046	0.02	0.038	0.043	0.065	0.124	0.121	0.269	0.12	0.154	0.044	0.006	0.024	0.033	0.048	0.094	0.128	0.104	0.266	0.272	0.044	0.012	0.027
Q8NBJ7	0.089	0.191	0.226	0.215	0.152	0.047	0.008	0.024	0.052	0.082	0.137	0.172	0.228	0.137	0.093	0.069	0.004	0.022	0.086	0.095	0.175	0.234	0.194	0.119	0.045	0.007	0.015	0.045	0.096	0.137	0.223	0.189	0.149	0.041	0.084	0.004	0.016	0.051	0.102	0.126	0.209	0.202	0.156	0.1	0.027	0.004	0.012	0.055	0.123
Q15691	0.077	0.083	0.083	0.135	0.161	0.192	0.033	0.209	0.07	0.06	0.054	0.065	0.079	0.136	0.204	0.103	0.029	0.208	0.054	0.029	0.047	0.054	0.07	0.064	0.06	0.085	0.459	0.055	0.05	0.036	0.05	0.043	0.064	0.054	0.048	0.069	0.514	0.044	0.057	0.045	0.062	0.049	0.06	0.059	0.033	0.066	0.52	0.052	0.052
P46781	0.066	0.102	0.11	0.122	0.059	0.431	0.048	0.045	0.043	0.048	0.061	0.083	0.106	0.089	0.078	0.391	0.032	0.067	0.038	0.027	0.065	0.095	0.118	0.081	0.512	0.023	0.029	0.018	0.04	0.048	0.09	0.094	0.105	0.148	0.399	0.022	0.037	0.03	0.041	0.05	0.084	0.104	0.103	0.096	0.414	0.048	0.036	0.03	0.042
Q86UE4	0.035	0.17	0.198	0.254	0.161	0.07	0.046	0.004	0.016	0.029	0.083	0.163	0.251	0.178	0.119	0.104	0.034	0.005	0.055	0.056	0.129	0.214	0.228	0.151	0.09	0.04	0.006	0.026	0.052	0.089	0.18	0.207	0.183	0.089	0.125	0.035	0.004	0.021	0.055	0.089	0.175	0.216	0.183	0.127	0.094	0.031	0.006	0.028	0.076
Q9UL26	0.241	0.247	0.166	0.133	0.115	0.035	0.018	0.024	0.12	0.167	0.172	0.149	0.115	0.094	0.079	0.051	0.017	0.031	0.209	0.163	0.18	0.157	0.127	0.08	0.037	0.009	0.018	0.147	0.174	0.168	0.156	0.101	0.09	0.032	0.055	0.009	0.026	0.137	0.242	0.168	0.141	0.088	0.09	0.075	0.023	0.006	0.018	0.071	0.242
P06756-3	0.257	0.237	0.185	0.119	0.087	0.032	0.005	0.004	0.188	0.182	0.176	0.157	0.119	0.069	0.053	0.039	0.003	0.004	0.227	0.131	0.176	0.16	0.113	0.074	0.038	0.004	0.004	0.135	0.217	0.165	0.162	0.09	0.083	0.033	0.065	0.003	0.008	0.151	0.203	0.165	0.151	0.1	0.092	0.076	0.025	0.005	0.004	0.117	0.229
Q99615	0.083	0.083	0.076	0.096	0.102	0.126	0.058	0.358	0.058	0.047	0.044	0.047	0.05	0.064	0.09	0.075	0.047	0.485	0.048	0.034	0.049	0.06	0.073	0.08	0.096	0.049	0.495	0.042	0.054	0.043	0.06	0.047	0.073	0.085	0.07	0.044	0.48	0.035	0.049	0.045	0.056	0.057	0.073	0.097	0.101	0.11	0.36	0.025	0.053
O94826	0.04	0.124	0.142	0.339	0.237	0.073	0.027	0.004	0.028	0.042	0.075	0.101	0.173	0.255	0.172	0.121	0.024	0.003	0.081	0.039	0.094	0.136	0.34	0.18	0.1	0.023	0.005	0.02	0.066	0.083	0.108	0.304	0.197	0.08	0.116	0.016	0.003	0.01	0.045	0.054	0.081	0.294	0.267	0.158	0.059	0.016	0.004	0.01	0.047
Q12841	0.134	0.208	0.231	0.224	0.121	0.031	0.003	0.027	0.091	0.106	0.131	0.154	0.202	0.13	0.086	0.069	0.002	0.024	0.133	0.101	0.178	0.205	0.187	0.109	0.037	0.005	0.015	0.069	0.145	0.155	0.194	0.171	0.134	0.038	0.078	0.002	0.015	0.027	0.107	0.127	0.208	0.214	0.151	0.095	0.032	0.014	0.016	0.03	0.134
P25787	0.059	0.059	0.052	0.047	0.043	0.151	0.023	0.53	0.062	0.048	0.04	0.041	0.036	0.034	0.043	0.066	0.015	0.621	0.045	0.025	0.032	0.039	0.047	0.052	0.15	0.019	0.562	0.029	0.042	0.026	0.035	0.023	0.035	0.149	0.082	0.018	0.548	0.057	0.05	0.035	0.041	0.038	0.053	0.056	0.121	0.022	0.492	0.04	0.043
P84243	0.036	0.079	0.08	0.171	0.132	0.116	0.337	0.034	0.007	0.013	0.03	0.054	0.061	0.185	0.25	0.103	0.256	0.038	0.024	0.017	0.034	0.048	0.12	0.197	0.132	0.325	0.105	0.017	0.026	0.033	0.042	0.095	0.09	0.266	0.09	0.282	0.087	0.004	0.015	0.016	0.021	0.057	0.085	0.07	0.203	0.469	0.13	0.003	0.012
Q14847	0.072	0.112	0.121	0.138	0.14	0.263	0.011	0.102	0.057	0.062	0.068	0.094	0.112	0.128	0.141	0.214	0.011	0.125	0.074	0.057	0.068	0.083	0.095	0.077	0.2	0.041	0.231	0.071	0.07	0.062	0.086	0.069	0.096	0.102	0.151	0.04	0.243	0.108	0.073	0.058	0.076	0.055	0.078	0.066	0.055	0.045	0.35	0.087	0.071
Q9P0J0	0.032	0.092	0.115	0.297	0.255	0.075	0.087	0.011	0.023	0.034	0.068	0.093	0.159	0.259	0.167	0.12	0.07	0.004	0.099	0.059	0.088	0.129	0.305	0.168	0.062	0.073	0.004	0.033	0.06	0.082	0.091	0.292	0.203	0.071	0.097	0.064	0.005	0.014	0.042	0.054	0.08	0.287	0.273	0.184	0.061	0.03	0.008	0.029	0.047
P54578-2	0.053	0.041	0.033	0.031	0.029	0.011	0.018	0.756	0.055	0.041	0.032	0.032	0.025	0.027	0.033	0.013	0.02	0.729	0.04	0.018	0.025	0.027	0.043	0.034	0.023	0.017	0.754	0.017	0.039	0.032	0.031	0.026	0.034	0.041	0.029	0.02	0.721	0.035	0.037	0.026	0.03	0.031	0.043	0.049	0.03	0.026	0.695	0.009	0.028
O14548	0.03	0.111	0.136	0.34	0.247	0.054	0.074	0.001	0.033	0.039	0.074	0.105	0.161	0.226	0.167	0.11	0.065	0.011	0.092	0.042	0.094	0.129	0.298	0.165	0.054	0.061	0.013	0.029	0.074	0.075	0.099	0.288	0.198	0.072	0.098	0.05	0.004	0.008	0.043	0.053	0.082	0.28	0.29	0.189	0.052	0.004	0	0.015	0.058
Q9Y3Q3	0.119	0.221	0.206	0.209	0.152	0.052	0.017	0.002	0.068	0.104	0.143	0.165	0.161	0.134	0.105	0.07	0.034	0.008	0.095	0.085	0.182	0.199	0.205	0.123	0.06	0.028	0.007	0.043	0.12	0.16	0.194	0.171	0.14	0.061	0.091	0.023	0.002	0.033	0.123	0.144	0.181	0.178	0.155	0.122	0.038	0.006	0.001	0.038	0.147
Q9HAV7	0.019	0.091	0.121	0.365	0.307	0.075	0.006	0.01	0.023	0.029	0.069	0.106	0.199	0.265	0.174	0.116	0.002	0.007	0.054	0.026	0.076	0.136	0.379	0.193	0.114	0.007	0.006	0.014	0.057	0.084	0.093	0.329	0.212	0.078	0.116	0.002	0.007	0.009	0.045	0.051	0.079	0.301	0.281	0.166	0.067	0.005	0.006	0.012	0.051
Q6ZSR9	0.083	0.149	0.152	0.131	0.105	0.224	0.058	0.05	0.063	0.068	0.109	0.128	0.129	0.103	0.104	0.175	0.054	0.062	0.079	0.074	0.106	0.129	0.111	0.097	0.197	0.071	0.086	0.089	0.084	0.088	0.129	0.086	0.105	0.103	0.158	0.06	0.094	0.074	0.082	0.077	0.1	0.085	0.1	0.092	0.15	0.098	0.114	0.07	0.103
Q13838	0.015	0.027	0.03	0.058	0.061	0.427	0.285	0.07	0.028	0.032	0.026	0.04	0.044	0.066	0.143	0.203	0.311	0.111	0.008	0.005	0.011	0.014	0.029	0.024	0.633	0.15	0.079	0.005	0.005	0.006	0.012	0.021	0.055	0.524	0.184	0.156	0.081	0.018	0.012	0.013	0.021	0.015	0.039	0.03	0.596	0.162	0.082	0.006	0.01
O95347	0.051	0.103	0.11	0.172	0.181	0.289	0.073	0.016	0.029	0.038	0.057	0.082	0.107	0.157	0.226	0.219	0.056	0.024	0.035	0.023	0.049	0.073	0.131	0.157	0.414	0.061	0.049	0.021	0.036	0.042	0.067	0.102	0.108	0.265	0.239	0.06	0.056	0.013	0.03	0.039	0.063	0.087	0.102	0.09	0.396	0.085	0.083	0.014	0.038
Q96BJ3	0.26	0.234	0.174	0.114	0.068	0.028	0.006	0.099	0.206	0.171	0.145	0.133	0.099	0.059	0.042	0.029	0.004	0.105	0.193	0.087	0.161	0.141	0.107	0.066	0.028	0.009	0.177	0.081	0.189	0.141	0.159	0.08	0.082	0.029	0.056	0.006	0.169	0.125	0.136	0.116	0.145	0.088	0.104	0.108	0.032	0.011	0.147	0.05	0.167
Q9UNF1	0.043	0.064	0.067	0.087	0.078	0.299	0.06	0.28	0.035	0.037	0.047	0.059	0.07	0.074	0.079	0.232	0.05	0.302	0.047	0.03	0.041	0.049	0.071	0.072	0.187	0.038	0.466	0.043	0.038	0.035	0.052	0.05	0.069	0.11	0.133	0.035	0.464	0.038	0.037	0.029	0.042	0.048	0.074	0.095	0.128	0.129	0.366	0.035	0.036
Q9GZR2	0.016	0.042	0.044	0.071	0.053	0.503	0.27	0.009	0.022	0.026	0.035	0.049	0.058	0.087	0.124	0.256	0.237	0.088	0.015	0.011	0.029	0.042	0.064	0.053	0.634	0.135	0.012	0.009	0.017	0.021	0.036	0.047	0.051	0.369	0.299	0.131	0.018	0.005	0.015	0.016	0.03	0.034	0.043	0.032	0.712	0.113	0.007	0.006	0.026
O60313-2	0.045	0.13	0.156	0.346	0.221	0.071	0.012	0.006	0.029	0.041	0.075	0.106	0.18	0.265	0.17	0.121	0.005	0.007	0.094	0.041	0.092	0.149	0.327	0.17	0.085	0.01	0.004	0.043	0.072	0.085	0.11	0.305	0.195	0.076	0.103	0.005	0.005	0.011	0.049	0.059	0.085	0.298	0.263	0.162	0.053	0.008	0.006	0.021	0.059
Q9BVK6	0.044	0.175	0.174	0.235	0.237	0.073	0.026	0.005	0.072	0.096	0.163	0.171	0.166	0.138	0.1	0.071	0.012	0.002	0.085	0.063	0.187	0.19	0.211	0.142	0.065	0.015	0.002	0.027	0.116	0.17	0.183	0.169	0.125	0.064	0.096	0.013	0.005	0.03	0.122	0.148	0.184	0.171	0.157	0.117	0.034	0.004	0.002	0.04	0.112
P31689	0.07	0.089	0.08	0.16	0.157	0.297	0.076	0.061	0.059	0.057	0.066	0.079	0.096	0.154	0.184	0.181	0.05	0.066	0.057	0.032	0.066	0.086	0.137	0.143	0.301	0.05	0.125	0.028	0.058	0.058	0.079	0.099	0.117	0.192	0.192	0.048	0.127	0.017	0.044	0.043	0.059	0.094	0.154	0.209	0.215	0.074	0.077	0.018	0.052
Q15006	0.073	0.206	0.212	0.216	0.155	0.048	0.071	0.005	0.047	0.072	0.11	0.157	0.189	0.145	0.107	0.081	0.057	0.03	0.066	0.066	0.158	0.213	0.217	0.147	0.058	0.052	0.004	0.031	0.072	0.12	0.193	0.19	0.16	0.072	0.095	0.041	0.006	0.02	0.09	0.129	0.189	0.197	0.171	0.122	0.042	0.025	0.024	0.019	0.109
P22314	0.056	0.038	0.03	0.024	0.022	0.009	0.016	0.761	0.053	0.041	0.031	0.029	0.021	0.021	0.023	0.006	0.019	0.763	0.048	0.025	0.027	0.023	0.025	0.018	0.005	0.01	0.809	0.032	0.043	0.025	0.027	0.018	0.021	0.013	0.007	0.009	0.805	0.041	0.043	0.031	0.032	0.03	0.038	0.042	0.017	0.019	0.701	0.029	0.041
Q8NBX0	0.079	0.16	0.169	0.283	0.216	0.053	0.019	0.005	0.045	0.059	0.102	0.117	0.181	0.204	0.142	0.096	0.027	0.005	0.099	0.082	0.133	0.172	0.265	0.154	0.053	0.016	0.005	0.032	0.089	0.107	0.141	0.253	0.18	0.072	0.104	0.015	0.005	0.033	0.087	0.094	0.125	0.22	0.208	0.161	0.038	0.02	0.003	0.032	0.103
O75323	0.046	0.118	0.141	0.35	0.226	0.071	0.02	0.003	0.034	0.039	0.065	0.102	0.176	0.256	0.173	0.125	0.016	0.005	0.1	0.056	0.092	0.139	0.31	0.175	0.076	0.021	0.004	0.038	0.075	0.085	0.107	0.301	0.191	0.071	0.103	0.017	0.002	0.025	0.055	0.058	0.075	0.264	0.259	0.168	0.057	0.022	0.014	0.022	0.064
O15240	0.239	0.173	0.13	0.131	0.104	0.033	0.011	0.013	0.194	0.189	0.147	0.117	0.098	0.076	0.064	0.044	0.015	0.012	0.204	0.183	0.161	0.137	0.104	0.065	0.038	0.011	0.012	0.207	0.219	0.151	0.144	0.092	0.067	0.031	0.051	0.008	0.018	0.178	0.21	0.163	0.143	0.1	0.086	0.058	0.017	0.013	0.008	0.152	0.215
Q12907	0.127	0.231	0.212	0.2	0.156	0.043	0.008	0.001	0.068	0.115	0.159	0.172	0.174	0.139	0.099	0.064	0.006	0.001	0.106	0.074	0.2	0.199	0.194	0.128	0.058	0.009	0.006	0.03	0.138	0.169	0.203	0.162	0.131	0.051	0.079	0.004	0.003	0.029	0.153	0.162	0.185	0.157	0.145	0.109	0.036	0.004	0.004	0.041	0.192
Q13242	0.016	0.025	0.022	0.039	0.053	0.211	0.525	0.107	0.017	0.017	0.022	0.023	0.027	0.045	0.072	0.156	0.445	0.099	0.009	0.006	0.01	0.012	0.027	0.031	0.448	0.262	0.146	0.007	0.008	0.007	0.012	0.013	0.03	0.249	0.231	0.285	0.182	0.003	0.01	0.01	0.014	0.012	0.024	0.037	0.278	0.445	0.152	0.005	0.009
O75489	0.044	0.11	0.145	0.319	0.228	0.066	0.069	0.007	0.026	0.038	0.068	0.096	0.158	0.227	0.166	0.113	0.058	0.034	0.092	0.036	0.096	0.137	0.313	0.176	0.069	0.058	0.003	0.044	0.074	0.079	0.103	0.282	0.189	0.066	0.092	0.052	0.007	0.016	0.048	0.057	0.072	0.268	0.272	0.185	0.054	0.031	0.004	0.013	0.054
P62750	0.056	0.123	0.124	0.156	0.064	0.372	0.059	0.021	0.034	0.045	0.072	0.095	0.129	0.104	0.085	0.341	0.049	0.036	0.032	0.017	0.062	0.084	0.114	0.079	0.547	0.041	0.018	0.013	0.043	0.055	0.098	0.101	0.103	0.136	0.376	0.047	0.024	0.012	0.047	0.064	0.111	0.12	0.115	0.085	0.361	0.049	0.021	0.008	0.05
Q92930	0.269	0.239	0.174	0.123	0.097	0.034	0.016	0.005	0.175	0.186	0.175	0.148	0.109	0.07	0.056	0.048	0.012	0.007	0.21	0.147	0.19	0.164	0.131	0.078	0.036	0.017	0.01	0.18	0.21	0.156	0.171	0.096	0.088	0.028	0.055	0.008	0.007	0.184	0.197	0.151	0.135	0.098	0.095	0.083	0.025	0.009	0.007	0.137	0.224
Q13011	0.048	0.118	0.153	0.336	0.225	0.066	0.02	0.004	0.033	0.04	0.073	0.104	0.179	0.247	0.167	0.125	0.017	0.007	0.099	0.064	0.093	0.136	0.31	0.184	0.07	0.024	0.005	0.061	0.071	0.078	0.104	0.284	0.196	0.076	0.101	0.019	0.004	0.015	0.047	0.053	0.076	0.258	0.267	0.203	0.062	0.019	0.002	0.031	0.058
Q14699	0.255	0.242	0.211	0.112	0.086	0.027	0.027	0.006	0.151	0.156	0.164	0.18	0.139	0.075	0.054	0.046	0.018	0.004	0.205	0.121	0.184	0.184	0.107	0.088	0.032	0.024	0.005	0.12	0.18	0.147	0.198	0.091	0.093	0.035	0.068	0.02	0.004	0.162	0.176	0.141	0.169	0.105	0.105	0.078	0.025	0.012	0.002	0.116	0.196
P41208	0.031	0.06	0.06	0.132	0.169	0.126	0.252	0.142	0.013	0.017	0.032	0.044	0.062	0.138	0.198	0.094	0.251	0.141	0.027	0.017	0.029	0.041	0.092	0.118	0.159	0.281	0.226	0.016	0.032	0.03	0.043	0.072	0.073	0.183	0.094	0.227	0.23	0.024	0.031	0.03	0.047	0.061	0.083	0.089	0.181	0.271	0.174	0.007	0.018
P38919	0.023	0.044	0.044	0.061	0.063	0.417	0.266	0.079	0.017	0.024	0.035	0.046	0.054	0.07	0.154	0.212	0.269	0.1	0.011	0.007	0.02	0.028	0.047	0.057	0.59	0.176	0.061	0.005	0.012	0.016	0.026	0.03	0.047	0.5	0.189	0.141	0.061	0.006	0.013	0.015	0.023	0.026	0.042	0.043	0.609	0.159	0.049	0.007	0.017
P09486	0.204	0.19	0.181	0.189	0.122	0.042	0.008	0.02	0.135	0.146	0.138	0.138	0.168	0.117	0.08	0.055	0.003	0.015	0.166	0.119	0.176	0.173	0.158	0.093	0.059	0.005	0.014	0.072	0.188	0.174	0.169	0.138	0.105	0.035	0.065	0.003	0.012	0.044	0.138	0.149	0.19	0.186	0.14	0.091	0.027	0.003	0.013	0.046	0.16
Q9NS69	0.048	0.1	0.129	0.292	0.204	0.071	0.051	0.022	0.022	0.036	0.074	0.11	0.144	0.217	0.161	0.099	0.057	0.035	0.059	0.032	0.087	0.134	0.34	0.179	0.093	0.05	0.003	0.023	0.056	0.083	0.102	0.309	0.199	0.09	0.102	0.039	0.005	0.005	0.038	0.054	0.083	0.283	0.277	0.192	0.048	0.002	0.002	0.019	0.053
Q9NX62	0.131	0.202	0.168	0.205	0.166	0.045	0.005	0.004	0.08	0.12	0.158	0.149	0.149	0.142	0.093	0.06	0.005	0.006	0.156	0.197	0.259	0.152	0.108	0.058	0.03	0.003	0.004	0.099	0.194	0.255	0.192	0.104	0.074	0.029	0.055	0.002	0.004	0.089	0.201	0.195	0.173	0.12	0.099	0.073	0.024	0.005	0.002	0.101	0.251
P62280	0.073	0.103	0.107	0.121	0.073	0.403	0.047	0.049	0.038	0.04	0.051	0.072	0.097	0.083	0.067	0.417	0.04	0.068	0.031	0.022	0.059	0.086	0.115	0.084	0.53	0.029	0.032	0.016	0.035	0.048	0.086	0.088	0.111	0.16	0.396	0.029	0.041	0.011	0.033	0.05	0.088	0.095	0.112	0.089	0.4	0.049	0.046	0.008	0.036
P24666	0.055	0.045	0.048	0.07	0.056	0.023	0.027	0.645	0.051	0.05	0.041	0.041	0.046	0.05	0.045	0.023	0.015	0.636	0.056	0.04	0.046	0.047	0.071	0.053	0.014	0.016	0.63	0.019	0.048	0.038	0.046	0.067	0.056	0.025	0.026	0.01	0.668	0.019	0.04	0.041	0.041	0.08	0.08	0.059	0.014	0.02	0.606	0.02	0.064
P63220	0.072	0.102	0.101	0.114	0.079	0.336	0.016	0.07	0.029	0.035	0.052	0.068	0.1	0.081	0.062	0.44	0.015	0.081	0.035	0.032	0.065	0.094	0.112	0.08	0.526	0.01	0.033	0.022	0.04	0.047	0.092	0.093	0.107	0.145	0.403	0.011	0.039	0.024	0.037	0.05	0.093	0.107	0.109	0.086	0.417	0.025	0.047	0.026	0.042
P19404	0.04	0.115	0.144	0.313	0.233	0.06	0.069	0.005	0.023	0.034	0.067	0.093	0.165	0.253	0.167	0.12	0.068	0.007	0.073	0.034	0.086	0.125	0.32	0.178	0.069	0.076	0.005	0.028	0.068	0.081	0.099	0.294	0.196	0.067	0.091	0.056	0.003	0.013	0.047	0.055	0.079	0.272	0.264	0.175	0.051	0.031	0.007	0.014	0.061
Q9NX63	0.04	0.129	0.137	0.376	0.133	0.059	0.093	0.002	0.025	0.033	0.066	0.095	0.167	0.242	0.16	0.114	0.082	0.009	0.088	0.06	0.086	0.123	0.287	0.143	0.049	0.133	0.005	0.055	0.066	0.073	0.097	0.284	0.181	0.057	0.086	0.105	0.003	0.013	0.043	0.049	0.067	0.274	0.257	0.163	0.036	0.087	0.001	0.034	0.061
Q92643	0.082	0.182	0.2	0.226	0.181	0.067	0.038	0.006	0.048	0.08	0.128	0.168	0.2	0.154	0.11	0.075	0.025	0.005	0.086	0.086	0.156	0.204	0.223	0.136	0.062	0.03	0.008	0.052	0.095	0.125	0.192	0.194	0.158	0.065	0.089	0.022	0.006	0.013	0.083	0.107	0.192	0.194	0.181	0.136	0.053	0.011	0.006	0.023	0.115
Q9HCD5	0.019	0.039	0.037	0.053	0.044	0.417	0.35	0.022	0.018	0.017	0.029	0.038	0.053	0.066	0.062	0.343	0.331	0.008	0.007	0.005	0.011	0.015	0.023	0.013	0.757	0.165	0.006	0.01	0.013	0.016	0.022	0.021	0.036	0.292	0.417	0.169	0.016	0.004	0.011	0.013	0.017	0.017	0.022	0.018	0.666	0.195	0.006	0.005	0.016
P60468	0.071	0.173	0.207	0.228	0.154	0.045	0.038	0.023	0.031	0.057	0.122	0.156	0.239	0.173	0.098	0.074	0.03	0.009	0.07	0.081	0.152	0.223	0.22	0.135	0.066	0.038	0.007	0.041	0.072	0.108	0.194	0.199	0.17	0.066	0.098	0.029	0.014	0.037	0.082	0.108	0.185	0.193	0.174	0.114	0.049	0.024	0.03	0.05	0.103
Q9NV31	0.022	0.048	0.051	0.08	0.061	0.476	0.25	0.017	0.012	0.02	0.029	0.045	0.064	0.072	0.136	0.336	0.236	0.051	0.014	0.013	0.024	0.033	0.048	0.041	0.648	0.137	0.023	0.011	0.017	0.017	0.03	0.04	0.047	0.427	0.267	0.129	0.029	0.008	0.013	0.014	0.02	0.025	0.043	0.033	0.699	0.127	0.012	0.02	0.021
Q86W42	0.043	0.082	0.082	0.125	0.145	0.199	0.257	0.044	0.027	0.034	0.05	0.063	0.065	0.125	0.176	0.132	0.223	0.055	0.026	0.018	0.028	0.034	0.063	0.074	0.484	0.208	0.064	0.016	0.019	0.026	0.046	0.046	0.063	0.388	0.214	0.185	0.056	0.009	0.017	0.017	0.02	0.023	0.044	0.035	0.599	0.187	0.054	0.009	0.015
Q9HCN8	0.091	0.221	0.219	0.207	0.123	0.055	0.009	0.005	0.059	0.081	0.129	0.169	0.213	0.146	0.1	0.083	0.009	0.005	0.088	0.106	0.179	0.218	0.196	0.128	0.053	0.013	0.007	0.041	0.09	0.136	0.217	0.188	0.156	0.051	0.092	0.01	0.006	0.05	0.104	0.127	0.198	0.194	0.154	0.116	0.046	0.014	0.007	0.048	0.126
Q96JB6	0.129	0.197	0.203	0.203	0.13	0.069	0.026	0.008	0.078	0.098	0.12	0.144	0.194	0.133	0.101	0.089	0.022	0.015	0.114	0.111	0.158	0.196	0.172	0.112	0.078	0.02	0.007	0.078	0.121	0.138	0.182	0.159	0.127	0.06	0.098	0.015	0.009	0.073	0.124	0.137	0.179	0.175	0.143	0.094	0.051	0.015	0.004	0.07	0.133
P11441	0.068	0.08	0.08	0.11	0.109	0.145	0.047	0.328	0.047	0.042	0.052	0.057	0.064	0.079	0.112	0.108	0.037	0.393	0.05	0.029	0.06	0.061	0.071	0.088	0.118	0.039	0.405	0.034	0.052	0.052	0.067	0.049	0.063	0.088	0.099	0.048	0.444	0.041	0.054	0.053	0.055	0.055	0.068	0.071	0.09	0.054	0.444	0.036	0.055
Q14240	0.058	0.059	0.056	0.071	0.063	0.164	0.038	0.418	0.059	0.051	0.046	0.053	0.06	0.072	0.109	0.101	0.035	0.387	0.133	0.063	0.102	0.094	0.077	0.076	0.139	0.062	0.189	0.033	0.04	0.036	0.044	0.043	0.067	0.118	0.157	0.037	0.384	0.003	0.008	0.009	0.018	0.037	0.056	0.066	0.236	0.048	0.49	0.029	0.04
O76031	0.041	0.126	0.15	0.35	0.225	0.074	0.022	0.005	0.023	0.03	0.067	0.098	0.18	0.266	0.178	0.127	0.018	0.006	0.087	0.041	0.087	0.138	0.297	0.17	0.078	0.03	0.009	0.043	0.072	0.08	0.105	0.295	0.19	0.07	0.098	0.019	0.007	0.016	0.045	0.056	0.079	0.279	0.264	0.172	0.053	0.029	0.003	0.018	0.062
O75643	0.017	0.038	0.042	0.061	0.063	0.454	0.24	0.073	0.016	0.019	0.03	0.04	0.048	0.073	0.119	0.297	0.231	0.115	0.01	0.007	0.014	0.019	0.031	0.026	0.64	0.165	0.075	0.008	0.01	0.012	0.019	0.025	0.031	0.357	0.295	0.167	0.085	0.005	0.009	0.01	0.015	0.015	0.026	0.022	0.618	0.191	0.077	0.008	0.014
Q9Y4W6	0.044	0.119	0.146	0.336	0.228	0.06	0.044	0.004	0.027	0.038	0.07	0.101	0.175	0.26	0.168	0.117	0.039	0.005	0.098	0.054	0.09	0.14	0.317	0.168	0.064	0.051	0.004	0.046	0.073	0.078	0.102	0.294	0.19	0.068	0.091	0.041	0.003	0.012	0.047	0.054	0.075	0.286	0.274	0.171	0.05	0.034	0.002	0.028	0.058
Q14376	0.032	0.031	0.029	0.041	0.052	0.033	0.039	0.705	0.053	0.042	0.03	0.032	0.04	0.045	0.055	0.032	0.029	0.645	0.04	0.016	0.032	0.033	0.042	0.045	0.027	0.022	0.719	0.013	0.037	0.035	0.032	0.029	0.039	0.044	0.023	0.019	0.722	0.027	0.03	0.03	0.036	0.048	0.064	0.092	0.076	0.028	0.584	0.018	0.041
O15173	0.119	0.203	0.206	0.185	0.167	0.048	0.006	0.007	0.071	0.098	0.149	0.172	0.183	0.138	0.1	0.063	0.005	0.003	0.106	0.068	0.186	0.207	0.206	0.13	0.064	0.007	0.002	0.037	0.099	0.156	0.189	0.176	0.148	0.061	0.098	0.004	0.002	0.053	0.113	0.133	0.173	0.161	0.149	0.121	0.073	0.01	0.004	0.051	0.146
O60568	0.061	0.168	0.229	0.261	0.172	0.058	0.029	0.004	0.034	0.056	0.102	0.153	0.258	0.159	0.111	0.09	0.021	0.005	0.06	0.05	0.12	0.222	0.253	0.162	0.075	0.045	0.005	0.029	0.059	0.087	0.177	0.222	0.199	0.073	0.111	0.037	0.005	0.015	0.059	0.089	0.19	0.237	0.195	0.135	0.041	0.025	0.003	0.015	0.073
P62857	0.065	0.084	0.099	0.103	0.064	0.453	0.045	0.051	0.046	0.043	0.049	0.07	0.095	0.079	0.065	0.44	0.034	0.065	0.035	0.025	0.054	0.08	0.104	0.074	0.532	0.029	0.027	0.022	0.046	0.062	0.096	0.098	0.105	0.146	0.349	0.028	0.033	0.02	0.041	0.053	0.097	0.11	0.109	0.087	0.425	0.053	0.043	0.019	0.039
Q13217	0.069	0.195	0.214	0.231	0.146	0.059	0.018	0.005	0.038	0.066	0.119	0.166	0.23	0.157	0.104	0.081	0.014	0.005	0.073	0.071	0.161	0.22	0.226	0.144	0.061	0.016	0.007	0.028	0.081	0.119	0.208	0.194	0.168	0.063	0.107	0.014	0.006	0.022	0.084	0.115	0.207	0.215	0.172	0.121	0.041	0.012	0.005	0.025	0.104
P02511	0.057	0.086	0.084	0.123	0.133	0.137	0.037	0.342	0.039	0.041	0.051	0.058	0.066	0.109	0.137	0.109	0.027	0.37	0.044	0.023	0.05	0.069	0.12	0.115	0.134	0.022	0.395	0.022	0.051	0.049	0.061	0.074	0.096	0.134	0.096	0.022	0.389	0.013	0.032	0.033	0.05	0.068	0.138	0.181	0.18	0.048	0.221	0.024	0.052
O00232	0.054	0.053	0.045	0.058	0.069	0.135	0.04	0.52	0.061	0.05	0.044	0.041	0.039	0.056	0.085	0.067	0.033	0.527	0.042	0.023	0.038	0.039	0.051	0.072	0.141	0.021	0.541	0.019	0.039	0.032	0.037	0.037	0.05	0.149	0.08	0.025	0.529	0.016	0.04	0.029	0.042	0.048	0.072	0.09	0.141	0.029	0.437	0.016	0.049
Q08211	0.028	0.055	0.062	0.077	0.061	0.369	0.278	0.056	0.018	0.024	0.038	0.053	0.071	0.066	0.069	0.325	0.241	0.087	0.019	0.013	0.029	0.042	0.054	0.043	0.428	0.237	0.108	0.013	0.02	0.027	0.043	0.045	0.05	0.144	0.29	0.242	0.123	0.009	0.02	0.024	0.041	0.045	0.053	0.05	0.31	0.327	0.124	0.011	0.022
O75475	0.017	0.057	0.059	0.136	0.161	0.11	0.426	0.024	0.006	0.009	0.02	0.039	0.051	0.157	0.238	0.07	0.373	0.027	0.016	0.01	0.019	0.028	0.068	0.137	0.072	0.441	0.184	0.009	0.013	0.017	0.023	0.049	0.066	0.168	0.057	0.418	0.19	0.005	0.006	0.008	0.011	0.021	0.033	0.047	0.067	0.578	0.192	0.012	0.011
P11310	0.048	0.122	0.147	0.343	0.233	0.063	0.006	0.008	0.03	0.038	0.067	0.1	0.173	0.264	0.174	0.13	0.005	0.006	0.104	0.063	0.099	0.146	0.32	0.182	0.064	0.005	0.006	0.054	0.074	0.084	0.107	0.302	0.197	0.066	0.1	0.003	0.005	0.023	0.046	0.051	0.079	0.288	0.259	0.17	0.054	0.007	0.004	0.023	0.052
P24844	0.056	0.125	0.135	0.215	0.233	0.069	0.029	0.118	0.038	0.044	0.067	0.103	0.121	0.177	0.165	0.1	0.02	0.152	0.051	0.028	0.082	0.13	0.208	0.188	0.06	0.046	0.188	0.028	0.055	0.064	0.119	0.129	0.187	0.09	0.099	0.038	0.18	0.027	0.054	0.068	0.093	0.108	0.177	0.148	0.06	0.033	0.204	0.035	0.056
P47897	0.054	0.09	0.113	0.152	0.127	0.118	0.064	0.269	0.036	0.038	0.053	0.079	0.123	0.106	0.1	0.117	0.044	0.301	0.033	0.024	0.058	0.122	0.182	0.164	0.146	0.045	0.206	0.017	0.035	0.045	0.093	0.135	0.167	0.123	0.145	0.038	0.184	0.019	0.035	0.043	0.094	0.141	0.14	0.123	0.146	0.047	0.205	0.019	0.036
O95292	0.086	0.213	0.196	0.2	0.158	0.044	0.046	0.004	0.05	0.095	0.15	0.172	0.194	0.14	0.088	0.06	0.033	0.003	0.094	0.076	0.181	0.203	0.206	0.12	0.056	0.033	0.003	0.041	0.118	0.15	0.197	0.173	0.143	0.051	0.084	0.027	0.005	0.025	0.111	0.138	0.195	0.175	0.161	0.116	0.045	0.017	0.003	0.03	0.139
Q8WXF1	0.017	0.038	0.043	0.063	0.051	0.46	0.289	0.032	0.015	0.018	0.03	0.038	0.05	0.06	0.051	0.468	0.231	0.03	0.012	0.011	0.019	0.029	0.042	0.045	0.624	0.185	0.025	0.008	0.012	0.015	0.028	0.033	0.046	0.173	0.456	0.193	0.03	0.006	0.013	0.015	0.025	0.029	0.037	0.04	0.403	0.368	0.057	0.006	0.011
P11940	0.068	0.076	0.072	0.077	0.049	0.444	0.088	0.107	0.045	0.043	0.048	0.056	0.069	0.067	0.075	0.354	0.064	0.16	0.039	0.024	0.031	0.045	0.056	0.058	0.456	0.058	0.217	0.02	0.034	0.026	0.038	0.039	0.06	0.166	0.327	0.054	0.232	0.031	0.042	0.034	0.048	0.047	0.067	0.078	0.287	0.129	0.244	0.019	0.037
Q92974-3	0.067	0.113	0.123	0.127	0.122	0.317	0.063	0.034	0.043	0.047	0.07	0.097	0.112	0.112	0.132	0.28	0.052	0.044	0.044	0.031	0.055	0.074	0.093	0.13	0.42	0.059	0.049	0.036	0.044	0.044	0.075	0.077	0.088	0.239	0.272	0.058	0.053	0.026	0.04	0.043	0.063	0.066	0.087	0.078	0.387	0.108	0.1	0.02	0.039
Q9Y5L4	0.021	0.098	0.131	0.348	0.251	0.063	0.066	0.006	0.019	0.033	0.07	0.089	0.18	0.266	0.173	0.118	0.054	0.003	0.068	0.024	0.087	0.131	0.289	0.141	0.138	0.052	0.029	0.009	0.064	0.085	0.113	0.312	0.19	0.068	0.107	0.048	0.009	0.018	0.036	0.042	0.085	0.268	0.244	0.142	0.06	0.055	0.014	0.014	0.039
O15270	0.125	0.227	0.218	0.191	0.127	0.046	0.007	0.015	0.065	0.096	0.131	0.158	0.191	0.125	0.104	0.084	0.011	0.017	0.103	0.077	0.189	0.218	0.189	0.125	0.061	0.009	0.005	0.052	0.111	0.15	0.209	0.17	0.139	0.06	0.089	0.005	0.006	0.031	0.11	0.143	0.191	0.168	0.155	0.116	0.037	0.007	0.009	0.042	0.14
O95239	0.035	0.076	0.078	0.148	0.195	0.135	0.293	0.019	0.027	0.03	0.043	0.06	0.073	0.158	0.261	0.104	0.215	0.024	0.036	0.024	0.042	0.059	0.122	0.24	0.22	0.173	0.063	0.019	0.03	0.036	0.049	0.091	0.09	0.336	0.128	0.151	0.063	0.011	0.024	0.023	0.032	0.055	0.082	0.082	0.292	0.296	0.096	0.015	0.023
P26373	0.074	0.13	0.133	0.14	0.068	0.298	0.051	0.018	0.051	0.057	0.079	0.105	0.13	0.096	0.074	0.319	0.042	0.026	0.04	0.031	0.067	0.091	0.114	0.075	0.501	0.037	0.014	0.021	0.045	0.061	0.106	0.104	0.104	0.133	0.352	0.038	0.024	0.02	0.042	0.063	0.121	0.115	0.108	0.08	0.348	0.04	0.018	0.028	0.056
Q9BWF3	0.031	0.145	0.189	0.262	0.229	0.072	0.055	0.009	0.018	0.019	0.024	0.036	0.044	0.057	0.073	0.185	0.375	0.164	0.019	0.014	0.019	0.027	0.036	0.039	0.178	0.33	0.34	0.014	0.014	0.018	0.022	0.026	0.043	0.128	0.132	0.286	0.322	0.01	0.019	0.016	0.022	0.031	0.048	0.074	0.151	0.207	0.285	0.015	0.014
O95782-2	0.106	0.168	0.15	0.12	0.092	0.24	0.052	0.025	0.093	0.102	0.128	0.145	0.127	0.086	0.084	0.142	0.038	0.041	0.084	0.055	0.114	0.127	0.09	0.072	0.297	0.053	0.07	0.041	0.096	0.112	0.142	0.085	0.079	0.124	0.189	0.052	0.072	0.035	0.105	0.1	0.124	0.083	0.077	0.068	0.232	0.055	0.085	0.023	0.114
Q9UBP0-3	0.058	0.121	0.111	0.149	0.151	0.215	0.133	0.036	0.041	0.048	0.06	0.081	0.099	0.148	0.196	0.163	0.114	0.038	0.129	0.098	0.122	0.094	0.104	0.092	0.197	0.087	0.052	0.066	0.149	0.12	0.112	0.077	0.081	0.125	0.129	0.08	0.049	0.092	0.15	0.12	0.106	0.077	0.078	0.068	0.18	0.071	0.039	0.073	0.167
Q96EU6-2	0.023	0.057	0.06	0.081	0.036	0.494	0.22	0.015	0.012	0.023	0.045	0.074	0.118	0.142	0.128	0.238	0.142	0.013	0.022	0.017	0.039	0.05	0.079	0.065	0.579	0.11	0.015	0.015	0.021	0.028	0.047	0.05	0.057	0.381	0.255	0.116	0.026	0.005	0.02	0.021	0.036	0.033	0.048	0.03	0.671	0.117	0.012	0.014	0.032
P08865	0.081	0.091	0.113	0.114	0.087	0.35	0.02	0.08	0.049	0.047	0.054	0.073	0.104	0.081	0.068	0.429	0.019	0.072	0.034	0.022	0.053	0.09	0.111	0.078	0.563	0.012	0.029	0.035	0.043	0.052	0.087	0.092	0.104	0.138	0.377	0.012	0.043	0.019	0.048	0.05	0.079	0.099	0.11	0.085	0.419	0.03	0.071	0.017	0.04
Q9UDY4	0.055	0.11	0.113	0.151	0.111	0.339	0.037	0.05	0.038	0.042	0.065	0.084	0.115	0.111	0.129	0.27	0.031	0.109	0.046	0.037	0.063	0.081	0.108	0.105	0.315	0.04	0.087	0.024	0.037	0.048	0.085	0.087	0.103	0.189	0.265	0.04	0.102	0.036	0.047	0.061	0.089	0.098	0.12	0.13	0.295	0.051	0.086	0.034	0.056
P26641	0.058	0.089	0.093	0.165	0.191	0.147	0.13	0.11	0.037	0.04	0.052	0.076	0.098	0.149	0.252	0.082	0.111	0.099	0.044	0.026	0.027	0.025	0.039	0.066	0.035	0.164	0.553	0.022	0.037	0.024	0.029	0.021	0.052	0.058	0.033	0.141	0.556	0.04	0.032	0.026	0.026	0.024	0.036	0.059	0.031	0.173	0.543	0.033	0.026
P13645	0.138	0.118	0.032	0.105	0.122	0.082	0.147	0.186	0.102	0.107	0.084	0.054	0.054	0.077	0.124	0.116	0.094	0.177	0.049	0.119	0.047	0.142	0.037	0.275	0.046	0.084	0.172	0.061	0.108	0.072	0.121	0.218	0.052	0.053	0.045	0.098	0.118	0.029	0.093	0.05	0.108	0.136	0.09	0.109	0.122	0.174	0.062	0.064	0.065
Q6UXN9	0.025	0.056	0.059	0.096	0.114	0.321	0.259	0.059	0.017	0.021	0.033	0.047	0.06	0.107	0.131	0.277	0.198	0.106	0.012	0.004	0.018	0.027	0.063	0.066	0.41	0.226	0.166	0.006	0.024	0.022	0.034	0.04	0.056	0.169	0.225	0.242	0.18	0.004	0.014	0.014	0.023	0.03	0.048	0.061	0.24	0.329	0.231	0.009	0.017
P62834	0.258	0.226	0.175	0.136	0.095	0.029	0.014	0.004	0.148	0.18	0.176	0.177	0.129	0.078	0.05	0.043	0.01	0.005	0.19	0.097	0.197	0.207	0.148	0.089	0.043	0.01	0.004	0.173	0.208	0.137	0.208	0.077	0.08	0.035	0.051	0.005	0.008	0.101	0.168	0.147	0.182	0.129	0.131	0.097	0.034	0.005	0.003	0.074	0.174
Q04760	0.075	0.032	0.025	0.016	0.014	0.023	0.01	0.826	0.058	0.046	0.028	0.024	0.017	0.012	0.013	0.003	0.009	0.783	0.041	0.018	0.026	0.019	0.022	0.014	0.004	0.011	0.838	0.018	0.031	0.024	0.023	0.014	0.013	0.009	0.001	0.008	0.836	0.061	0.038	0.021	0.025	0.014	0.02	0.018	0.002	0.007	0.777	0.03	0.034
P08582	0.281	0.229	0.202	0.115	0.085	0.026	0.02	0.01	0.19	0.166	0.161	0.164	0.128	0.07	0.051	0.041	0.017	0.006	0.224	0.13	0.174	0.165	0.109	0.075	0.034	0.03	0.005	0.173	0.184	0.147	0.171	0.086	0.083	0.034	0.064	0.022	0.008	0.133	0.188	0.145	0.171	0.108	0.097	0.089	0.025	0.015	0.009	0.114	0.201
Q9NZN3	0.217	0.196	0.143	0.135	0.121	0.079	0.012	0.015	0.138	0.151	0.153	0.123	0.109	0.114	0.109	0.086	0.008	0.005	0.2	0.167	0.168	0.121	0.115	0.075	0.07	0.014	0.015	0.122	0.221	0.152	0.144	0.098	0.077	0.051	0.068	0.012	0.011	0.202	0.245	0.159	0.1	0.079	0.087	0.075	0.061	0.017	0.01	0.159	0.223
A1L0T0	0.117	0.222	0.214	0.2	0.147	0.049	0.011	0.006	0.073	0.103	0.135	0.169	0.171	0.121	0.094	0.066	0.013	0.009	0.098	0.086	0.188	0.211	0.193	0.118	0.067	0.01	0.003	0.051	0.117	0.16	0.206	0.167	0.132	0.055	0.088	0.007	0.005	0.049	0.119	0.148	0.195	0.175	0.149	0.114	0.035	0.007	0.007	0.048	0.154
P62316	0.024	0.04	0.036	0.063	0.026	0.495	0.212	0.084	0.014	0.02	0.028	0.034	0.04	0.052	0.065	0.43	0.172	0.147	0.007	0.004	0.011	0.016	0.028	0.024	0.663	0.12	0.118	0.005	0.012	0.011	0.018	0.022	0.028	0.287	0.349	0.134	0.127	0.004	0.006	0.008	0.015	0.015	0.024	0.016	0.529	0.221	0.179	0.008	0.019
P62269	0.042	0.093	0.097	0.129	0.061	0.476	0.05	0.047	0.029	0.038	0.052	0.07	0.097	0.082	0.073	0.448	0.037	0.07	0.032	0.015	0.062	0.085	0.115	0.078	0.527	0.022	0.03	0.005	0.029	0.045	0.082	0.091	0.103	0.143	0.415	0.022	0.039	0.01	0.04	0.05	0.089	0.108	0.11	0.093	0.386	0.046	0.045	0.011	0.04
P35222	0.215	0.216	0.197	0.119	0.093	0.037	0.022	0.009	0.15	0.149	0.167	0.175	0.137	0.078	0.057	0.057	0.012	0.008	0.178	0.118	0.175	0.171	0.112	0.078	0.041	0.019	0.006	0.17	0.169	0.151	0.19	0.094	0.091	0.032	0.068	0.015	0.007	0.169	0.172	0.144	0.154	0.1	0.101	0.087	0.028	0.015	0.009	0.119	0.181
P53004	0.033	0.036	0.028	0.028	0.026	0.011	0.016	0.786	0.052	0.045	0.032	0.03	0.029	0.024	0.029	0.013	0.012	0.734	0.052	0.027	0.038	0.033	0.044	0.037	0.014	0.02	0.74	0.026	0.049	0.033	0.034	0.027	0.031	0.021	0.014	0.017	0.746	0.019	0.045	0.036	0.035	0.035	0.054	0.067	0.037	0.024	0.651	0.013	0.031
Q14558	0.073	0.098	0.089	0.126	0.156	0.212	0.04	0.148	0.052	0.057	0.062	0.076	0.104	0.125	0.172	0.156	0.031	0.185	0.053	0.03	0.063	0.065	0.1	0.099	0.295	0.019	0.269	0.039	0.051	0.045	0.055	0.067	0.093	0.158	0.194	0.032	0.243	0.046	0.049	0.041	0.057	0.062	0.087	0.103	0.155	0.013	0.442	0.032	0.049
O43493-2	0.266	0.335	0.148	0.088	0.077	0.025	0.006	0.01	0.158	0.256	0.278	0.149	0.066	0.042	0.028	0.017	0.001	0.002	0.248	0.191	0.266	0.113	0.05	0.032	0.019	0.005	0.003	0.104	0.287	0.27	0.169	0.048	0.034	0.009	0.033	0.002	0.003	0.125	0.303	0.224	0.164	0.066	0.053	0.042	0.017	0.004	0.005	0.082	0.325
O00116	0.033	0.125	0.172	0.324	0.224	0.096	0.01	0.006	0.026	0.039	0.073	0.11	0.226	0.211	0.168	0.123	0.01	0.015	0.049	0.037	0.079	0.149	0.303	0.253	0.103	0.012	0.004	0.026	0.047	0.066	0.124	0.201	0.26	0.122	0.133	0.006	0.005	0.011	0.034	0.046	0.086	0.194	0.27	0.272	0.074	0.011	0.011	0.023	0.045
Q7L2E3-2	0.045	0.104	0.122	0.249	0.168	0.224	0.054	0.012	0.031	0.037	0.062	0.089	0.139	0.187	0.134	0.241	0.048	0.021	0.061	0.033	0.071	0.107	0.212	0.116	0.304	0.049	0.019	0.024	0.055	0.064	0.091	0.195	0.142	0.122	0.229	0.044	0.016	0.009	0.037	0.048	0.076	0.186	0.181	0.125	0.241	0.051	0.014	0.018	0.048
Q8WVV9-4	0.027	0.053	0.053	0.076	0.085	0.257	0.299	0.136	0.028	0.025	0.038	0.045	0.059	0.071	0.101	0.2	0.206	0.209	0.019	0.011	0.024	0.038	0.07	0.1	0.294	0.231	0.193	0.008	0.018	0.022	0.033	0.049	0.066	0.207	0.175	0.233	0.178	0.011	0.018	0.018	0.028	0.041	0.059	0.076	0.253	0.293	0.199	0.025	0.03
Q13148	0.033	0.034	0.03	0.042	0.056	0.131	0.517	0.139	0.023	0.014	0.019	0.027	0.031	0.056	0.05	0.15	0.392	0.16	0.013	0.008	0.013	0.016	0.035	0.043	0.101	0.457	0.308	0.009	0.009	0.01	0.012	0.019	0.029	0.067	0.091	0.43	0.349	0.016	0.018	0.017	0.019	0.031	0.064	0.074	0.089	0.406	0.287	0.01	0.013
P18084	0.195	0.239	0.196	0.156	0.117	0.034	0.008	0.004	0.148	0.174	0.173	0.156	0.126	0.09	0.065	0.046	0.003	0.001	0.207	0.135	0.173	0.158	0.134	0.081	0.037	0.007	0.004	0.117	0.217	0.166	0.166	0.104	0.092	0.035	0.062	0.002	0.002	0.147	0.17	0.148	0.153	0.12	0.129	0.083	0.039	0.01	0.017	0.133	0.209
P30566	0.079	0.112	0.113	0.118	0.105	0.362	0.008	0.093	0.061	0.063	0.08	0.094	0.103	0.092	0.097	0.272	0.009	0.132	0.066	0.047	0.077	0.096	0.099	0.075	0.34	0.01	0.163	0.045	0.067	0.063	0.097	0.083	0.086	0.146	0.241	0.012	0.156	0.053	0.061	0.048	0.064	0.05	0.06	0.055	0.151	0.02	0.423	0.042	0.062
Q6WCQ1	0.055	0.135	0.155	0.21	0.229	0.1	0.073	0.018	0.037	0.049	0.078	0.125	0.152	0.181	0.184	0.119	0.053	0.021	0.069	0.047	0.098	0.143	0.175	0.161	0.12	0.108	0.056	0.048	0.062	0.073	0.127	0.141	0.147	0.127	0.115	0.099	0.055	0.035	0.066	0.079	0.111	0.13	0.161	0.124	0.122	0.094	0.059	0.026	0.056
P62241	0.066	0.102	0.108	0.131	0.048	0.442	0.047	0.061	0.041	0.044	0.057	0.075	0.1	0.085	0.068	0.421	0.037	0.075	0.036	0.024	0.065	0.093	0.114	0.085	0.487	0.031	0.036	0.022	0.044	0.051	0.088	0.094	0.107	0.142	0.374	0.028	0.045	0.021	0.046	0.056	0.089	0.104	0.111	0.105	0.347	0.051	0.045	0.017	0.045
P13073	0.043	0.12	0.134	0.327	0.223	0.066	0.074	0.003	0.022	0.032	0.066	0.099	0.165	0.252	0.168	0.12	0.064	0.007	0.071	0.036	0.081	0.13	0.327	0.178	0.091	0.064	0.006	0.013	0.057	0.08	0.098	0.306	0.204	0.071	0.11	0.048	0.002	0.007	0.043	0.052	0.075	0.29	0.291	0.187	0.047	0.005	0.004	0.017	0.058
Q9UL46	0.035	0.03	0.025	0.019	0.02	0.009	0.027	0.849	0.062	0.045	0.036	0.032	0.026	0.02	0.024	0.014	0.013	0.738	0.043	0.019	0.031	0.029	0.037	0.033	0.016	0.009	0.759	0.019	0.046	0.031	0.034	0.022	0.037	0.029	0.02	0.012	0.741	0.006	0.019	0.019	0.025	0.026	0.036	0.036	0.017	0.02	0.804	0.005	0.021
O15347	0.026	0.087	0.081	0.186	0.163	0.105	0.32	0.029	0.022	0.021	0.04	0.06	0.078	0.186	0.219	0.077	0.236	0.053	0.025	0.012	0.017	0.028	0.067	0.082	0.054	0.384	0.312	0.008	0.018	0.016	0.021	0.046	0.055	0.106	0.044	0.332	0.325	0.011	0.017	0.016	0.019	0.024	0.04	0.051	0.049	0.501	0.255	0.012	0.021
Q15785	0.069	0.119	0.117	0.14	0.064	0.334	0.018	0.118	0.042	0.045	0.055	0.084	0.1	0.109	0.117	0.252	0.022	0.17	0.055	0.039	0.061	0.07	0.098	0.11	0.281	0.021	0.268	0.037	0.047	0.046	0.069	0.075	0.099	0.137	0.173	0.023	0.305	0.03	0.056	0.056	0.068	0.072	0.089	0.105	0.21	0.03	0.28	0.027	0.056
P11172	0.06	0.079	0.083	0.146	0.129	0.081	0.032	0.36	0.053	0.051	0.058	0.064	0.092	0.106	0.11	0.077	0.032	0.365	0.061	0.027	0.052	0.068	0.127	0.096	0.072	0.026	0.413	0.026	0.057	0.053	0.064	0.109	0.096	0.069	0.07	0.019	0.407	0.041	0.044	0.044	0.05	0.116	0.137	0.13	0.097	0.031	0.292	0.012	0.049
O43402	0.07	0.173	0.186	0.208	0.147	0.047	0.084	0.017	0.037	0.065	0.108	0.142	0.184	0.145	0.118	0.085	0.065	0.013	0.058	0.045	0.144	0.198	0.231	0.156	0.079	0.057	0.01	0.019	0.057	0.11	0.167	0.194	0.175	0.085	0.107	0.052	0.008	0.019	0.072	0.115	0.186	0.202	0.184	0.134	0.057	0.032	0.009	0.018	0.073
P07910-2	0.032	0.049	0.055	0.043	0.04	0.254	0.419	0.045	0.017	0.015	0.025	0.024	0.022	0.05	0.113	0.136	0.512	0.071	0.021	0.021	0.02	0.023	0.033	0.088	0.243	0.36	0.088	0.015	0.018	0.014	0.019	0.027	0.039	0.29	0.164	0.296	0.115	0.02	0.011	0.022	0.025	0.021	0.045	0.077	0.249	0.377	0.105	0.019	0.033
P61160	0.077	0.098	0.099	0.123	0.118	0.324	0.058	0.079	0.05	0.053	0.068	0.083	0.096	0.113	0.139	0.25	0.054	0.092	0.045	0.032	0.054	0.065	0.085	0.094	0.392	0.077	0.134	0.036	0.046	0.044	0.066	0.061	0.087	0.196	0.233	0.079	0.148	0.035	0.043	0.044	0.064	0.059	0.075	0.074	0.312	0.082	0.201	0.026	0.05
P07814	0.06	0.096	0.112	0.129	0.104	0.138	0.083	0.251	0.045	0.043	0.052	0.072	0.104	0.088	0.089	0.122	0.061	0.323	0.039	0.028	0.058	0.101	0.15	0.142	0.171	0.05	0.248	0.025	0.036	0.043	0.082	0.103	0.136	0.13	0.145	0.044	0.242	0.02	0.039	0.047	0.09	0.12	0.117	0.098	0.185	0.049	0.226	0.02	0.041
P30084	0.026	0.104	0.141	0.377	0.254	0.066	0.006	0.009	0.025	0.034	0.063	0.094	0.178	0.282	0.177	0.133	0.007	0.007	0.08	0.044	0.094	0.143	0.354	0.18	0.076	0.006	0.008	0.034	0.072	0.081	0.105	0.325	0.2	0.068	0.103	0.004	0.007	0.014	0.044	0.052	0.078	0.303	0.271	0.148	0.061	0.01	0.005	0.018	0.059
P51116	0.038	0.064	0.081	0.098	0.073	0.554	0.062	0.022	0.023	0.024	0.041	0.063	0.085	0.083	0.079	0.518	0.054	0.023	0.023	0.019	0.036	0.061	0.082	0.06	0.642	0.039	0.012	0.027	0.029	0.036	0.064	0.065	0.091	0.18	0.444	0.045	0.012	0.023	0.039	0.041	0.06	0.073	0.091	0.086	0.484	0.058	0.014	0.018	0.031
Q13526	0.093	0.098	0.111	0.107	0.094	0.144	0.103	0.216	0.05	0.044	0.043	0.051	0.061	0.072	0.088	0.148	0.041	0.401	0.051	0.036	0.051	0.055	0.072	0.073	0.179	0.049	0.258	0.064	0.049	0.043	0.045	0.051	0.054	0.111	0.119	0.047	0.423	0.05	0.058	0.038	0.05	0.046	0.055	0.063	0.164	0.078	0.41	0.031	0.042
Q8N1F7	0.026	0.04	0.04	0.063	0.098	0.079	0.533	0.12	0.029	0.027	0.034	0.04	0.043	0.072	0.095	0.08	0.442	0.122	0.046	0.027	0.056	0.082	0.171	0.133	0.129	0.244	0.07	0.025	0.047	0.057	0.071	0.14	0.134	0.112	0.108	0.23	0.07	0.014	0.03	0.039	0.049	0.099	0.132	0.126	0.088	0.331	0.078	0.01	0.038
O75521-2	0.047	0.118	0.156	0.312	0.189	0.082	0.043	0.004	0.029	0.04	0.07	0.104	0.192	0.217	0.176	0.125	0.047	0.009	0.067	0.032	0.078	0.139	0.285	0.221	0.099	0.051	0.005	0.031	0.051	0.069	0.105	0.232	0.228	0.1	0.118	0.036	0.004	0.015	0.039	0.048	0.086	0.214	0.254	0.233	0.065	0.035	0.003	0.022	0.046
O43852	0.06	0.165	0.182	0.248	0.184	0.072	0.008	0.042	0.024	0.062	0.125	0.156	0.236	0.147	0.106	0.082	0.001	0.035	0.091	0.106	0.183	0.214	0.19	0.123	0.044	0.003	0.014	0.018	0.082	0.124	0.197	0.193	0.168	0.06	0.111	0.002	0.024	0.041	0.107	0.125	0.2	0.215	0.155	0.111	0.026	0.005	0.007	0.06	0.119
P51571	0.073	0.176	0.229	0.23	0.163	0.047	0.045	0.008	0.037	0.067	0.121	0.164	0.215	0.153	0.111	0.075	0.041	0.008	0.065	0.057	0.141	0.213	0.239	0.147	0.059	0.036	0.005	0.045	0.076	0.113	0.198	0.202	0.182	0.067	0.09	0.029	0.002	0.022	0.079	0.112	0.192	0.201	0.182	0.144	0.038	0.014	0.004	0.031	0.102
Q8N3V7-2	0.032	0.115	0.137	0.19	0.138	0.206	0.098	0.021	0.018	0.024	0.049	0.088	0.121	0.18	0.222	0.174	0.079	0.031	0.05	0.034	0.059	0.108	0.13	0.141	0.254	0.153	0.056	0.041	0.04	0.043	0.088	0.093	0.112	0.18	0.18	0.145	0.06	0.029	0.041	0.047	0.081	0.086	0.11	0.108	0.153	0.26	0.067	0.02	0.04
Q9BYD1	0.032	0.104	0.12	0.345	0.199	0.108	0.028	0.009	0.027	0.039	0.072	0.102	0.173	0.259	0.172	0.134	0.019	0.007	0.092	0.056	0.095	0.139	0.34	0.176	0.068	0.013	0.003	0.039	0.073	0.082	0.104	0.303	0.199	0.073	0.103	0.011	0.005	0.019	0.051	0.054	0.08	0.264	0.258	0.182	0.053	0.011	0.003	0.017	0.062
P22061	0.063	0.092	0.085	0.126	0.093	0.037	0.015	0.446	0.054	0.054	0.055	0.063	0.086	0.084	0.056	0.036	0.007	0.482	0.076	0.057	0.072	0.088	0.122	0.076	0.039	0.011	0.43	0.065	0.068	0.063	0.083	0.122	0.09	0.037	0.049	0.008	0.428	0.015	0.053	0.048	0.085	0.123	0.119	0.081	0.033	0.009	0.445	0.059	0.069
P04632	0.024	0.031	0.024	0.022	0.025	0.006	0.019	0.833	0.059	0.058	0.063	0.07	0.06	0.052	0.055	0.026	0.025	0.405	0.047	0.016	0.032	0.033	0.036	0.031	0.024	0.021	0.788	0.018	0.046	0.038	0.036	0.02	0.027	0.019	0.009	0.015	0.768	0.017	0.028	0.025	0.032	0.029	0.037	0.04	0.017	0.018	0.753	0.014	0.029
P61088	0.072	0.05	0.041	0.032	0.029	0.014	0.005	0.736	0.068	0.052	0.046	0.043	0.032	0.026	0.029	0.018	0.012	0.676	0.073	0.043	0.044	0.038	0.045	0.044	0.031	0.01	0.609	0.025	0.053	0.042	0.04	0.031	0.042	0.038	0.028	0.01	0.671	0.019	0.029	0.025	0.033	0.03	0.035	0.04	0.026	0.011	0.732	0.007	0.033
Q96P11-2	0.035	0.08	0.079	0.107	0.08	0.408	0.164	0.033	0.023	0.031	0.048	0.066	0.085	0.093	0.093	0.316	0.152	0.057	0.026	0.018	0.039	0.058	0.083	0.067	0.55	0.113	0.04	0.024	0.035	0.042	0.056	0.074	0.073	0.218	0.309	0.106	0.048	0.01	0.028	0.034	0.057	0.071	0.079	0.059	0.493	0.116	0.041	0.012	0.036
P41223	0.041	0.099	0.087	0.126	0.092	0.301	0.229	0.034	0.028	0.042	0.05	0.069	0.077	0.109	0.159	0.228	0.168	0.057	0.026	0.02	0.038	0.048	0.073	0.077	0.474	0.17	0.07	0.013	0.02	0.023	0.04	0.048	0.052	0.362	0.234	0.164	0.067	0.016	0.033	0.032	0.049	0.05	0.064	0.056	0.464	0.11	0.089	0.012	0.024
Q9Y282	0.13	0.219	0.203	0.212	0.168	0.042	0.005	0.001	0.075	0.119	0.16	0.157	0.165	0.141	0.101	0.061	0.006	0.009	0.139	0.123	0.24	0.182	0.158	0.098	0.04	0.007	0.002	0.042	0.141	0.219	0.19	0.146	0.105	0.049	0.085	0.004	0.01	0.058	0.149	0.155	0.17	0.145	0.129	0.099	0.049	0.008	0.016	0.046	0.176
Q86V81	0.02	0.054	0.056	0.081	0.058	0.386	0.313	0.024	0.014	0.019	0.036	0.051	0.059	0.085	0.141	0.247	0.304	0.047	0.021	0.017	0.031	0.043	0.061	0.064	0.545	0.172	0.036	0.012	0.015	0.023	0.037	0.047	0.048	0.412	0.219	0.15	0.04	0.006	0.019	0.019	0.033	0.037	0.043	0.037	0.601	0.187	0.028	0.011	0.026
Q8IXS6-2	0.089	0.167	0.176	0.121	0.096	0.04	0.112	0.137	0.072	0.077	0.112	0.154	0.149	0.083	0.067	0.053	0.092	0.101	0.104	0.075	0.128	0.168	0.116	0.091	0.034	0.166	0.038	0.056	0.084	0.093	0.166	0.101	0.109	0.053	0.083	0.164	0.06	0.062	0.075	0.09	0.142	0.106	0.122	0.101	0.041	0.164	0.089	0.065	0.108
P00441	0.081	0.057	0.044	0.035	0.028	0.006	0.014	0.746	0.2	0.118	0.079	0.051	0.025	0.022	0.013	0.004	0.008	0.455	0.023	0.007	0.026	0.021	0.031	0.017	0.001	0.006	0.881	0.026	0.113	0.072	0.05	0.037	0.031	0.01	0.012	0.007	0.619	0.013	0.034	0.017	0.099	0.053	0.061	0.034	0.004	0.008	0.644	0.021	0.072
P55735-2	0.047	0.066	0.066	0.096	0.097	0.285	0.111	0.202	0.064	0.055	0.042	0.057	0.066	0.089	0.101	0.232	0.111	0.205	0.037	0.021	0.063	0.063	0.091	0.08	0.164	0.132	0.324	0.015	0.047	0.066	0.063	0.074	0.077	0.105	0.11	0.158	0.274	0.02	0.055	0.055	0.06	0.076	0.09	0.08	0.115	0.115	0.285	0.014	0.058
Q86U28	0.062	0.117	0.152	0.324	0.229	0.06	0.012	0.034	0.042	0.047	0.078	0.102	0.16	0.238	0.149	0.112	0.03	0.042	0.116	0.066	0.1	0.141	0.31	0.153	0.058	0.012	0.027	0.062	0.075	0.086	0.11	0.291	0.185	0.063	0.094	0.002	0.032	0.019	0.055	0.06	0.081	0.286	0.257	0.161	0.055	0.007	0.022	0.028	0.067
O43447	0.027	0.039	0.037	0.042	0.043	0.266	0.136	0.401	0.023	0.022	0.032	0.032	0.034	0.05	0.065	0.179	0.108	0.454	0.021	0.009	0.021	0.027	0.037	0.032	0.4	0.102	0.325	0.012	0.025	0.022	0.025	0.027	0.033	0.168	0.2	0.115	0.336	0.006	0.02	0.023	0.028	0.031	0.041	0.046	0.274	0.143	0.37	0.005	0.031
Q9UQE7	0.025	0.064	0.07	0.134	0.19	0.177	0.316	0.014	0.018	0.024	0.036	0.055	0.066	0.164	0.237	0.135	0.236	0.017	0.022	0.016	0.031	0.043	0.089	0.141	0.408	0.189	0.043	0.013	0.023	0.029	0.041	0.07	0.073	0.31	0.211	0.176	0.049	0.008	0.018	0.021	0.03	0.039	0.054	0.05	0.484	0.221	0.052	0.009	0.024
Q12981	0.076	0.202	0.186	0.208	0.179	0.065	0.023	0.017	0.054	0.093	0.15	0.179	0.179	0.139	0.101	0.072	0.019	0.013	0.095	0.126	0.183	0.199	0.157	0.11	0.054	0.018	0.013	0.07	0.126	0.151	0.196	0.141	0.114	0.052	0.084	0.016	0.016	0.035	0.128	0.152	0.194	0.16	0.126	0.107	0.039	0.011	0.012	0.093	0.162
Q9BWM7	0.05	0.122	0.144	0.34	0.231	0.06	0.015	0.003	0.032	0.039	0.074	0.103	0.18	0.248	0.178	0.121	0.018	0.005	0.107	0.071	0.095	0.146	0.316	0.17	0.064	0.009	0.006	0.063	0.073	0.082	0.109	0.299	0.2	0.072	0.098	0.008	0.004	0.015	0.05	0.055	0.076	0.275	0.275	0.188	0.05	0.009	0.005	0.04	0.057
Q96AG4	0.056	0.188	0.218	0.246	0.172	0.05	0.056	0.001	0.023	0.05	0.108	0.156	0.237	0.167	0.118	0.083	0.043	0.003	0.058	0.043	0.14	0.207	0.268	0.15	0.087	0.037	0.003	0.013	0.056	0.102	0.185	0.214	0.182	0.071	0.114	0.035	0.002	0.01	0.064	0.108	0.189	0.22	0.201	0.127	0.054	0.032	0.001	0.009	0.073
P36578	0.062	0.108	0.121	0.141	0.095	0.351	0.06	0.028	0.037	0.047	0.068	0.095	0.128	0.103	0.082	0.354	0.051	0.028	0.019	0.012	0.043	0.082	0.099	0.067	0.616	0.041	0.01	0.012	0.038	0.049	0.091	0.094	0.105	0.145	0.381	0.046	0.018	0.016	0.03	0.049	0.099	0.116	0.11	0.078	0.449	0.048	0.021	0.017	0.05
Q13263	0.018	0.048	0.05	0.089	0.1	0.261	0.245	0.139	0.01	0.013	0.025	0.04	0.049	0.097	0.15	0.189	0.201	0.222	0.016	0.009	0.019	0.027	0.045	0.052	0.188	0.243	0.38	0.011	0.015	0.021	0.029	0.037	0.046	0.119	0.117	0.21	0.355	0.006	0.014	0.015	0.02	0.03	0.044	0.067	0.083	0.321	0.381	0.015	0.017
Q9Y2D5-6	0.075	0.18	0.192	0.145	0.118	0.061	0.115	0.062	0.051	0.069	0.112	0.167	0.174	0.108	0.097	0.072	0.087	0.057	0.068	0.062	0.117	0.191	0.139	0.106	0.052	0.191	0.04	0.062	0.068	0.084	0.177	0.117	0.128	0.052	0.09	0.173	0.041	0.053	0.068	0.08	0.134	0.107	0.129	0.111	0.047	0.19	0.075	0.049	0.068
Q14141	0.061	0.151	0.176	0.195	0.165	0.149	0.072	0.002	0.037	0.04	0.074	0.122	0.146	0.17	0.186	0.157	0.053	0.001	0.069	0.038	0.079	0.151	0.198	0.152	0.234	0.078	0.004	0.056	0.064	0.068	0.135	0.159	0.171	0.121	0.168	0.067	0.005	0.03	0.05	0.066	0.125	0.147	0.156	0.119	0.178	0.085	0.01	0.024	0.063
O15355	0.029	0.031	0.027	0.035	0.032	0.022	0.021	0.797	0.024	0.024	0.026	0.034	0.04	0.034	0.043	0.027	0.024	0.673	0.018	0.014	0.017	0.026	0.036	0.035	0.026	0.025	0.79	0.009	0.017	0.017	0.022	0.026	0.032	0.038	0.024	0.017	0.786	0.014	0.022	0.018	0.021	0.028	0.047	0.061	0.037	0.031	0.719	0.012	0.019
P61313	0.055	0.104	0.119	0.135	0.101	0.371	0.058	0.029	0.035	0.049	0.07	0.103	0.13	0.104	0.084	0.359	0.046	0.028	0.035	0.03	0.069	0.093	0.11	0.078	0.528	0.041	0.012	0.033	0.045	0.059	0.101	0.103	0.11	0.137	0.36	0.044	0.022	0.024	0.047	0.064	0.104	0.112	0.102	0.082	0.388	0.046	0.02	0.027	0.059
O94776	0.014	0.024	0.023	0.05	0.071	0.058	0.551	0.203	0.01	0.013	0.016	0.027	0.032	0.061	0.099	0.048	0.45	0.256	0.012	0.008	0.011	0.012	0.023	0.043	0.054	0.476	0.379	0.013	0.013	0.009	0.015	0.018	0.024	0.059	0.045	0.437	0.399	0.008	0.011	0.009	0.012	0.019	0.029	0.048	0.057	0.477	0.32	0.004	0.012
Q9UEU0	0.224	0.289	0.19	0.095	0.069	0.018	0.023	0.003	0.155	0.196	0.232	0.173	0.098	0.05	0.038	0.024	0.015	0.004	0.186	0.209	0.24	0.144	0.072	0.043	0.019	0.014	0.002	0.153	0.237	0.213	0.192	0.068	0.051	0.014	0.043	0.013	0.002	0.095	0.226	0.202	0.185	0.09	0.067	0.054	0.018	0.008	0.003	0.103	0.263
Q9BYD3	0.042	0.127	0.147	0.369	0.217	0.072	0.013	0.007	0.029	0.039	0.073	0.103	0.172	0.262	0.176	0.129	0.009	0.001	0.079	0.031	0.085	0.139	0.345	0.177	0.082	0.011	0.006	0.057	0.075	0.083	0.108	0.291	0.202	0.074	0.102	0.01	0.009	0.012	0.052	0.058	0.078	0.288	0.266	0.18	0.049	0.009	0.001	0.025	0.064
Q8WWX9	0.086	0.201	0.241	0.223	0.144	0.044	0.003	0.027	0.043	0.064	0.121	0.166	0.228	0.137	0.107	0.076	0.013	0.036	0.08	0.05	0.186	0.227	0.208	0.153	0.049	0.01	0.023	0.056	0.097	0.133	0.208	0.178	0.15	0.051	0.092	0.002	0.021	0.036	0.104	0.131	0.205	0.192	0.159	0.1	0.031	0.011	0.016	0.031	0.129
Q9H3Q1	0.099	0.187	0.176	0.162	0.112	0.096	0.033	0.038	0.06	0.071	0.093	0.14	0.153	0.14	0.153	0.109	0.031	0.058	0.089	0.068	0.109	0.159	0.154	0.132	0.079	0.055	0.074	0.082	0.085	0.077	0.147	0.121	0.151	0.094	0.112	0.05	0.077	0.104	0.103	0.095	0.13	0.109	0.141	0.132	0.07	0.057	0.06	0.064	0.101
Q96JB5	0.093	0.186	0.203	0.203	0.143	0.052	0.034	0.023	0.038	0.072	0.133	0.162	0.203	0.139	0.101	0.082	0.041	0.023	0.071	0.05	0.17	0.213	0.223	0.135	0.067	0.031	0.013	0.039	0.09	0.137	0.209	0.184	0.152	0.063	0.088	0.025	0.015	0.021	0.084	0.138	0.214	0.209	0.166	0.111	0.044	0.013	0.011	0.023	0.114
Q14194	0.072	0.087	0.085	0.14	0.182	0.255	0.02	0.114	0.055	0.043	0.049	0.06	0.073	0.164	0.24	0.145	0.017	0.139	0.058	0.036	0.044	0.048	0.058	0.066	0.094	0.033	0.507	0.047	0.049	0.04	0.041	0.039	0.055	0.076	0.075	0.033	0.518	0.068	0.052	0.038	0.048	0.042	0.074	0.08	0.063	0.034	0.521	0.029	0.046
P30626-2	0.083	0.05	0.038	0.028	0.028	0.004	0.012	0.751	0.065	0.059	0.052	0.041	0.032	0.027	0.028	0.009	0.017	0.666	0.054	0.015	0.035	0.037	0.038	0.033	0.005	0.014	0.748	0.021	0.069	0.047	0.042	0.026	0.032	0.016	0.013	0.007	0.711	0.016	0.053	0.043	0.047	0.04	0.047	0.046	0.018	0.018	0.651	0.009	0.056
O60499	0.299	0.335	0.155	0.065	0.042	0.016	0.01	0.003	0.11	0.211	0.262	0.178	0.091	0.054	0.038	0.027	0.016	0.01	0.203	0.221	0.263	0.143	0.061	0.041	0.018	0.009	0.014	0.125	0.25	0.235	0.201	0.059	0.043	0.012	0.032	0.006	0.006	0.144	0.266	0.223	0.168	0.064	0.044	0.035	0.014	0.004	0.007	0.142	0.309
Q4G0N4	0.057	0.126	0.151	0.351	0.247	0.065	0.007	0.012	0.033	0.042	0.069	0.099	0.162	0.235	0.169	0.125	0.014	0.014	0.104	0.048	0.085	0.135	0.315	0.169	0.083	0.007	0.017	0.064	0.074	0.084	0.107	0.297	0.19	0.073	0.105	0.002	0.015	0.012	0.035	0.06	0.075	0.297	0.265	0.173	0.063	0.005	0.01	0.021	0.065
Q8TED0	0.02	0.037	0.039	0.062	0.07	0.464	0.261	0.019	0.025	0.024	0.03	0.042	0.052	0.079	0.15	0.245	0.294	0.042	0.011	0.008	0.019	0.024	0.047	0.041	0.681	0.148	0.017	0.007	0.016	0.02	0.026	0.033	0.045	0.471	0.243	0.126	0.027	0.005	0.013	0.012	0.021	0.022	0.031	0.02	0.736	0.13	0.013	0.005	0.013
P49736	0.025	0.032	0.03	0.042	0.048	0.034	0.127	0.654	0.019	0.017	0.016	0.021	0.021	0.03	0.046	0.018	0.085	0.736	0.013	0.007	0.012	0.016	0.028	0.039	0.04	0.042	0.799	0.011	0.014	0.015	0.016	0.019	0.03	0.045	0.021	0.038	0.796	0.009	0.015	0.016	0.017	0.024	0.041	0.062	0.042	0.144	0.599	0.009	0.018
Q00839	0.021	0.046	0.051	0.057	0.051	0.432	0.252	0.093	0.025	0.024	0.036	0.047	0.054	0.064	0.075	0.322	0.173	0.139	0.011	0.01	0.016	0.025	0.04	0.031	0.414	0.224	0.199	0.012	0.013	0.016	0.027	0.03	0.033	0.17	0.239	0.236	0.202	0.008	0.012	0.013	0.025	0.027	0.038	0.036	0.32	0.313	0.187	0.004	0.016
P12956	0.036	0.074	0.075	0.117	0.122	0.251	0.142	0.163	0.031	0.033	0.041	0.058	0.075	0.106	0.151	0.147	0.099	0.249	0.018	0.008	0.027	0.035	0.068	0.11	0.23	0.147	0.355	0.007	0.02	0.023	0.032	0.051	0.056	0.211	0.117	0.136	0.334	0.008	0.021	0.018	0.026	0.043	0.063	0.072	0.223	0.163	0.326	0.013	0.022
P14649	0.052	0.145	0.167	0.235	0.265	0.089	0.028	0.017	0.038	0.05	0.075	0.115	0.148	0.206	0.175	0.124	0.021	0.034	0.051	0.027	0.095	0.162	0.247	0.182	0.091	0.05	0.08	0.016	0.055	0.076	0.134	0.169	0.186	0.096	0.114	0.044	0.086	0.013	0.048	0.053	0.104	0.15	0.208	0.167	0.075	0.055	0.126	0.021	0.061
Q14247	0.076	0.104	0.106	0.108	0.108	0.161	0.098	0.191	0.057	0.056	0.067	0.081	0.091	0.092	0.109	0.147	0.078	0.208	0.058	0.039	0.06	0.067	0.088	0.08	0.101	0.167	0.303	0.041	0.058	0.05	0.073	0.054	0.085	0.074	0.093	0.152	0.301	0.046	0.059	0.049	0.068	0.057	0.092	0.093	0.046	0.14	0.323	0.032	0.055
P82930	0.041	0.116	0.141	0.355	0.212	0.079	0.012	0.004	0.031	0.038	0.073	0.095	0.176	0.269	0.176	0.13	0.011	0.006	0.093	0.052	0.09	0.139	0.326	0.178	0.09	0.008	0.005	0.036	0.072	0.08	0.103	0.307	0.198	0.075	0.099	0.011	0.01	0.013	0.052	0.057	0.072	0.285	0.269	0.179	0.06	0.011	0.003	0.025	0.06
Q86XZ4	0.033	0.088	0.097	0.127	0.085	0.465	0.077	0.026	0.024	0.022	0.046	0.071	0.107	0.098	0.081	0.429	0.069	0.045	0.026	0.017	0.037	0.068	0.096	0.076	0.56	0.066	0.039	0.022	0.026	0.031	0.063	0.08	0.098	0.175	0.387	0.078	0.04	0.02	0.026	0.034	0.065	0.084	0.086	0.068	0.483	0.088	0.042	0.015	0.028
P29372-5	0.03	0.064	0.067	0.132	0.155	0.103	0.378	0.02	0.018	0.024	0.035	0.06	0.063	0.146	0.229	0.083	0.286	0.044	0.029	0.018	0.03	0.039	0.077	0.148	0.099	0.386	0.165	0.019	0.033	0.039	0.05	0.07	0.067	0.183	0.073	0.287	0.162	0.009	0.019	0.019	0.025	0.051	0.062	0.067	0.128	0.469	0.159	0.01	0.019
Q96A33	0.066	0.19	0.204	0.229	0.147	0.05	0.071	0.005	0.034	0.067	0.115	0.164	0.212	0.156	0.109	0.077	0.049	0.004	0.07	0.062	0.155	0.205	0.231	0.148	0.066	0.046	0.004	0.031	0.075	0.118	0.189	0.204	0.172	0.073	0.094	0.037	0.002	0.023	0.073	0.112	0.196	0.208	0.182	0.136	0.042	0.02	0.005	0.034	0.098
O95678	0.018	0.061	0.077	0.134	0.151	0.218	0.312	0.017	0.016	0.022	0.037	0.06	0.083	0.139	0.16	0.188	0.268	0.021	0.032	0.021	0.039	0.054	0.082	0.086	0.195	0.385	0.081	0.022	0.027	0.031	0.049	0.063	0.073	0.117	0.136	0.382	0.087	0.008	0.02	0.023	0.033	0.048	0.069	0.09	0.229	0.38	0.077	0.011	0.023
Q9BRQ6	0.045	0.137	0.152	0.366	0.085	0.078	0.089	0.014	0.023	0.032	0.066	0.102	0.162	0.244	0.172	0.117	0.064	0.007	0.08	0.049	0.082	0.125	0.292	0.161	0.071	0.119	0.006	0.04	0.065	0.072	0.098	0.285	0.181	0.063	0.08	0.096	0.004	0.016	0.044	0.048	0.081	0.275	0.251	0.167	0.049	0.064	0.012	0.02	0.055
P31937	0.04	0.125	0.148	0.356	0.239	0.064	0.005	0.008	0.031	0.039	0.072	0.106	0.179	0.265	0.171	0.12	0.002	0.008	0.089	0.039	0.095	0.145	0.313	0.17	0.078	0.007	0.012	0.039	0.071	0.079	0.11	0.306	0.187	0.074	0.105	0.005	0.007	0.025	0.059	0.066	0.075	0.293	0.27	0.161	0.044	0.004	0.006	0.02	0.046
P22102	0.064	0.064	0.064	0.101	0.123	0.114	0.018	0.456	0.055	0.041	0.039	0.046	0.051	0.083	0.106	0.069	0.017	0.49	0.052	0.028	0.039	0.043	0.059	0.061	0.087	0.018	0.601	0.032	0.049	0.039	0.044	0.043	0.055	0.062	0.063	0.019	0.573	0.03	0.043	0.037	0.041	0.048	0.07	0.088	0.093	0.026	0.517	0.027	0.045
O15446	0.016	0.051	0.066	0.128	0.14	0.184	0.347	0.034	0.011	0.012	0.024	0.041	0.064	0.122	0.194	0.146	0.328	0.044	0.013	0.008	0.01	0.015	0.038	0.059	0.126	0.432	0.291	0.011	0.012	0.012	0.014	0.023	0.035	0.081	0.073	0.384	0.323	0.009	0.005	0.006	0.013	0.015	0.024	0.039	0.075	0.542	0.304	0.006	0.01
Q8WW59	0.033	0.112	0.143	0.363	0.27	0.057	0.009	0.012	0.024	0.04	0.07	0.102	0.169	0.262	0.171	0.109	0.008	0.037	0.067	0.03	0.082	0.148	0.357	0.201	0.069	0.014	0.014	0.021	0.077	0.092	0.113	0.326	0.212	0.067	0.087	0.003	0.013	0.009	0.045	0.05	0.086	0.299	0.28	0.175	0.062	0	0.013	0.009	0.049
P62993	0.192	0.116	0.084	0.055	0.039	0.02	0.018	0.46	0.128	0.124	0.1	0.086	0.062	0.035	0.033	0.026	0.017	0.389	0.112	0.073	0.093	0.079	0.057	0.04	0.034	0.009	0.436	0.081	0.107	0.083	0.088	0.052	0.048	0.03	0.044	0.014	0.417	0.107	0.114	0.083	0.087	0.066	0.064	0.048	0.025	0.01	0.359	0.072	0.108
Q9NVA2	0.061	0.147	0.17	0.196	0.134	0.124	0.079	0.002	0.039	0.049	0.075	0.125	0.147	0.165	0.157	0.154	0.054	0.006	0.069	0.042	0.088	0.159	0.204	0.162	0.167	0.071	0.003	0.039	0.063	0.062	0.12	0.163	0.175	0.129	0.16	0.07	0.006	0.022	0.053	0.053	0.115	0.157	0.165	0.127	0.194	0.1	0.003	0.021	0.063
Q96DA6	0.047	0.136	0.148	0.378	0.15	0.068	0.065	0.009	0.021	0.031	0.061	0.098	0.162	0.259	0.176	0.119	0.061	0.012	0.097	0.049	0.091	0.137	0.319	0.175	0.062	0.072	0.003	0.044	0.073	0.078	0.104	0.283	0.188	0.063	0.089	0.056	0.002	0.009	0.047	0.05	0.078	0.273	0.253	0.172	0.059	0.064	0.005	0.025	0.063
Q12792-4	0.099	0.098	0.096	0.095	0.095	0.075	0.021	0.407	0.062	0.05	0.054	0.075	0.078	0.059	0.067	0.05	0.019	0.408	0.063	0.036	0.06	0.08	0.08	0.082	0.051	0.022	0.505	0.039	0.061	0.048	0.072	0.048	0.072	0.059	0.049	0.014	0.535	0.041	0.053	0.05	0.067	0.061	0.126	0.089	0.078	0.031	0.426	0.038	0.059
Q9BVJ6	0.013	0.034	0.038	0.057	0.046	0.454	0.316	0.027	0.013	0.014	0.027	0.042	0.052	0.064	0.121	0.271	0.36	0.047	0.015	0.012	0.021	0.028	0.048	0.044	0.635	0.151	0.025	0.009	0.012	0.014	0.027	0.032	0.04	0.453	0.263	0.145	0.032	0.008	0.009	0.012	0.019	0.02	0.031	0.019	0.721	0.134	0.011	0.008	0.015
P09622	0.053	0.134	0.144	0.329	0.217	0.067	0.009	0.004	0.031	0.04	0.072	0.103	0.177	0.262	0.178	0.124	0.005	0.002	0.099	0.049	0.099	0.146	0.336	0.177	0.065	0.009	0.006	0.041	0.078	0.084	0.111	0.313	0.196	0.063	0.098	0.007	0.004	0.016	0.047	0.057	0.084	0.29	0.271	0.17	0.05	0.006	0.004	0.023	0.059
P02751-3	0.225	0.173	0.146	0.175	0.125	0.047	0.053	0.006	0.149	0.161	0.128	0.11	0.138	0.113	0.087	0.058	0.042	0.005	0.154	0.12	0.143	0.141	0.158	0.105	0.054	0.078	0.007	0.067	0.166	0.149	0.13	0.128	0.115	0.057	0.075	0.066	0.007	0.058	0.143	0.139	0.15	0.158	0.139	0.106	0.051	0.04	0.006	0.048	0.155
O60216	0.012	0.042	0.053	0.129	0.211	0.156	0.355	0.026	0.01	0.015	0.026	0.043	0.057	0.169	0.246	0.115	0.262	0.026	0.014	0.009	0.025	0.039	0.082	0.146	0.388	0.205	0.062	0.008	0.018	0.024	0.034	0.072	0.062	0.315	0.181	0.211	0.064	0.005	0.012	0.013	0.021	0.03	0.05	0.04	0.468	0.302	0.081	0.006	0.015
Q86VY4	0.034	0.064	0.075	0.121	0.125	0.271	0.17	0.084	0.03	0.025	0.035	0.055	0.07	0.117	0.193	0.222	0.125	0.114	0.033	0.021	0.032	0.046	0.072	0.095	0.241	0.168	0.229	0.022	0.032	0.027	0.036	0.047	0.069	0.113	0.148	0.153	0.256	0.019	0.031	0.027	0.04	0.042	0.055	0.064	0.22	0.229	0.247	0.017	0.027
P07195	0.072	0.048	0.04	0.034	0.028	0.002	0.012	0.747	0.058	0.047	0.034	0.031	0.031	0.024	0.02	0.006	0.009	0.74	0.036	0.016	0.03	0.034	0.051	0.042	0.012	0.01	0.76	0.026	0.046	0.03	0.041	0.032	0.043	0.024	0.018	0.009	0.714	0.026	0.043	0.035	0.041	0.048	0.063	0.059	0.012	0.015	0.627	0.031	0.041
Q92626	0.076	0.177	0.218	0.248	0.146	0.07	0.029	0.005	0.042	0.06	0.099	0.153	0.243	0.159	0.109	0.097	0.019	0.006	0.074	0.069	0.129	0.216	0.231	0.144	0.088	0.032	0.007	0.046	0.076	0.1	0.179	0.202	0.17	0.071	0.116	0.028	0.008	0.031	0.075	0.1	0.19	0.224	0.181	0.124	0.047	0.021	0.006	0.03	0.09
P60900	0.071	0.037	0.038	0.032	0.025	0.125	0.016	0.652	0.059	0.049	0.038	0.035	0.029	0.027	0.037	0.064	0.02	0.642	0.055	0.029	0.032	0.034	0.038	0.044	0.148	0.02	0.582	0.03	0.039	0.026	0.031	0.022	0.034	0.157	0.078	0.02	0.566	0.042	0.051	0.039	0.043	0.032	0.047	0.047	0.109	0.025	0.551	0.038	0.049
Q15436	0.092	0.162	0.147	0.147	0.134	0.267	0.017	0.015	0.06	0.082	0.11	0.126	0.119	0.115	0.113	0.238	0.013	0.016	0.09	0.079	0.174	0.138	0.099	0.089	0.272	0.021	0.014	0.042	0.113	0.151	0.164	0.092	0.08	0.117	0.188	0.019	0.017	0.043	0.144	0.154	0.154	0.101	0.089	0.073	0.174	0.019	0.027	0.03	0.172
P00390-2	0.064	0.084	0.093	0.153	0.11	0.21	0.008	0.266	0.046	0.045	0.049	0.065	0.091	0.102	0.075	0.21	0.005	0.319	0.047	0.023	0.051	0.077	0.131	0.103	0.251	0.012	0.263	0.026	0.048	0.053	0.077	0.115	0.116	0.084	0.183	0.01	0.285	0.033	0.051	0.046	0.058	0.124	0.122	0.093	0.07	0.007	0.377	0.032	0.055
P23434	0.052	0.119	0.146	0.315	0.234	0.058	0.014	0.019	0.035	0.042	0.078	0.115	0.175	0.267	0.158	0.11	0.002	0.008	0.122	0.069	0.099	0.134	0.307	0.162	0.062	0.014	0.008	0.052	0.077	0.083	0.112	0.298	0.189	0.067	0.093	0.005	0.006	0.012	0.057	0.059	0.074	0.298	0.274	0.168	0.042	0.002	0.003	0.017	0.065
P09543-2	0.194	0.186	0.171	0.157	0.13	0.093	0.017	0.012	0.134	0.13	0.133	0.137	0.129	0.107	0.097	0.091	0.013	0.017	0.141	0.084	0.154	0.169	0.161	0.12	0.117	0.016	0.009	0.069	0.148	0.129	0.159	0.123	0.133	0.079	0.118	0.012	0.007	0.078	0.148	0.128	0.147	0.132	0.138	0.128	0.08	0.011	0.006	0.064	0.157
P62841	0.074	0.116	0.11	0.124	0.068	0.413	0.039	0.047	0.039	0.044	0.056	0.072	0.095	0.087	0.066	0.44	0.033	0.071	0.034	0.017	0.064	0.09	0.113	0.079	0.53	0.023	0.03	0.018	0.047	0.055	0.095	0.096	0.108	0.134	0.38	0.024	0.039	0.009	0.042	0.054	0.089	0.109	0.113	0.093	0.401	0.042	0.038	0.007	0.036
P18085	0.023	0.048	0.046	0.08	0.117	0.062	0.045	0.558	0.033	0.033	0.033	0.041	0.045	0.071	0.091	0.039	0.036	0.577	0.035	0.014	0.041	0.052	0.13	0.106	0.063	0.034	0.465	0.015	0.046	0.049	0.045	0.073	0.096	0.08	0.055	0.032	0.523	0.007	0.025	0.027	0.044	0.068	0.105	0.123	0.108	0.033	0.369	0.015	0.019
Q96IU4	0.072	0.035	0.026	0.031	0.024	0.011	0.018	0.751	0.052	0.033	0.029	0.028	0.021	0.022	0.024	0.009	0.014	0.78	0.042	0.024	0.032	0.032	0.039	0.034	0.029	0.012	0.729	0.017	0.036	0.03	0.031	0.023	0.028	0.025	0.015	0.013	0.766	0.022	0.031	0.023	0.028	0.025	0.04	0.044	0.011	0.014	0.734	0.015	0.028
Q02539	0.011	0.056	0.066	0.18	0.136	0.114	0.421	0.017	0.005	0.01	0.026	0.043	0.056	0.184	0.253	0.089	0.312	0.017	0.043	0.033	0.056	0.081	0.156	0.206	0.193	0.181	0.036	0.029	0.033	0.04	0.068	0.116	0.122	0.247	0.144	0.161	0.038	0.006	0.021	0.021	0.048	0.081	0.11	0.097	0.303	0.245	0.044	0.014	0.03
Q9Y3D9	0.049	0.136	0.15	0.352	0.22	0.066	0.012	0.004	0.023	0.033	0.069	0.104	0.182	0.238	0.177	0.122	0.014	0.005	0.079	0.022	0.087	0.136	0.373	0.194	0.094	0.011	0.005	0.019	0.068	0.076	0.096	0.311	0.2	0.082	0.117	0.009	0.004	0.005	0.038	0.046	0.079	0.289	0.275	0.18	0.057	0.008	0.003	0.012	0.049
P36969-2	0.065	0.122	0.119	0.181	0.203	0.153	0.027	0.084	0.114	0.104	0.104	0.114	0.115	0.113	0.137	0.101	0.016	0.078	0.049	0.025	0.065	0.095	0.155	0.144	0.175	0.059	0.214	0.02	0.066	0.073	0.084	0.108	0.13	0.134	0.128	0.05	0.173	0.021	0.072	0.06	0.073	0.101	0.147	0.232	0.134	0.034	0.13	0.017	0.051
Q9NRX4	0.067	0.031	0.023	0.019	0.017	0.004	0.013	0.814	0.063	0.047	0.029	0.024	0.018	0.016	0.016	0.008	0.01	0.783	0.052	0.034	0.024	0.017	0.015	0.016	0.022	0.003	0.8	0.041	0.036	0.018	0.024	0.016	0.016	0.01	0.006	0.016	0.831	0.031	0.03	0.023	0.016	0.026	0.027	0.021	0.007	0.004	0.783	0.028	0.043
P23526	0.064	0.044	0.04	0.032	0.027	0.006	0.018	0.748	0.05	0.047	0.037	0.034	0.028	0.022	0.025	0.007	0.013	0.729	0.047	0.022	0.029	0.029	0.027	0.021	0.007	0.01	0.807	0.03	0.045	0.031	0.034	0.02	0.025	0.014	0.011	0.008	0.777	0.045	0.043	0.038	0.04	0.034	0.05	0.05	0.022	0.014	0.683	0.022	0.036
P30533	0.081	0.228	0.236	0.238	0.086	0.071	0.011	0.017	0.051	0.079	0.126	0.169	0.224	0.14	0.099	0.083	0.009	0.014	0.077	0.072	0.173	0.238	0.217	0.137	0.059	0.012	0.014	0.031	0.09	0.134	0.211	0.197	0.159	0.054	0.095	0.01	0.012	0.027	0.1	0.129	0.214	0.208	0.161	0.103	0.033	0.012	0.008	0.024	0.11
P05023	0.219	0.227	0.194	0.131	0.107	0.049	0.01	0.004	0.151	0.156	0.166	0.173	0.141	0.084	0.063	0.052	0.004	0.004	0.168	0.111	0.18	0.194	0.126	0.092	0.045	0.006	0.004	0.126	0.168	0.151	0.198	0.107	0.108	0.043	0.082	0.005	0.006	0.075	0.162	0.15	0.195	0.131	0.127	0.106	0.032	0.008	0.002	0.057	0.168
Q9Y657	0.037	0.067	0.078	0.102	0.103	0.228	0.285	0.072	0.012	0.017	0.031	0.052	0.068	0.096	0.129	0.221	0.282	0.09	0.028	0.022	0.036	0.05	0.072	0.096	0.262	0.281	0.137	0.025	0.027	0.03	0.057	0.057	0.064	0.145	0.176	0.245	0.156	0.014	0.022	0.04	0.043	0.046	0.052	0.049	0.151	0.385	0.177	0.006	0.017
Q8TAE8	0.057	0.139	0.154	0.392	0.107	0.078	0.02	0.012	0.031	0.039	0.071	0.1	0.177	0.265	0.158	0.112	0.011	0.026	0.093	0.044	0.094	0.137	0.339	0.178	0.08	0.011	0.003	0.056	0.076	0.082	0.106	0.311	0.19	0.065	0.097	0.005	0.001	0.019	0.056	0.06	0.087	0.268	0.245	0.172	0.065	0.01	0.011	0.023	0.061
Q9Y5J1	0.02	0.045	0.047	0.073	0.068	0.408	0.306	0.017	0.014	0.02	0.032	0.047	0.059	0.079	0.139	0.251	0.296	0.036	0.015	0.015	0.025	0.036	0.058	0.049	0.633	0.143	0.023	0.01	0.014	0.018	0.029	0.038	0.045	0.449	0.262	0.142	0.022	0.005	0.015	0.016	0.023	0.025	0.04	0.025	0.7	0.135	0.012	0.01	0.022
O00330-3	0.046	0.124	0.15	0.36	0.247	0.062	0.005	0.003	0.026	0.032	0.07	0.107	0.177	0.267	0.175	0.125	0.006	0.004	0.095	0.057	0.097	0.141	0.303	0.173	0.084	0.007	0.009	0.025	0.074	0.085	0.109	0.325	0.203	0.071	0.103	0.004	0.004	0.012	0.047	0.053	0.074	0.291	0.28	0.173	0.056	0.008	0.002	0.022	0.058
Q6UB35	0.045	0.117	0.138	0.344	0.235	0.072	0.032	0.004	0.025	0.035	0.069	0.097	0.17	0.264	0.172	0.13	0.031	0.007	0.076	0.035	0.081	0.131	0.32	0.174	0.114	0.042	0.004	0.031	0.069	0.079	0.1	0.29	0.191	0.079	0.11	0.033	0.005	0.011	0.041	0.051	0.076	0.269	0.258	0.161	0.062	0.042	0.011	0.007	0.054
P46782	0.06	0.096	0.101	0.115	0.079	0.377	0.064	0.048	0.041	0.044	0.057	0.079	0.099	0.083	0.071	0.388	0.045	0.069	0.039	0.027	0.059	0.086	0.104	0.074	0.54	0.03	0.028	0.023	0.038	0.049	0.089	0.087	0.101	0.157	0.38	0.031	0.037	0.014	0.038	0.05	0.086	0.089	0.099	0.085	0.426	0.061	0.047	0.013	0.038
Q8WUM4	0.171	0.093	0.065	0.049	0.045	0.024	0.018	0.509	0.112	0.103	0.083	0.064	0.046	0.041	0.045	0.026	0.016	0.439	0.088	0.051	0.08	0.068	0.074	0.068	0.047	0.016	0.467	0.041	0.101	0.08	0.075	0.049	0.06	0.05	0.044	0.015	0.455	0.046	0.106	0.086	0.081	0.058	0.069	0.079	0.032	0.016	0.405	0.036	0.09
O14949	0.042	0.104	0.135	0.347	0.23	0.055	0.065	0.06	0.028	0.036	0.073	0.096	0.167	0.257	0.162	0.125	0.053	0.004	0.106	0.066	0.095	0.13	0.313	0.17	0.065	0.052	0.002	0.057	0.074	0.075	0.103	0.293	0.194	0.068	0.094	0.039	0.002	0.023	0.051	0.055	0.075	0.274	0.277	0.184	0.049	0.013	0.007	0.029	0.063
Q96DE0-3	0.116	0.099	0.116	0.12	0.127	0.177	0.03	0.187	0.06	0.056	0.06	0.08	0.089	0.11	0.136	0.18	0.025	0.192	0.055	0.03	0.044	0.044	0.088	0.091	0.077	0.064	0.52	0.06	0.063	0.071	0.089	0.103	0.093	0.087	0.11	0.054	0.255	0.096	0.07	0.045	0.048	0.031	0.074	0.061	0.061	0.066	0.454	0.046	0.053
P62495	0.07	0.159	0.161	0.183	0.147	0.221	0.017	0.037	0.03	0.052	0.087	0.125	0.154	0.147	0.124	0.21	0.013	0.045	0.022	0.014	0.075	0.115	0.16	0.13	0.318	0.028	0.119	0.01	0.043	0.079	0.107	0.134	0.127	0.135	0.183	0.029	0.103	0.011	0.042	0.068	0.143	0.148	0.129	0.099	0.151	0.032	0.158	0.012	0.062
Q9Y4P3	0.062	0.178	0.212	0.234	0.162	0.049	0.061	0.005	0.031	0.054	0.097	0.152	0.226	0.168	0.125	0.086	0.052	0.003	0.058	0.044	0.124	0.207	0.248	0.164	0.072	0.062	0.004	0.029	0.06	0.098	0.17	0.208	0.182	0.083	0.107	0.052	0.009	0.016	0.067	0.095	0.183	0.211	0.187	0.138	0.056	0.038	0.008	0.018	0.087
Q96A35	0.035	0.131	0.149	0.369	0.21	0.076	0.014	0.002	0.025	0.035	0.066	0.099	0.175	0.267	0.178	0.133	0.015	0.001	0.092	0.047	0.095	0.141	0.328	0.177	0.086	0.013	0.007	0.033	0.069	0.081	0.105	0.305	0.199	0.071	0.109	0.006	0.016	0.017	0.049	0.051	0.074	0.278	0.265	0.169	0.062	0.013	0.009	0.024	0.049
Q96AC1	0.191	0.197	0.177	0.139	0.131	0.08	0.012	0.023	0.138	0.136	0.14	0.143	0.123	0.094	0.1	0.077	0.007	0.03	0.132	0.062	0.123	0.138	0.137	0.115	0.095	0.031	0.105	0.06	0.142	0.12	0.148	0.095	0.108	0.078	0.094	0.025	0.09	0.06	0.126	0.101	0.144	0.097	0.123	0.1	0.061	0.03	0.099	0.024	0.115
P30043	0.076	0.063	0.055	0.06	0.059	0.038	0.036	0.604	0.054	0.042	0.032	0.032	0.029	0.043	0.057	0.025	0.027	0.661	0.038	0.014	0.032	0.031	0.05	0.048	0.028	0.022	0.725	0.015	0.042	0.033	0.033	0.036	0.041	0.032	0.025	0.02	0.718	0.009	0.025	0.025	0.031	0.057	0.083	0.106	0.084	0.025	0.549	0.01	0.032
Q08431	0.331	0.197	0.121	0.111	0.115	0.069	0.02	0.009	0.208	0.228	0.168	0.104	0.083	0.081	0.077	0.041	0.011	0.005	0.211	0.137	0.198	0.139	0.119	0.086	0.041	0.016	0.01	0.117	0.248	0.19	0.145	0.09	0.074	0.028	0.054	0.016	0.011	0.075	0.169	0.161	0.136	0.106	0.118	0.139	0.053	0.01	0.007	0.09	0.209
Q15056	0.052	0.042	0.039	0.034	0.038	0.033	0.026	0.713	0.042	0.037	0.035	0.032	0.032	0.037	0.042	0.038	0.016	0.697	0.035	0.02	0.027	0.022	0.026	0.02	0.009	0.063	0.769	0.021	0.039	0.025	0.024	0.016	0.022	0.013	0.006	0.048	0.799	0.031	0.037	0.028	0.032	0.027	0.032	0.028	0.02	0.097	0.676	0.014	0.024
Q16666-2	0.027	0.077	0.083	0.177	0.188	0.127	0.261	0.019	0.016	0.018	0.037	0.065	0.081	0.204	0.25	0.103	0.202	0.015	0.029	0.016	0.039	0.06	0.14	0.166	0.21	0.234	0.082	0.011	0.026	0.035	0.053	0.107	0.114	0.202	0.14	0.216	0.089	0.008	0.018	0.026	0.037	0.056	0.079	0.104	0.2	0.339	0.126	0.009	0.019
P39656	0.076	0.184	0.215	0.214	0.17	0.047	0.05	0.007	0.048	0.069	0.112	0.153	0.199	0.151	0.113	0.076	0.043	0.035	0.082	0.09	0.147	0.209	0.226	0.144	0.053	0.039	0.001	0.048	0.077	0.112	0.179	0.203	0.176	0.076	0.091	0.033	0.025	0.042	0.079	0.102	0.17	0.191	0.185	0.131	0.083	0.025	0.027	0.029	0.1
Q14204	0.042	0.082	0.091	0.193	0.305	0.204	0.058	0.006	0.031	0.03	0.043	0.067	0.078	0.219	0.324	0.149	0.042	0.008	0.038	0.019	0.037	0.051	0.088	0.173	0.312	0.099	0.16	0.016	0.033	0.032	0.042	0.06	0.072	0.329	0.16	0.09	0.154	0.017	0.035	0.031	0.042	0.048	0.074	0.088	0.292	0.134	0.214	0.012	0.038
Q86X51	0.042	0.089	0.088	0.152	0.166	0.202	0.153	0.054	0.019	0.021	0.036	0.059	0.078	0.152	0.225	0.184	0.152	0.075	0.029	0.021	0.039	0.047	0.081	0.106	0.278	0.207	0.175	0.025	0.024	0.034	0.045	0.061	0.072	0.181	0.194	0.184	0.178	0.022	0.028	0.029	0.037	0.045	0.068	0.075	0.219	0.279	0.172	0.02	0.027
Q9NPJ6	0.021	0.043	0.053	0.097	0.114	0.325	0.284	0.05	0.022	0.026	0.034	0.045	0.056	0.091	0.124	0.264	0.274	0.044	0.019	0.014	0.034	0.045	0.068	0.054	0.616	0.129	0.017	0.015	0.023	0.028	0.044	0.056	0.073	0.204	0.379	0.138	0.028	0.008	0.025	0.033	0.051	0.061	0.065	0.046	0.551	0.13	0.014	0.013	0.036
Q96QR8	0.094	0.088	0.083	0.086	0.073	0.22	0.081	0.251	0.083	0.059	0.058	0.058	0.069	0.066	0.086	0.165	0.082	0.261	0.04	0.019	0.036	0.045	0.066	0.072	0.155	0.12	0.414	0.034	0.052	0.039	0.052	0.042	0.07	0.1	0.115	0.102	0.401	0.017	0.045	0.043	0.052	0.052	0.075	0.09	0.148	0.134	0.34	0.019	0.028
P09972	0.079	0.091	0.062	0.074	0.064	0.084	0.06	0.434	0.071	0.061	0.061	0.057	0.058	0.052	0.066	0.05	0.071	0.429	0.08	0.038	0.082	0.08	0.075	0.071	0.136	0.04	0.349	0.036	0.072	0.067	0.08	0.068	0.065	0.114	0.085	0.049	0.35	0.028	0.065	0.054	0.071	0.071	0.098	0.111	0.126	0.052	0.242	0.032	0.051
P07311	0.054	0.073	0.083	0.111	0.124	0.133	0.013	0.405	0.043	0.039	0.049	0.062	0.076	0.1	0.122	0.075	0.027	0.389	0.052	0.026	0.045	0.052	0.078	0.083	0.163	0.096	0.4	0.022	0.06	0.071	0.099	0.12	0.107	0.084	0.098	0.04	0.165	0.022	0.043	0.039	0.041	0.053	0.053	0.052	0.091	0.021	0.568	0.011	0.045
Q16270	0.304	0.217	0.16	0.132	0.073	0.039	0.022	0.007	0.145	0.154	0.135	0.127	0.134	0.107	0.08	0.059	0.025	0.037	0.185	0.208	0.176	0.141	0.108	0.069	0.029	0.034	0.005	0.143	0.196	0.186	0.162	0.098	0.086	0.029	0.06	0.03	0.008	0.123	0.165	0.15	0.157	0.165	0.123	0.095	0.042	0.033	0.009	0.117	0.192
O00154-6	0.059	0.049	0.045	0.069	0.055	0.022	0.023	0.651	0.052	0.041	0.036	0.041	0.046	0.054	0.054	0.03	0.016	0.566	0.054	0.028	0.032	0.035	0.06	0.041	0.019	0.015	0.661	0.054	0.051	0.036	0.039	0.057	0.049	0.028	0.025	0.012	0.66	0.054	0.045	0.032	0.041	0.075	0.08	0.075	0.038	0.018	0.549	0.032	0.047
Q86XP3	0.027	0.057	0.065	0.087	0.05	0.41	0.212	0.079	0.02	0.021	0.037	0.053	0.08	0.076	0.068	0.343	0.17	0.124	0.023	0.016	0.024	0.027	0.052	0.057	0.177	0.285	0.337	0.019	0.021	0.016	0.023	0.027	0.053	0.139	0.108	0.265	0.317	0.017	0.018	0.02	0.021	0.023	0.043	0.075	0.125	0.378	0.291	0.018	0.022
Q8NBS9	0.087	0.197	0.242	0.245	0.146	0.041	0.007	0.024	0.045	0.07	0.122	0.17	0.237	0.146	0.098	0.078	0.006	0.022	0.08	0.085	0.168	0.243	0.225	0.128	0.049	0.005	0.017	0.039	0.086	0.12	0.213	0.214	0.174	0.053	0.095	0.002	0.015	0.02	0.078	0.111	0.207	0.223	0.171	0.106	0.034	0.005	0.016	0.029	0.101
Q99873-3	0.047	0.036	0.031	0.024	0.032	0.025	0.057	0.731	0.04	0.032	0.028	0.026	0.023	0.025	0.039	0.015	0.054	0.708	0.017	0.008	0.019	0.021	0.027	0.03	0.025	0.038	0.789	0.017	0.023	0.018	0.021	0.018	0.026	0.028	0.02	0.037	0.77	0.006	0.032	0.015	0.023	0.02	0.038	0.05	0.034	0.056	0.72	0.018	0.024
Q96D15	0.071	0.182	0.205	0.216	0.175	0.049	0.038	0.035	0.076	0.105	0.14	0.173	0.192	0.124	0.087	0.069	0.025	0.021	0.081	0.072	0.176	0.221	0.207	0.135	0.059	0.007	0.023	0.038	0.109	0.15	0.205	0.182	0.145	0.049	0.09	0.003	0.02	0.035	0.103	0.123	0.205	0.184	0.151	0.097	0.039	0.024	0.021	0.028	0.107
P62753	0.047	0.087	0.096	0.12	0.078	0.431	0.047	0.065	0.047	0.047	0.059	0.075	0.097	0.086	0.06	0.42	0.038	0.063	0.032	0.02	0.057	0.084	0.113	0.08	0.551	0.025	0.028	0.028	0.041	0.05	0.089	0.089	0.105	0.15	0.358	0.027	0.039	0.014	0.04	0.053	0.083	0.103	0.106	0.083	0.423	0.047	0.036	0.008	0.039
Q13283	0.042	0.092	0.096	0.117	0.086	0.478	0.049	0.023	0.029	0.032	0.051	0.082	0.116	0.103	0.102	0.376	0.045	0.039	0.043	0.022	0.045	0.07	0.112	0.088	0.491	0.051	0.075	0.03	0.04	0.035	0.066	0.07	0.116	0.133	0.356	0.055	0.092	0.027	0.034	0.033	0.051	0.064	0.086	0.093	0.445	0.086	0.083	0.021	0.039
Q9Y276	0.034	0.107	0.136	0.364	0.268	0.071	0.012	0.006	0.024	0.034	0.063	0.098	0.177	0.276	0.184	0.129	0.006	0.004	0.067	0.029	0.088	0.141	0.36	0.203	0.084	0.012	0.011	0.029	0.075	0.083	0.105	0.311	0.206	0.073	0.105	0.003	0.007	0.011	0.048	0.059	0.078	0.279	0.275	0.189	0.05	0.007	0.009	0.006	0.047
O75306	0.04	0.113	0.128	0.322	0.234	0.063	0.08	0.004	0.026	0.035	0.065	0.095	0.152	0.25	0.163	0.123	0.071	0.005	0.069	0.035	0.082	0.132	0.31	0.172	0.082	0.081	0.008	0.019	0.064	0.081	0.098	0.285	0.195	0.077	0.101	0.062	0.006	0.01	0.047	0.055	0.074	0.278	0.27	0.182	0.055	0.034	0.009	0.009	0.055
Q96HE7	0.044	0.181	0.234	0.253	0.177	0.051	0.007	0.04	0.039	0.073	0.117	0.172	0.241	0.151	0.109	0.079	0.008	0.031	0.069	0.066	0.153	0.24	0.243	0.142	0.067	0.004	0.018	0.025	0.088	0.122	0.208	0.196	0.164	0.053	0.105	0.001	0.021	0.024	0.083	0.109	0.218	0.239	0.17	0.114	0.032	0.005	0.016	0.017	0.083
Q9NR30	0.012	0.035	0.038	0.072	0.075	0.383	0.348	0.02	0.008	0.012	0.024	0.038	0.048	0.09	0.143	0.252	0.343	0.036	0.012	0.009	0.023	0.033	0.057	0.048	0.606	0.162	0.033	0.008	0.014	0.018	0.033	0.043	0.05	0.292	0.33	0.162	0.041	0.008	0.013	0.017	0.025	0.032	0.041	0.032	0.59	0.21	0.029	0.008	0.019
Q9Y3B3	0.117	0.199	0.188	0.195	0.152	0.055	0.025	0.019	0.05	0.111	0.155	0.168	0.169	0.161	0.117	0.06	0.012	0.002	0.117	0.09	0.225	0.181	0.179	0.11	0.059	0.015	0.002	0.036	0.138	0.197	0.185	0.155	0.13	0.052	0.089	0.013	0.005	0.056	0.129	0.146	0.168	0.151	0.129	0.099	0.067	0.017	0.005	0.053	0.189
Q9HDC9	0.104	0.214	0.211	0.218	0.183	0.048	0.006	0.003	0.06	0.094	0.137	0.167	0.184	0.15	0.111	0.076	0.011	0.004	0.096	0.088	0.168	0.202	0.222	0.135	0.059	0.007	0.005	0.045	0.104	0.136	0.19	0.191	0.155	0.056	0.09	0.006	0.015	0.03	0.083	0.114	0.18	0.194	0.185	0.147	0.047	0.008	0.005	0.033	0.126
P49755	0.078	0.194	0.187	0.216	0.171	0.06	0.026	0.003	0.053	0.097	0.151	0.163	0.175	0.159	0.104	0.07	0.013	0.005	0.125	0.16	0.204	0.171	0.152	0.095	0.036	0.01	0.001	0.074	0.146	0.171	0.187	0.144	0.115	0.048	0.073	0.011	0.007	0.113	0.139	0.14	0.164	0.135	0.134	0.105	0.031	0.004	0.003	0.106	0.178
Q9BWL3-2	0.123	0.215	0.201	0.174	0.148	0.072	0.047	0.013	0.08	0.101	0.152	0.166	0.163	0.13	0.092	0.065	0.021	0.019	0.154	0.13	0.173	0.172	0.136	0.091	0.054	0.03	0.017	0.078	0.137	0.142	0.195	0.128	0.115	0.046	0.082	0.022	0.021	0.118	0.113	0.125	0.173	0.149	0.133	0.104	0.053	0.025	0.004	0.067	0.145
Q9UNK0	0.233	0.292	0.177	0.08	0.065	0.024	0.023	0.008	0.135	0.191	0.258	0.196	0.099	0.05	0.035	0.026	0.015	0.005	0.169	0.197	0.247	0.162	0.079	0.039	0.024	0.012	0.003	0.118	0.237	0.225	0.209	0.072	0.057	0.014	0.048	0.01	0.002	0.172	0.223	0.199	0.18	0.088	0.052	0.049	0.015	0.006	0.002	0.114	0.283
Q9H3K6	0.075	0.036	0.03	0.034	0.035	0.029	0.017	0.725	0.05	0.036	0.028	0.022	0.022	0.033	0.038	0.022	0.012	0.738	0.042	0.024	0.033	0.035	0.044	0.036	0.048	0.005	0.707	0.048	0.046	0.043	0.043	0.045	0.04	0.042	0.038	0.007	0.647	0.057	0.045	0.04	0.048	0.05	0.055	0.064	0.11	0.013	0.503	0.018	0.034
Q13740-2	0.326	0.232	0.184	0.11	0.079	0.025	0.004	0.006	0.194	0.187	0.18	0.168	0.117	0.067	0.046	0.038	0.003	0.002	0.24	0.14	0.185	0.168	0.098	0.072	0.028	0.002	0.003	0.159	0.226	0.167	0.173	0.092	0.077	0.025	0.058	0.002	0.003	0.109	0.22	0.171	0.177	0.104	0.098	0.08	0.021	0.004	0.004	0.109	0.23
Q15005	0.076	0.183	0.205	0.219	0.184	0.049	0.067	0.002	0.037	0.06	0.112	0.154	0.188	0.163	0.119	0.086	0.046	0.052	0.066	0.051	0.149	0.209	0.243	0.154	0.062	0.028	0.002	0.031	0.079	0.117	0.182	0.21	0.184	0.065	0.094	0.025	0.003	0.032	0.081	0.106	0.177	0.198	0.19	0.144	0.046	0.015	0.039	0.02	0.103
P07858	0.413	0.19	0.116	0.06	0.042	0.028	0.017	0.029	0.263	0.26	0.164	0.098	0.057	0.04	0.034	0.028	0.012	0.029	0.223	0.196	0.248	0.139	0.058	0.034	0.022	0.008	0.017	0.124	0.281	0.238	0.173	0.057	0.039	0.014	0.052	0.003	0.015	0.129	0.238	0.188	0.158	0.08	0.065	0.045	0.028	0.011	0.023	0.123	0.263
O96008	0.07	0.13	0.149	0.296	0.204	0.063	0.067	0.009	0.052	0.057	0.078	0.099	0.162	0.23	0.154	0.102	0.053	0.015	0.094	0.062	0.095	0.139	0.301	0.171	0.063	0.05	0.006	0.04	0.074	0.087	0.107	0.285	0.194	0.071	0.092	0.038	0.003	0.024	0.055	0.064	0.089	0.239	0.253	0.189	0.048	0.012	0.016	0.027	0.075
P40925	0.054	0.052	0.046	0.042	0.032	0.006	0.016	0.711	0.049	0.036	0.032	0.033	0.036	0.026	0.022	0.009	0.012	0.747	0.052	0.023	0.034	0.037	0.052	0.039	0.007	0.008	0.747	0.036	0.055	0.032	0.039	0.032	0.042	0.017	0.013	0.009	0.686	0.046	0.053	0.037	0.042	0.048	0.066	0.062	0.009	0.012	0.593	0.029	0.052
Q12846	0.214	0.23	0.182	0.099	0.063	0.034	0.012	0.006	0.155	0.156	0.177	0.175	0.12	0.067	0.059	0.054	0.011	0.004	0.182	0.106	0.204	0.196	0.126	0.092	0.051	0.015	0.005	0.109	0.187	0.161	0.193	0.093	0.09	0.033	0.064	0.012	0.004	0.144	0.197	0.164	0.177	0.087	0.083	0.083	0.022	0.008	0.06	0.111	0.198
Q96AE4-2	0.052	0.061	0.06	0.073	0.059	0.24	0.221	0.181	0.025	0.021	0.023	0.033	0.041	0.041	0.047	0.281	0.267	0.221	0.013	0.009	0.007	0.011	0.018	0.022	0.065	0.205	0.641	0.05	0.111	0.062	0.099	0.072	0.06	0.084	0.075	0.074	0.313	0.018	0.013	0.008	0.021	0.011	0.015	0.026	0.143	0.196	0.548	0.017	0.019
Q13308	0.269	0.234	0.202	0.122	0.09	0.035	0.006	0.016	0.171	0.167	0.158	0.157	0.127	0.078	0.055	0.049	0.004	0.017	0.191	0.125	0.178	0.184	0.121	0.085	0.046	0.008	0.024	0.124	0.182	0.154	0.183	0.102	0.098	0.038	0.074	0.005	0.023	0.109	0.181	0.156	0.166	0.107	0.1	0.083	0.026	0.007	0.033	0.102	0.189
Q9Y2V2	0.075	0.082	0.079	0.079	0.071	0.045	0.041	0.489	0.044	0.04	0.039	0.046	0.048	0.04	0.039	0.02	0.022	0.668	0.067	0.042	0.044	0.041	0.043	0.04	0.022	0.032	0.653	0.051	0.082	0.064	0.062	0.047	0.055	0.044	0.042	0.029	0.296	0.043	0.031	0.025	0.04	0.035	0.045	0.066	0.036	0.013	0.665	0.023	0.041
Q969J3	0.32	0.228	0.09	0.07	0.054	0.067	0.017	0.053	0.208	0.257	0.176	0.089	0.048	0.047	0.057	0.044	0.011	0.046	0.251	0.177	0.173	0.077	0.058	0.042	0.078	0.017	0.068	0.126	0.274	0.22	0.114	0.048	0.047	0.042	0.06	0.02	0.055	0.08	0.265	0.188	0.122	0.056	0.051	0.053	0.057	0.021	0.041	0.09	0.236
O43396	0.068	0.04	0.031	0.027	0.03	0.027	0.022	0.728	0.061	0.045	0.039	0.035	0.029	0.027	0.038	0.015	0.019	0.681	0.047	0.027	0.035	0.028	0.037	0.039	0.057	0.016	0.697	0.036	0.041	0.025	0.028	0.02	0.028	0.074	0.029	0.014	0.709	0.042	0.051	0.036	0.041	0.043	0.068	0.067	0.078	0.024	0.401	0.051	0.044
P84095	0.259	0.231	0.177	0.12	0.099	0.032	0.011	0.003	0.177	0.185	0.178	0.158	0.116	0.072	0.054	0.045	0.007	0.004	0.202	0.162	0.162	0.155	0.089	0.079	0.043	0.005	0.006	0.101	0.207	0.165	0.172	0.106	0.087	0.038	0.069	0.005	0.003	0.271	0.214	0.15	0.162	0.091	0.073	0.073	0.026	0.004	0.005	0.125	0.213
P49247	0.076	0.098	0.099	0.172	0.118	0.16	0.029	0.207	0.055	0.05	0.061	0.077	0.105	0.121	0.099	0.178	0.026	0.223	0.088	0.056	0.069	0.092	0.127	0.095	0.13	0.035	0.284	0.069	0.067	0.064	0.072	0.12	0.096	0.087	0.11	0.036	0.238	0.03	0.062	0.053	0.064	0.146	0.152	0.116	0.125	0.035	0.203	0.035	0.067
Q93052	0.071	0.123	0.134	0.153	0.155	0.226	0.022	0.07	0.055	0.06	0.072	0.097	0.116	0.141	0.165	0.201	0.022	0.067	0.084	0.062	0.085	0.1	0.117	0.1	0.11	0.058	0.205	0.058	0.074	0.066	0.091	0.073	0.113	0.081	0.106	0.06	0.241	0.066	0.067	0.064	0.083	0.068	0.098	0.095	0.051	0.083	0.308	0.049	0.062
Q15771	0.189	0.202	0.153	0.181	0.153	0.058	0.038	0.027	0.117	0.138	0.147	0.146	0.128	0.108	0.073	0.066	0.014	0.022	0.166	0.095	0.193	0.149	0.166	0.119	0.058	0.018	0.018	0.058	0.186	0.171	0.175	0.141	0.118	0.05	0.074	0.005	0.015	0.025	0.134	0.133	0.156	0.126	0.129	0.115	0.053	0.022	0.012	0.05	0.183
Q9P016	0.033	0.086	0.083	0.167	0.193	0.129	0.27	0.029	0.014	0.02	0.035	0.055	0.068	0.182	0.278	0.093	0.201	0.043	0.02	0.013	0.032	0.05	0.127	0.173	0.117	0.267	0.179	0.006	0.021	0.03	0.044	0.094	0.09	0.213	0.083	0.255	0.176	0.005	0.015	0.017	0.028	0.04	0.061	0.075	0.156	0.397	0.206	0.015	0.024
P26440	0.051	0.125	0.144	0.321	0.219	0.066	0.01	0.005	0.028	0.036	0.07	0.1	0.179	0.261	0.166	0.127	0.006	0.002	0.082	0.053	0.09	0.136	0.302	0.163	0.1	0.013	0.011	0.043	0.073	0.083	0.108	0.29	0.196	0.074	0.108	0.008	0.008	0.016	0.048	0.053	0.075	0.287	0.28	0.174	0.06	0.009	0.003	0.036	0.055
Q7Z422-2	0.059	0.052	0.052	0.044	0.03	0.055	0.054	0.606	0.058	0.056	0.045	0.037	0.032	0.03	0.035	0.034	0.038	0.623	0.061	0.038	0.052	0.045	0.046	0.039	0.067	0.071	0.507	0.031	0.042	0.031	0.033	0.025	0.029	0.026	0.025	0.055	0.703	0.025	0.032	0.021	0.029	0.034	0.041	0.043	0.028	0.06	0.63	0.071	0.027
P53999	0.025	0.044	0.043	0.107	0.114	0.072	0.094	0.496	0.021	0.025	0.027	0.038	0.051	0.114	0.149	0.049	0.081	0.444	0.034	0.021	0.025	0.024	0.047	0.06	0.034	0.186	0.536	0.011	0.016	0.017	0.025	0.029	0.036	0.058	0.02	0.125	0.72	0.024	0.015	0.014	0.016	0.018	0.031	0.039	0.034	0.133	0.707	0.01	0.01
Q7L0Y3	0.036	0.122	0.142	0.366	0.233	0.065	0.025	0.004	0.021	0.032	0.069	0.099	0.171	0.262	0.174	0.128	0.025	0.006	0.09	0.039	0.094	0.14	0.333	0.178	0.083	0.027	0.007	0.034	0.07	0.083	0.107	0.297	0.195	0.078	0.109	0.021	0.005	0.006	0.04	0.052	0.076	0.275	0.267	0.171	0.064	0.033	0.003	0.012	0.057
Q96DZ1	0.076	0.192	0.213	0.214	0.164	0.063	0.021	0.006	0.047	0.088	0.146	0.178	0.205	0.139	0.098	0.071	0.014	0.004	0.087	0.094	0.198	0.224	0.195	0.131	0.053	0.009	0.002	0.04	0.112	0.154	0.22	0.175	0.145	0.057	0.084	0.006	0.004	0.023	0.102	0.138	0.207	0.178	0.156	0.119	0.04	0.005	0.003	0.028	0.134
Q8IZD4	0.033	0.083	0.085	0.115	0.1	0.478	0.056	0.043	0.03	0.038	0.05	0.081	0.104	0.102	0.138	0.362	0.045	0.056	0.038	0.031	0.058	0.076	0.092	0.092	0.491	0.037	0.046	0.032	0.034	0.04	0.059	0.066	0.087	0.29	0.268	0.044	0.07	0.024	0.032	0.029	0.04	0.046	0.057	0.054	0.626	0.044	0.058	0.025	0.034
P18615	0.039	0.078	0.074	0.092	0.073	0.35	0.083	0.18	0.019	0.023	0.039	0.052	0.067	0.088	0.111	0.232	0.064	0.299	0.021	0.013	0.022	0.032	0.052	0.06	0.253	0.105	0.43	0.02	0.021	0.021	0.028	0.042	0.05	0.132	0.156	0.1	0.423	0.013	0.021	0.019	0.025	0.026	0.035	0.063	0.154	0.138	0.484	0.02	0.023
P62277	0.073	0.113	0.11	0.125	0.025	0.436	0.06	0.046	0.042	0.044	0.056	0.076	0.099	0.078	0.068	0.413	0.038	0.063	0.025	0.009	0.05	0.077	0.1	0.066	0.61	0.025	0.031	0.009	0.038	0.05	0.09	0.086	0.1	0.158	0.397	0.031	0.036	0.007	0.021	0.032	0.065	0.09	0.107	0.079	0.484	0.06	0.052	0.009	0.03
P50895	0.228	0.236	0.187	0.118	0.094	0.028	0.008	0.004	0.191	0.177	0.174	0.167	0.127	0.077	0.05	0.038	0.004	0.004	0.183	0.14	0.163	0.163	0.112	0.075	0.036	0.008	0.008	0.158	0.189	0.151	0.184	0.098	0.088	0.032	0.067	0.005	0.007	0.166	0.19	0.159	0.161	0.099	0.101	0.079	0.022	0.006	0.005	0.18	0.197
P20337	0.087	0.158	0.152	0.179	0.163	0.055	0.022	0.176	0.194	0.175	0.131	0.11	0.11	0.07	0.057	0.037	0.014	0.104	0.078	0.051	0.147	0.159	0.227	0.132	0.076	0.013	0.098	0.026	0.109	0.15	0.164	0.172	0.137	0.058	0.091	0.008	0.075	0.023	0.083	0.114	0.139	0.189	0.169	0.119	0.065	0.005	0.094	0.047	0.088
O95573	0.078	0.197	0.205	0.22	0.179	0.056	0.019	0.007	0.055	0.087	0.129	0.166	0.198	0.147	0.111	0.071	0.013	0.008	0.071	0.05	0.157	0.203	0.211	0.133	0.079	0.011	0.004	0.03	0.097	0.133	0.193	0.19	0.16	0.067	0.098	0.01	0.005	0.026	0.096	0.129	0.188	0.195	0.173	0.131	0.045	0.014	0.008	0.019	0.114
Q07955	0.035	0.027	0.025	0.032	0.036	0.074	0.271	0.49	0.023	0.019	0.02	0.02	0.021	0.026	0.041	0.05	0.276	0.502	0.009	0.006	0.009	0.01	0.018	0.021	0.106	0.243	0.559	0.01	0.009	0.01	0.011	0.012	0.02	0.072	0.051	0.221	0.592	0.008	0.01	0.008	0.011	0.01	0.016	0.032	0.042	0.475	0.411	0.008	0.008
Q96I25	0.011	0.026	0.032	0.057	0.048	0.535	0.219	0.054	0.008	0.009	0.02	0.036	0.048	0.064	0.087	0.435	0.218	0.068	0.01	0.009	0.013	0.017	0.027	0.024	0.585	0.209	0.072	0.004	0.007	0.008	0.015	0.019	0.035	0.242	0.354	0.211	0.087	0.006	0.011	0.011	0.014	0.015	0.026	0.029	0.402	0.318	0.139	0.011	0.012
P82933	0.052	0.134	0.152	0.363	0.196	0.067	0.017	0.004	0.029	0.036	0.07	0.101	0.165	0.264	0.177	0.12	0.018	0.008	0.093	0.049	0.094	0.143	0.332	0.177	0.075	0.016	0.006	0.035	0.069	0.083	0.104	0.306	0.198	0.072	0.105	0.01	0.004	0.013	0.046	0.055	0.078	0.277	0.275	0.181	0.052	0.017	0.007	0.02	0.059
P17174	0.093	0.039	0.032	0.02	0.014	0.013	0.007	0.783	0.079	0.052	0.037	0.032	0.022	0.015	0.014	0.009	0.011	0.725	0.072	0.04	0.037	0.035	0.03	0.017	0.016	0.009	0.74	0.061	0.059	0.035	0.034	0.017	0.017	0.008	0.007	0.007	0.753	0.068	0.067	0.041	0.04	0.024	0.027	0.021	0.011	0.007	0.668	0.047	0.052
Q15418-4	0.056	0.104	0.107	0.156	0.165	0.269	0.033	0.084	0.039	0.04	0.05	0.079	0.096	0.147	0.176	0.215	0.024	0.133	0.052	0.031	0.057	0.074	0.104	0.103	0.314	0.03	0.228	0.026	0.054	0.053	0.072	0.074	0.083	0.161	0.203	0.029	0.248	0.041	0.067	0.051	0.068	0.067	0.1	0.105	0.136	0.058	0.282	0.027	0.06
Q9UK41	0.102	0.11	0.079	0.119	0.142	0.18	0.038	0.178	0.094	0.099	0.091	0.082	0.076	0.089	0.128	0.141	0.033	0.161	0.065	0.032	0.087	0.1	0.103	0.084	0.253	0.048	0.217	0.019	0.092	0.096	0.109	0.08	0.085	0.115	0.153	0.043	0.168	0.058	0.105	0.086	0.101	0.072	0.087	0.101	0.147	0.052	0.172	0.029	0.127
P04062-4	0.451	0.231	0.119	0.064	0.042	0.021	0.004	0.004	0.273	0.279	0.194	0.11	0.055	0.031	0.024	0.022	0.003	0.005	0.212	0.163	0.251	0.157	0.077	0.059	0.044	0.005	0.004	0.079	0.262	0.261	0.183	0.068	0.054	0.018	0.061	0.003	0.003	0.094	0.231	0.204	0.176	0.101	0.09	0.065	0.03	0.003	0.004	0.069	0.263
P43897	0.038	0.112	0.137	0.359	0.228	0.073	0.012	0.003	0.02	0.026	0.061	0.088	0.163	0.272	0.186	0.137	0.013	0.01	0.074	0.03	0.09	0.137	0.314	0.186	0.089	0.018	0.007	0.019	0.064	0.081	0.103	0.309	0.196	0.081	0.109	0.013	0.005	0.009	0.038	0.055	0.073	0.28	0.274	0.17	0.07	0.018	0.003	0.012	0.05
Q9C0B5-2	0.195	0.229	0.202	0.117	0.083	0.032	0.05	0.005	0.144	0.128	0.149	0.172	0.143	0.088	0.074	0.061	0.039	0.014	0.166	0.112	0.162	0.168	0.103	0.075	0.036	0.056	0.006	0.187	0.164	0.128	0.183	0.092	0.088	0.032	0.067	0.052	0.005	0.225	0.165	0.127	0.14	0.088	0.085	0.071	0.021	0.047	0.006	0.172	0.172
P46778	0.056	0.117	0.129	0.15	0.065	0.384	0.053	0.022	0.04	0.049	0.072	0.101	0.122	0.101	0.073	0.363	0.04	0.035	0.041	0.035	0.068	0.094	0.106	0.082	0.52	0.04	0.014	0.029	0.046	0.054	0.099	0.095	0.106	0.138	0.367	0.046	0.022	0.026	0.052	0.07	0.118	0.117	0.113	0.087	0.357	0.041	0.018	0.023	0.061
Q96FV9	0.022	0.049	0.053	0.111	0.155	0.216	0.335	0.039	0.011	0.015	0.029	0.042	0.051	0.121	0.214	0.121	0.328	0.042	0.017	0.012	0.018	0.027	0.04	0.05	0.539	0.242	0.048	0.01	0.02	0.018	0.027	0.031	0.035	0.42	0.207	0.199	0.052	0.005	0.011	0.012	0.022	0.022	0.027	0.024	0.633	0.215	0.037	0.01	0.017
Q9UJ70	0.068	0.05	0.041	0.038	0.037	0.021	0.024	0.676	0.022	0.025	0.026	0.029	0.028	0.029	0.035	0.019	0.026	0.738	0.036	0.017	0.029	0.033	0.038	0.032	0.032	0.016	0.742	0.019	0.04	0.027	0.03	0.02	0.026	0.022	0.023	0.013	0.761	0.017	0.034	0.03	0.04	0.041	0.053	0.061	0.027	0.025	0.655	0.019	0.03
P61513	0.059	0.128	0.138	0.148	0.079	0.35	0.049	0.029	0.041	0.053	0.079	0.111	0.133	0.109	0.089	0.308	0.034	0.045	0.031	0.019	0.064	0.098	0.116	0.091	0.467	0.043	0.033	0.033	0.047	0.057	0.1	0.109	0.112	0.124	0.364	0.041	0.039	0.008	0.049	0.069	0.114	0.12	0.115	0.098	0.354	0.045	0.023	0.011	0.054
Q6NUK1	0.049	0.123	0.156	0.348	0.239	0.058	0.018	0.01	0.031	0.04	0.076	0.101	0.169	0.264	0.172	0.116	0.018	0.001	0.083	0.03	0.093	0.138	0.359	0.198	0.073	0.016	0.006	0.029	0.073	0.088	0.108	0.301	0.207	0.075	0.096	0.01	0.015	0.011	0.047	0.059	0.076	0.287	0.261	0.181	0.059	0.015	0.012	0.019	0.064
Q02880-2	0.019	0.058	0.063	0.14	0.2	0.123	0.355	0.018	0.013	0.017	0.032	0.05	0.061	0.17	0.256	0.097	0.274	0.019	0.025	0.019	0.039	0.055	0.121	0.219	0.184	0.243	0.072	0.011	0.025	0.033	0.043	0.09	0.086	0.322	0.104	0.211	0.071	0.006	0.017	0.019	0.024	0.058	0.082	0.076	0.26	0.349	0.106	0.009	0.015
Q9Y3E5	0.064	0.178	0.199	0.261	0.167	0.054	0.037	0.011	0.044	0.068	0.11	0.142	0.191	0.17	0.121	0.089	0.034	0.019	0.063	0.032	0.139	0.192	0.29	0.164	0.086	0.027	0.002	0.014	0.068	0.116	0.165	0.225	0.196	0.077	0.115	0.02	0.002	0.01	0.065	0.096	0.168	0.217	0.2	0.138	0.049	0.02	0.002	0.012	0.086
P09525	0.097	0.055	0.041	0.029	0.027	0.009	0.015	0.687	0.074	0.065	0.055	0.048	0.03	0.03	0.023	0.018	0.013	0.505	0.098	0.055	0.049	0.034	0.033	0.024	0.009	0.011	0.611	0.053	0.088	0.055	0.047	0.037	0.028	0.016	0.015	0.006	0.596	0.03	0.073	0.059	0.05	0.035	0.047	0.043	0.015	0.009	0.624	0.027	0.073
P28838-2	0.056	0.077	0.098	0.225	0.157	0.049	0.014	0.296	0.048	0.045	0.057	0.075	0.112	0.161	0.113	0.078	0.009	0.296	0.087	0.058	0.073	0.103	0.211	0.117	0.052	0.008	0.271	0.06	0.069	0.065	0.083	0.203	0.135	0.056	0.066	0.005	0.252	0.043	0.057	0.05	0.064	0.193	0.186	0.125	0.037	0.012	0.22	0.032	0.052
P83731	0.064	0.124	0.124	0.159	0.069	0.333	0.056	0.029	0.048	0.05	0.082	0.105	0.132	0.1	0.072	0.335	0.043	0.029	0.039	0.032	0.071	0.102	0.116	0.085	0.493	0.041	0.014	0.017	0.04	0.055	0.099	0.103	0.11	0.13	0.373	0.039	0.022	0.018	0.05	0.063	0.112	0.11	0.109	0.083	0.358	0.044	0.025	0.016	0.055
P26368-2	0.026	0.053	0.054	0.084	0.074	0.327	0.244	0.124	0.019	0.025	0.032	0.046	0.062	0.074	0.087	0.33	0.184	0.145	0.017	0.014	0.022	0.031	0.047	0.043	0.448	0.192	0.155	0.017	0.017	0.019	0.031	0.033	0.048	0.139	0.315	0.192	0.183	0.007	0.017	0.023	0.027	0.032	0.038	0.047	0.352	0.26	0.204	0.006	0.017
Q9NUQ6	0.043	0.096	0.121	0.152	0.089	0.387	0.072	0.02	0.02	0.022	0.042	0.074	0.105	0.087	0.067	0.477	0.072	0.033	0.03	0.023	0.042	0.069	0.092	0.075	0.597	0.056	0.017	0.069	0.102	0.106	0.142	0.101	0.11	0.103	0.208	0.037	0.022	0.009	0.027	0.036	0.069	0.079	0.082	0.062	0.54	0.068	0.025	0.014	0.028
O43678	0.044	0.113	0.128	0.354	0.202	0.063	0.076	0.003	0.027	0.035	0.063	0.086	0.164	0.248	0.168	0.123	0.069	0.003	0.089	0.059	0.085	0.127	0.274	0.159	0.081	0.071	0.011	0.051	0.07	0.082	0.108	0.291	0.192	0.064	0.092	0.062	0.004	0.019	0.042	0.052	0.068	0.285	0.266	0.183	0.064	0.032	0.003	0.027	0.058
Q9UKD2	0.038	0.065	0.068	0.085	0.064	0.424	0.172	0.062	0.026	0.034	0.056	0.075	0.085	0.087	0.096	0.301	0.152	0.083	0.015	0.009	0.025	0.034	0.049	0.038	0.645	0.121	0.058	0.01	0.018	0.022	0.036	0.042	0.048	0.313	0.318	0.115	0.074	0.003	0.011	0.016	0.022	0.024	0.038	0.03	0.637	0.152	0.069	0.012	0.026
Q9UKX7	0.011	0.019	0.019	0.031	0.039	0.058	0.259	0.563	0.014	0.008	0.019	0.017	0.021	0.034	0.056	0.038	0.213	0.593	0.022	0.015	0.029	0.035	0.05	0.051	0.13	0.236	0.419	0.01	0.017	0.018	0.025	0.03	0.033	0.059	0.046	0.292	0.481	0.013	0.019	0.017	0.03	0.047	0.065	0.049	0.096	0.202	0.453	0.018	0.033
O95861-4	0.058	0.048	0.045	0.08	0.048	0.01	0.008	0.687	0.049	0.04	0.037	0.04	0.048	0.063	0.04	0.022	0.009	0.659	0.049	0.021	0.04	0.047	0.085	0.055	0.036	0.016	0.631	0.018	0.05	0.043	0.049	0.073	0.064	0.036	0.04	0.007	0.594	0.038	0.046	0.036	0.047	0.08	0.077	0.066	0.027	0.022	0.541	0.016	0.035
P40938	0.024	0.069	0.067	0.131	0.189	0.209	0.23	0.081	0.018	0.023	0.041	0.055	0.068	0.142	0.209	0.141	0.187	0.095	0.015	0.01	0.03	0.044	0.093	0.146	0.325	0.196	0.139	0.006	0.021	0.029	0.038	0.071	0.077	0.252	0.159	0.206	0.138	0.004	0.017	0.025	0.028	0.052	0.074	0.095	0.247	0.305	0.162	0.006	0.021
Q16643-3	0.117	0.159	0.17	0.127	0.108	0.028	0.057	0.199	0.061	0.077	0.106	0.143	0.153	0.094	0.068	0.058	0.05	0.179	0.076	0.051	0.095	0.149	0.158	0.127	0.036	0.11	0.138	0.061	0.069	0.073	0.121	0.102	0.153	0.052	0.079	0.108	0.169	0.049	0.057	0.061	0.099	0.098	0.15	0.133	0.031	0.105	0.208	0.036	0.067
Q7Z5G4	0.194	0.231	0.193	0.136	0.114	0.034	0.054	0.005	0.17	0.154	0.182	0.168	0.128	0.08	0.045	0.036	0.028	0.003	0.193	0.095	0.211	0.184	0.121	0.085	0.033	0.054	0.006	0.079	0.177	0.166	0.191	0.104	0.086	0.032	0.071	0.051	0.004	0.082	0.192	0.173	0.163	0.1	0.098	0.081	0.028	0.053	0.008	0.085	0.212
O75477	0.098	0.212	0.203	0.188	0.142	0.044	0.073	0.006	0.068	0.103	0.146	0.174	0.176	0.124	0.088	0.061	0.053	0.003	0.094	0.099	0.193	0.203	0.171	0.117	0.059	0.047	0.003	0.03	0.114	0.16	0.212	0.16	0.134	0.049	0.082	0.04	0.001	0.04	0.122	0.148	0.198	0.169	0.151	0.115	0.04	0.017	0.003	0.035	0.141
P49792	0.022	0.058	0.064	0.106	0.127	0.246	0.315	0.033	0.015	0.022	0.036	0.056	0.069	0.125	0.121	0.205	0.293	0.044	0.037	0.022	0.045	0.067	0.128	0.095	0.294	0.228	0.035	0.023	0.033	0.041	0.059	0.115	0.106	0.139	0.228	0.201	0.033	0.01	0.026	0.028	0.042	0.077	0.099	0.092	0.168	0.37	0.055	0.012	0.027
Q9BYG3	0.01	0.054	0.06	0.097	0.043	0.464	0.238	0.035	0.008	0.017	0.036	0.058	0.073	0.082	0.099	0.336	0.21	0.059	0.019	0.014	0.03	0.035	0.055	0.041	0.635	0.129	0.035	0.012	0.021	0.02	0.037	0.045	0.053	0.325	0.32	0.128	0.047	0.005	0.013	0.019	0.026	0.029	0.039	0.023	0.656	0.119	0.037	0.003	0.016
P31943	0.04	0.055	0.049	0.074	0.072	0.185	0.356	0.146	0.015	0.016	0.019	0.027	0.032	0.045	0.071	0.173	0.388	0.218	0.011	0.008	0.014	0.018	0.028	0.035	0.127	0.39	0.359	0.013	0.013	0.015	0.018	0.024	0.031	0.073	0.102	0.328	0.363	0.014	0.017	0.019	0.022	0.034	0.046	0.064	0.127	0.333	0.308	0.016	0.029
P22234	0.048	0.05	0.047	0.063	0.074	0.272	0.02	0.408	0.042	0.039	0.036	0.045	0.041	0.059	0.092	0.191	0.022	0.431	0.032	0.017	0.031	0.032	0.059	0.076	0.227	0.017	0.496	0.016	0.04	0.029	0.034	0.034	0.069	0.154	0.108	0.018	0.487	0.039	0.04	0.034	0.038	0.034	0.048	0.05	0.086	0.022	0.611	0.026	0.043
Q9Y221	0.015	0.037	0.039	0.063	0.067	0.401	0.317	0.027	0.011	0.017	0.028	0.033	0.045	0.062	0.104	0.323	0.329	0.041	0.016	0.038	0.031	0.044	0.059	0.042	0.626	0.102	0.021	0.011	0.019	0.022	0.04	0.047	0.06	0.335	0.318	0.143	0.034	0.007	0.013	0.013	0.023	0.024	0.033	0.016	0.763	0.093	0.024	0.004	0.008
Q6I9Y2	0.024	0.052	0.052	0.115	0.182	0.238	0.319	0.025	0.02	0.026	0.032	0.055	0.053	0.136	0.226	0.132	0.287	0.029	0.015	0.008	0.02	0.021	0.039	0.047	0.587	0.208	0.045	0.004	0.013	0.015	0.022	0.03	0.045	0.444	0.222	0.186	0.057	0.01	0.01	0.014	0.018	0.022	0.032	0.027	0.652	0.206	0.033	0.011	0.027
Q9NWS0	0.067	0.081	0.084	0.105	0.083	0.414	0.036	0.131	0.03	0.033	0.042	0.057	0.08	0.078	0.094	0.351	0.071	0.144	0.057	0.03	0.054	0.076	0.079	0.087	0.28	0.049	0.238	0.043	0.057	0.04	0.068	0.062	0.088	0.151	0.215	0.052	0.216	0.021	0.038	0.046	0.059	0.062	0.066	0.083	0.291	0.074	0.259	0.025	0.042
P20338	0.179	0.279	0.171	0.12	0.101	0.043	0.014	0.069	0.095	0.15	0.204	0.17	0.104	0.083	0.077	0.041	0.015	0.07	0.14	0.124	0.209	0.167	0.124	0.089	0.038	0.004	0.097	0.06	0.153	0.19	0.175	0.118	0.099	0.044	0.059	0.009	0.095	0.039	0.168	0.182	0.158	0.108	0.096	0.082	0.028	0.012	0.083	0.044	0.2
Q8NC56	0.039	0.123	0.142	0.187	0.213	0.055	0.189	0.006	0.027	0.04	0.084	0.114	0.137	0.196	0.143	0.087	0.151	0.015	0.075	0.052	0.109	0.146	0.278	0.16	0.068	0.089	0.003	0.032	0.071	0.095	0.132	0.234	0.194	0.065	0.091	0.076	0.003	0.013	0.066	0.086	0.125	0.206	0.214	0.146	0.048	0.092	0.006	0.021	0.08
Q04323	0.049	0.042	0.036	0.034	0.036	0.019	0.019	0.779	0.045	0.036	0.039	0.037	0.039	0.046	0.06	0.032	0.027	0.645	0.041	0.031	0.034	0.035	0.042	0.035	0.019	0.019	0.7	0.06	0.045	0.034	0.033	0.028	0.037	0.03	0.023	0.015	0.713	0.073	0.045	0.035	0.041	0.03	0.044	0.043	0.028	0.025	0.638	0.062	0.048
Q9UJS0	0.031	0.106	0.126	0.34	0.245	0.071	0.049	0.004	0.03	0.038	0.067	0.097	0.169	0.256	0.175	0.121	0.042	0.005	0.078	0.031	0.088	0.136	0.347	0.188	0.079	0.03	0.003	0.022	0.065	0.084	0.099	0.295	0.2	0.074	0.101	0.026	0.01	0.011	0.04	0.047	0.077	0.271	0.267	0.181	0.056	0.021	0.004	0.012	0.051
O60341	0.017	0.04	0.047	0.093	0.14	0.201	0.373	0.066	0.011	0.013	0.024	0.036	0.046	0.116	0.198	0.139	0.325	0.073	0.018	0.012	0.017	0.03	0.049	0.083	0.147	0.365	0.23	0.016	0.016	0.02	0.029	0.035	0.043	0.138	0.1	0.342	0.236	0.012	0.021	0.015	0.02	0.033	0.057	0.075	0.13	0.413	0.207	0.007	0.015
Q9UPN3-2	0.063	0.133	0.153	0.173	0.169	0.176	0.082	0.035	0.046	0.057	0.082	0.123	0.143	0.137	0.146	0.148	0.062	0.042	0.066	0.04	0.107	0.154	0.149	0.124	0.153	0.101	0.074	0.033	0.064	0.081	0.141	0.123	0.124	0.111	0.136	0.091	0.075	0.026	0.073	0.088	0.143	0.146	0.138	0.116	0.101	0.086	0.08	0.026	0.078
Q9BQE4	0.096	0.24	0.207	0.19	0.144	0.049	0.028	0.007	0.063	0.108	0.159	0.185	0.176	0.128	0.086	0.059	0.022	0.03	0.105	0.122	0.222	0.222	0.156	0.106	0.04	0.013	0.005	0.053	0.132	0.166	0.226	0.146	0.117	0.051	0.076	0.013	0.001	0.043	0.129	0.172	0.209	0.158	0.131	0.097	0.032	0.014	0.002	0.047	0.176
P42696	0.029	0.05	0.052	0.073	0.044	0.411	0.299	0.02	0.018	0.021	0.03	0.048	0.06	0.074	0.102	0.305	0.273	0.043	0.022	0.015	0.035	0.049	0.072	0.065	0.568	0.138	0.02	0.019	0.024	0.031	0.049	0.057	0.061	0.29	0.306	0.128	0.03	0.011	0.019	0.025	0.038	0.045	0.051	0.044	0.593	0.151	0.017	0.015	0.034
O60784	0.23	0.13	0.079	0.048	0.041	0.015	0.021	0.43	0.114	0.112	0.104	0.08	0.05	0.031	0.035	0.026	0.034	0.344	0.16	0.143	0.117	0.073	0.05	0.039	0.017	0.013	0.372	0.098	0.137	0.114	0.092	0.055	0.049	0.026	0.03	0.011	0.325	0.182	0.171	0.111	0.099	0.058	0.066	0.062	0.027	0.019	0.212	0.147	0.163
Q00059	0.031	0.126	0.138	0.36	0.153	0.069	0.126	0.005	0.02	0.03	0.059	0.086	0.153	0.252	0.163	0.105	0.104	0.022	0.044	0.018	0.063	0.109	0.315	0.172	0.074	0.181	0.009	0.016	0.053	0.069	0.08	0.278	0.179	0.066	0.092	0.15	0.008	0.007	0.038	0.051	0.072	0.248	0.244	0.154	0.036	0.157	0.003	0.012	0.048
O43143	0.026	0.044	0.044	0.068	0.073	0.267	0.283	0.174	0.017	0.019	0.026	0.034	0.04	0.066	0.096	0.185	0.235	0.267	0.013	0.008	0.016	0.023	0.041	0.044	0.327	0.223	0.297	0.006	0.012	0.015	0.022	0.03	0.037	0.205	0.162	0.209	0.3	0.011	0.017	0.018	0.025	0.032	0.05	0.066	0.319	0.213	0.255	0.008	0.014
Q9P015	0.042	0.121	0.144	0.34	0.227	0.074	0.015	0.006	0.027	0.039	0.074	0.108	0.183	0.263	0.166	0.127	0.011	0.001	0.102	0.055	0.094	0.138	0.325	0.17	0.077	0.011	0.004	0.066	0.09	0.077	0.121	0.286	0.186	0.07	0.096	0.007	0.008	0.022	0.049	0.06	0.084	0.265	0.238	0.172	0.063	0.01	0.006	0.023	0.055
P00367	0.04	0.117	0.149	0.344	0.23	0.077	0.028	0.005	0.029	0.043	0.069	0.107	0.175	0.25	0.161	0.129	0.024	0.036	0.091	0.043	0.084	0.132	0.307	0.165	0.105	0.058	0.002	0.028	0.07	0.079	0.105	0.293	0.19	0.07	0.11	0.045	0.006	0.01	0.046	0.059	0.083	0.276	0.274	0.171	0.053	0.029	0.002	0.02	0.061
Q9BYN8	0.054	0.146	0.158	0.384	0.136	0.07	0.007	0.006	0.033	0.038	0.074	0.103	0.178	0.257	0.174	0.121	0.015	0.008	0.09	0.053	0.087	0.147	0.304	0.173	0.075	0.023	0.008	0.036	0.076	0.088	0.11	0.3	0.193	0.068	0.099	0.006	0.008	0.013	0.04	0.051	0.079	0.289	0.286	0.175	0.064	0.012	0.004	0.009	0.052
P67809	0.066	0.088	0.092	0.097	0.074	0.31	0.078	0.084	0.035	0.039	0.055	0.072	0.095	0.082	0.084	0.308	0.078	0.152	0.035	0.018	0.034	0.047	0.073	0.093	0.294	0.113	0.289	0.024	0.034	0.033	0.05	0.058	0.076	0.152	0.197	0.102	0.257	0.052	0.049	0.033	0.051	0.048	0.062	0.075	0.24	0.193	0.25	0.032	0.043
Q53H82	0.052	0.131	0.142	0.229	0.141	0.064	0.011	0.227	0.054	0.067	0.077	0.085	0.135	0.148	0.124	0.089	0.014	0.19	0.055	0.029	0.081	0.121	0.258	0.179	0.1	0.011	0.162	0.034	0.057	0.066	0.1	0.202	0.176	0.088	0.102	0.011	0.107	0.01	0.028	0.032	0.071	0.201	0.227	0.199	0.071	0.005	0.164	0.003	0.036
P12109	0.096	0.171	0.221	0.237	0.162	0.049	0.011	0.017	0.062	0.083	0.121	0.16	0.231	0.146	0.104	0.081	0.01	0.012	0.097	0.072	0.149	0.218	0.213	0.13	0.063	0.021	0.009	0.033	0.105	0.122	0.184	0.19	0.165	0.059	0.099	0.018	0.011	0.041	0.096	0.114	0.2	0.214	0.168	0.109	0.038	0.014	0.007	0.03	0.112
P08243-2	0.072	0.06	0.051	0.056	0.066	0.066	0.025	0.607	0.052	0.038	0.036	0.036	0.038	0.041	0.055	0.047	0.018	0.642	0.056	0.026	0.036	0.032	0.043	0.048	0.06	0.014	0.682	0.025	0.049	0.035	0.039	0.027	0.043	0.051	0.041	0.012	0.683	0.03	0.044	0.035	0.043	0.04	0.056	0.074	0.041	0.022	0.625	0.017	0.04
Q9BZF9	0.065	0.131	0.142	0.187	0.184	0.164	0.085	0.012	0.042	0.052	0.076	0.115	0.134	0.171	0.156	0.168	0.066	0.009	0.077	0.047	0.095	0.136	0.183	0.149	0.183	0.075	0.009	0.043	0.073	0.075	0.117	0.143	0.146	0.142	0.152	0.067	0.011	0.026	0.054	0.063	0.088	0.13	0.168	0.141	0.221	0.087	0.009	0.023	0.059
Q14318-2	0.162	0.269	0.243	0.181	0.089	0.026	0.008	0.006	0.066	0.087	0.113	0.15	0.173	0.141	0.107	0.072	0.018	0.071	0.105	0.144	0.177	0.207	0.168	0.119	0.05	0.011	0.009	0.076	0.123	0.157	0.197	0.143	0.118	0.064	0.102	0.014	0.006	0.063	0.115	0.14	0.175	0.169	0.152	0.142	0.03	0.006	0.009	0.067	0.132
Q9P206-2	0.168	0.2	0.187	0.14	0.093	0.103	0.041	0.01	0.123	0.114	0.128	0.155	0.149	0.1	0.088	0.104	0.029	0.011	0.125	0.096	0.116	0.14	0.118	0.092	0.145	0.049	0.02	0.133	0.123	0.104	0.148	0.098	0.101	0.083	0.128	0.044	0.022	0.137	0.125	0.109	0.131	0.1	0.111	0.098	0.091	0.048	0.024	0.1	0.119
Q8NHG8	0.187	0.247	0.204	0.153	0.052	0.046	0.012	0.017	0.134	0.113	0.132	0.164	0.132	0.09	0.079	0.054	0.018	0.031	0.166	0.104	0.17	0.174	0.123	0.081	0.052	0.019	0.037	0.065	0.118	0.123	0.155	0.116	0.109	0.053	0.08	0.017	0.055	0.124	0.136	0.134	0.143	0.114	0.099	0.084	0.071	0.013	0.022	0.094	0.176
Q9ULW0	0.015	0.056	0.07	0.146	0.157	0.146	0.369	0.019	0.006	0.009	0.019	0.043	0.066	0.163	0.235	0.121	0.314	0.021	0.035	0.026	0.042	0.065	0.134	0.231	0.203	0.205	0.043	0.023	0.026	0.033	0.051	0.103	0.099	0.305	0.135	0.175	0.045	0.012	0.025	0.028	0.037	0.067	0.092	0.085	0.275	0.301	0.061	0.012	0.02
P05091	0.051	0.12	0.146	0.357	0.237	0.064	0.009	0.008	0.032	0.043	0.072	0.101	0.182	0.266	0.172	0.114	0.008	0.006	0.1	0.039	0.093	0.144	0.344	0.177	0.082	0.005	0.007	0.034	0.074	0.087	0.109	0.317	0.201	0.069	0.098	0.001	0.005	0.016	0.043	0.055	0.078	0.285	0.281	0.175	0.052	0.006	0.007	0.021	0.052
O94905	0.096	0.209	0.203	0.194	0.152	0.043	0.066	0.005	0.051	0.087	0.15	0.173	0.177	0.13	0.093	0.064	0.054	0.006	0.078	0.075	0.178	0.205	0.187	0.122	0.053	0.052	0.004	0.026	0.103	0.156	0.198	0.162	0.129	0.054	0.081	0.042	0.007	0.023	0.106	0.143	0.202	0.178	0.166	0.118	0.04	0.015	0.001	0.023	0.126
Q9ULV4	0.09	0.131	0.126	0.149	0.151	0.117	0.11	0.093	0.058	0.063	0.079	0.098	0.11	0.12	0.162	0.092	0.082	0.125	0.067	0.043	0.093	0.149	0.143	0.133	0.135	0.134	0.089	0.049	0.065	0.076	0.145	0.106	0.138	0.104	0.122	0.113	0.072	0.035	0.062	0.083	0.152	0.113	0.143	0.117	0.091	0.104	0.09	0.027	0.073
P78310	0.246	0.234	0.192	0.117	0.083	0.024	0.008	0.003	0.162	0.158	0.17	0.164	0.132	0.077	0.052	0.046	0.003	0.002	0.224	0.132	0.178	0.156	0.115	0.076	0.038	0.01	0.004	0.162	0.203	0.145	0.168	0.089	0.078	0.03	0.06	0.004	0.003	0.162	0.195	0.156	0.149	0.105	0.088	0.077	0.032	0.013	0.005	0.151	0.19
P48637	0.097	0.049	0.037	0.023	0.018	0.02	0.013	0.765	0.07	0.053	0.038	0.033	0.023	0.015	0.013	0.006	0.006	0.742	0.067	0.035	0.035	0.029	0.031	0.022	0.015	0.009	0.701	0.045	0.054	0.031	0.029	0.019	0.019	0.01	0.006	0.004	0.77	0.1	0.063	0.035	0.034	0.024	0.033	0.028	0.006	0.009	0.66	0.056	0.055
O14639-2	0.055	0.112	0.128	0.125	0.104	0.255	0.089	0.086	0.038	0.042	0.063	0.095	0.111	0.116	0.123	0.201	0.062	0.132	0.055	0.041	0.077	0.11	0.104	0.093	0.184	0.122	0.184	0.04	0.054	0.059	0.103	0.085	0.096	0.102	0.155	0.109	0.191	0.053	0.068	0.08	0.113	0.081	0.087	0.077	0.06	0.137	0.218	0.041	0.077
Q9H2H8	0.047	0.039	0.034	0.034	0.035	0.142	0.119	0.524	0.074	0.07	0.053	0.058	0.052	0.055	0.063	0.056	0.07	0.354	0.038	0.022	0.036	0.031	0.041	0.038	0.229	0.099	0.425	0.024	0.035	0.03	0.029	0.027	0.035	0.224	0.104	0.099	0.409	0.027	0.028	0.022	0.025	0.022	0.031	0.033	0.333	0.125	0.361	0.011	0.02
Q13418	0.137	0.18	0.169	0.16	0.141	0.124	0.044	0.01	0.103	0.099	0.115	0.131	0.129	0.124	0.125	0.117	0.031	0.015	0.111	0.063	0.112	0.133	0.142	0.115	0.173	0.058	0.049	0.055	0.1	0.099	0.134	0.099	0.122	0.107	0.14	0.057	0.055	0.095	0.096	0.087	0.116	0.094	0.12	0.13	0.111	0.076	0.065	0.053	0.1
O00622	0.307	0.216	0.153	0.117	0.048	0.043	0.031	0.01	0.186	0.188	0.153	0.115	0.107	0.083	0.066	0.049	0.026	0.013	0.227	0.219	0.195	0.127	0.086	0.057	0.034	0.011	0.007	0.15	0.243	0.204	0.153	0.088	0.064	0.029	0.061	0.012	0.006	0.11	0.187	0.182	0.153	0.107	0.086	0.067	0.036	0.022	0.004	0.096	0.211
Q13438	0.075	0.23	0.217	0.215	0.17	0.052	0.025	0.006	0.054	0.097	0.141	0.177	0.192	0.128	0.089	0.063	0.023	0.035	0.079	0.055	0.162	0.189	0.201	0.14	0.08	0.049	0.015	0.025	0.097	0.156	0.227	0.186	0.158	0.057	0.086	0.005	0.005	0.018	0.079	0.124	0.214	0.193	0.17	0.131	0.052	0.011	0.004	0.039	0.114
O75116	0.107	0.177	0.192	0.167	0.168	0.118	0.016	0.022	0.071	0.079	0.11	0.15	0.156	0.14	0.137	0.12	0.012	0.02	0.093	0.054	0.109	0.156	0.167	0.164	0.119	0.03	0.06	0.041	0.081	0.086	0.152	0.113	0.167	0.105	0.142	0.025	0.062	0.07	0.082	0.079	0.12	0.102	0.127	0.135	0.077	0.04	0.121	0.035	0.087
O00764	0.058	0.035	0.023	0.02	0.02	0.003	0.013	0.822	0.061	0.045	0.033	0.033	0.029	0.03	0.032	0.019	0.024	0.694	0.05	0.026	0.031	0.026	0.022	0.018	0.002	0.01	0.793	0.035	0.041	0.03	0.031	0.02	0.021	0.012	0.011	0.012	0.754	0.044	0.058	0.04	0.081	0.059	0.061	0.071	0.034	0.026	0.464	0.025	0.033
Q567U6	0.114	0.226	0.119	0.105	0.065	0.283	0.021	0.022	0.076	0.12	0.186	0.138	0.096	0.072	0.078	0.195	0.016	0.03	0.061	0.052	0.141	0.106	0.087	0.069	0.358	0.017	0.056	0.048	0.114	0.148	0.138	0.078	0.069	0.12	0.202	0.016	0.061	0.053	0.155	0.151	0.131	0.08	0.067	0.045	0.252	0.02	0.04	0.033	0.144
Q9Y3D2	0.054	0.114	0.127	0.271	0.17	0.079	0.031	0.075	0.033	0.043	0.072	0.111	0.17	0.253	0.165	0.12	0.017	0.014	0.097	0.074	0.108	0.13	0.293	0.141	0.099	0.016	0.03	0.053	0.072	0.073	0.096	0.24	0.169	0.113	0.1	0.019	0.038	0.036	0.062	0.054	0.074	0.233	0.256	0.16	0.068	0.016	0.011	0.069	0.138
P55196	0.155	0.159	0.147	0.109	0.097	0.102	0.033	0.062	0.121	0.108	0.111	0.131	0.127	0.085	0.08	0.109	0.032	0.084	0.136	0.102	0.119	0.127	0.108	0.079	0.07	0.054	0.073	0.113	0.12	0.1	0.144	0.091	0.115	0.06	0.103	0.054	0.075	0.187	0.123	0.108	0.127	0.085	0.115	0.11	0.041	0.069	0.071	0.083	0.137
Q15003	0.048	0.11	0.118	0.166	0.176	0.266	0.045	0.041	0.029	0.037	0.061	0.087	0.115	0.157	0.25	0.184	0.035	0.045	0.036	0.026	0.045	0.066	0.104	0.158	0.385	0.063	0.108	0.023	0.037	0.038	0.061	0.08	0.093	0.274	0.221	0.061	0.111	0.02	0.035	0.037	0.06	0.065	0.084	0.09	0.353	0.066	0.163	0.02	0.038
Q8NE71-2	0.049	0.108	0.111	0.155	0.16	0.229	0.095	0.063	0.044	0.041	0.058	0.086	0.096	0.153	0.187	0.177	0.07	0.095	0.036	0.019	0.043	0.066	0.086	0.09	0.448	0.089	0.121	0.021	0.042	0.04	0.067	0.071	0.08	0.147	0.287	0.09	0.133	0.024	0.037	0.038	0.061	0.058	0.077	0.082	0.327	0.13	0.164	0.02	0.039
P43246	0.033	0.087	0.097	0.177	0.211	0.172	0.132	0.077	0.024	0.03	0.051	0.075	0.096	0.171	0.25	0.11	0.108	0.076	0.026	0.017	0.027	0.036	0.064	0.087	0.119	0.214	0.401	0.013	0.021	0.026	0.031	0.047	0.054	0.13	0.072	0.187	0.415	0.012	0.023	0.02	0.022	0.04	0.066	0.102	0.093	0.232	0.358	0.01	0.023
P54136	0.062	0.095	0.11	0.138	0.11	0.125	0.063	0.29	0.047	0.047	0.056	0.08	0.115	0.096	0.098	0.124	0.051	0.283	0.033	0.02	0.056	0.105	0.162	0.156	0.178	0.044	0.233	0.016	0.034	0.046	0.087	0.115	0.147	0.127	0.143	0.04	0.228	0.015	0.031	0.044	0.1	0.125	0.125	0.105	0.181	0.04	0.219	0.016	0.043
Q9UDY2	0.105	0.15	0.143	0.134	0.105	0.239	0.044	0.041	0.087	0.082	0.095	0.128	0.136	0.1	0.094	0.198	0.032	0.046	0.098	0.068	0.084	0.114	0.106	0.094	0.241	0.072	0.065	0.088	0.093	0.073	0.112	0.081	0.1	0.107	0.195	0.067	0.073	0.103	0.091	0.076	0.101	0.086	0.107	0.105	0.143	0.085	0.118	0.092	0.097
P59190	0.132	0.204	0.188	0.206	0.176	0.055	0.016	0.01	0.082	0.103	0.143	0.158	0.154	0.136	0.099	0.077	0.019	0.011	0.116	0.089	0.18	0.196	0.21	0.125	0.06	0.012	0.008	0.055	0.114	0.146	0.173	0.17	0.143	0.061	0.088	0.013	0.015	0.032	0.085	0.13	0.183	0.162	0.172	0.135	0.044	0.007	0.008	0.058	0.158
Q96QD9	0.009	0.017	0.019	0.034	0.015	0.567	0.299	0.018	0.01	0.011	0.016	0.025	0.026	0.035	0.125	0.35	0.366	0.034	0.009	0.009	0.012	0.014	0.023	0.016	0.703	0.181	0.015	0.006	0.007	0.008	0.017	0.022	0.052	0.592	0.189	0.14	0.017	0.003	0.005	0.007	0.007	0.009	0.016	0.003	0.801	0.16	0.009	0.023	0.034
P21291	0.045	0.102	0.109	0.148	0.093	0.261	0.072	0.026	0.038	0.043	0.068	0.099	0.122	0.137	0.147	0.237	0.076	0.037	0.05	0.031	0.076	0.126	0.134	0.133	0.233	0.183	0.013	0.027	0.052	0.06	0.106	0.101	0.139	0.151	0.202	0.127	0.016	0.041	0.056	0.067	0.098	0.1	0.137	0.146	0.135	0.184	0.038	0.02	0.071
Q9H1K1	0.046	0.131	0.156	0.369	0.197	0.066	0.002	0.02	0.025	0.03	0.064	0.101	0.171	0.248	0.171	0.131	0.009	0.037	0.087	0.047	0.086	0.137	0.313	0.175	0.081	0.011	0.041	0.04	0.071	0.085	0.112	0.307	0.185	0.062	0.1	0.006	0.02	0.016	0.051	0.053	0.08	0.287	0.261	0.16	0.051	0.014	0.023	0.017	0.056
Q15046	0.088	0.08	0.078	0.131	0.09	0.05	0.089	0.378	0.042	0.037	0.04	0.049	0.065	0.078	0.062	0.049	0.064	0.503	0.065	0.035	0.055	0.076	0.135	0.101	0.098	0.058	0.366	0.038	0.053	0.05	0.068	0.122	0.107	0.088	0.092	0.051	0.324	0.028	0.043	0.045	0.072	0.132	0.13	0.093	0.149	0.043	0.256	0.027	0.046
Q6NYC8	0.122	0.181	0.182	0.137	0.119	0.083	0.036	0.074	0.078	0.095	0.123	0.15	0.16	0.105	0.096	0.082	0.025	0.08	0.08	0.066	0.103	0.141	0.151	0.134	0.069	0.099	0.063	0.083	0.084	0.087	0.141	0.1	0.165	0.069	0.101	0.095	0.07	0.1	0.075	0.079	0.114	0.1	0.15	0.146	0.051	0.12	0.07	0.084	0.086
P18859	0.029	0.103	0.124	0.348	0.29	0.076	0.016	0.005	0.029	0.037	0.075	0.111	0.173	0.279	0.167	0.114	0.014	0.001	0.063	0.027	0.08	0.126	0.381	0.208	0.091	0.013	0.012	0.013	0.062	0.077	0.096	0.313	0.209	0.08	0.115	0.008	0	0.02	0.045	0.052	0.079	0.28	0.275	0.188	0.055	0.007	0	0.015	0.039
P26639	0.062	0.061	0.059	0.08	0.109	0.071	0.062	0.476	0.049	0.045	0.041	0.048	0.042	0.071	0.108	0.049	0.039	0.506	0.039	0.017	0.034	0.038	0.054	0.098	0.074	0.042	0.586	0.015	0.038	0.031	0.035	0.033	0.053	0.106	0.053	0.039	0.586	0.028	0.038	0.035	0.046	0.044	0.057	0.063	0.12	0.064	0.474	0.024	0.036
Q96JM3	0.009	0.033	0.039	0.078	0.103	0.184	0.49	0.071	0.012	0.016	0.024	0.039	0.048	0.108	0.144	0.136	0.37	0.09	0.018	0.013	0.022	0.033	0.055	0.093	0.193	0.408	0.149	0.013	0.015	0.018	0.026	0.042	0.047	0.178	0.116	0.374	0.166	0.006	0.011	0.011	0.017	0.027	0.042	0.044	0.17	0.486	0.174	0.011	0.018
O43795	0.149	0.224	0.219	0.15	0.127	0.052	0.031	0.022	0.093	0.107	0.142	0.173	0.167	0.107	0.094	0.072	0.021	0.027	0.093	0.05	0.157	0.226	0.176	0.136	0.068	0.031	0.038	0.043	0.101	0.122	0.214	0.129	0.145	0.065	0.107	0.026	0.034	0.054	0.098	0.117	0.166	0.131	0.155	0.136	0.061	0.034	0.033	0.033	0.126
Q9Y6D9	0.023	0.064	0.068	0.129	0.179	0.208	0.144	0.159	0.019	0.025	0.036	0.06	0.067	0.139	0.187	0.157	0.127	0.143	0.027	0.019	0.029	0.037	0.07	0.099	0.128	0.224	0.336	0.02	0.029	0.027	0.034	0.054	0.07	0.127	0.089	0.204	0.329	0.013	0.018	0.018	0.031	0.04	0.067	0.092	0.104	0.3	0.302	0.011	0.023
Q9NZM1-6	0.33	0.214	0.141	0.117	0.091	0.036	0.019	0.006	0.21	0.202	0.173	0.13	0.097	0.078	0.053	0.036	0.012	0.005	0.29	0.189	0.175	0.118	0.075	0.047	0.027	0.018	0.006	0.171	0.279	0.161	0.144	0.07	0.056	0.023	0.05	0.014	0.005	0.198	0.278	0.17	0.115	0.065	0.057	0.046	0.022	0.012	0.007	0.151	0.298
P06744	0.055	0.054	0.052	0.063	0.062	0.218	0.014	0.458	0.051	0.046	0.038	0.04	0.041	0.044	0.053	0.167	0.011	0.485	0.039	0.016	0.032	0.028	0.046	0.073	0.17	0.012	0.579	0.017	0.042	0.03	0.032	0.025	0.053	0.073	0.109	0.013	0.603	0.025	0.042	0.036	0.035	0.026	0.032	0.03	0.054	0.016	0.699	0.016	0.039
Q14566	0.017	0.022	0.019	0.03	0.039	0.028	0.194	0.645	0.015	0.014	0.014	0.014	0.019	0.027	0.046	0.019	0.174	0.66	0.011	0.007	0.011	0.013	0.024	0.035	0.027	0.185	0.656	0.01	0.015	0.012	0.016	0.019	0.026	0.039	0.023	0.176	0.658	0.016	0.015	0.013	0.015	0.022	0.037	0.061	0.038	0.256	0.514	0.005	0.014
Q6P1N9	0.036	0.068	0.071	0.137	0.096	0.04	0.017	0.506	0.037	0.038	0.047	0.049	0.065	0.093	0.068	0.051	0.017	0.533	0.079	0.034	0.064	0.078	0.143	0.085	0.044	0.024	0.401	0.03	0.055	0.054	0.061	0.126	0.092	0.046	0.064	0.02	0.431	0.017	0.039	0.033	0.049	0.114	0.106	0.068	0.043	0.024	0.522	0.03	0.043
Q9BYD6	0.049	0.144	0.151	0.39	0.15	0.08	0.019	0.004	0.03	0.038	0.069	0.096	0.163	0.254	0.177	0.129	0.023	0.004	0.105	0.061	0.093	0.146	0.316	0.181	0.073	0.02	0.006	0.042	0.073	0.083	0.108	0.292	0.196	0.076	0.1	0.014	0.008	0.008	0.047	0.052	0.078	0.27	0.264	0.178	0.054	0.021	0.004	0.01	0.058
Q8N983-4	0.034	0.122	0.153	0.364	0.233	0.072	0.013	0.002	0.034	0.036	0.076	0.103	0.171	0.236	0.177	0.124	0.014	0.014	0.088	0.033	0.092	0.147	0.36	0.189	0.08	0.005	0.002	0.026	0.069	0.085	0.11	0.318	0.2	0.066	0.103	0.006	0.002	0.01	0.048	0.059	0.08	0.253	0.253	0.178	0.052	0.021	0.014	0.015	0.06
P62917	0.068	0.114	0.141	0.143	0.074	0.368	0.049	0.021	0.042	0.052	0.076	0.107	0.131	0.099	0.078	0.334	0.04	0.032	0.039	0.028	0.066	0.105	0.116	0.08	0.511	0.038	0.014	0.028	0.044	0.055	0.096	0.103	0.108	0.137	0.352	0.044	0.025	0.024	0.049	0.067	0.111	0.108	0.108	0.083	0.381	0.045	0.024	0.03	0.054
Q8IYL3	0.032	0.048	0.058	0.093	0.102	0.188	0.344	0.094	0.019	0.023	0.043	0.055	0.078	0.099	0.151	0.153	0.232	0.129	0.026	0.02	0.029	0.041	0.072	0.107	0.205	0.321	0.16	0.02	0.021	0.021	0.039	0.054	0.064	0.153	0.157	0.286	0.176	0.01	0.021	0.021	0.033	0.044	0.052	0.05	0.136	0.498	0.225	0.003	0.008
Q9BT09	0.056	0.183	0.224	0.259	0.173	0.05	0.005	0.014	0.038	0.068	0.119	0.169	0.243	0.153	0.108	0.083	0.003	0.012	0.069	0.055	0.17	0.24	0.233	0.134	0.063	0.012	0.015	0.029	0.082	0.121	0.217	0.205	0.159	0.055	0.097	0.008	0.012	0.025	0.086	0.126	0.223	0.222	0.161	0.093	0.035	0.007	0.012	0.021	0.105
Q01780	0.019	0.049	0.05	0.096	0.103	0.267	0.342	0.059	0.015	0.017	0.032	0.044	0.056	0.112	0.178	0.148	0.31	0.084	0.017	0.013	0.021	0.027	0.045	0.05	0.484	0.217	0.12	0.011	0.016	0.018	0.026	0.035	0.043	0.291	0.231	0.208	0.129	0.01	0.015	0.017	0.024	0.027	0.039	0.038	0.48	0.228	0.099	0.01	0.018
P42025	0.042	0.069	0.065	0.073	0.088	0.168	0.043	0.418	0.078	0.063	0.062	0.07	0.063	0.056	0.111	0.074	0.035	0.388	0.051	0.036	0.066	0.07	0.08	0.095	0.135	0.046	0.402	0.024	0.061	0.05	0.076	0.053	0.076	0.155	0.083	0.045	0.357	0.019	0.048	0.045	0.059	0.051	0.071	0.078	0.115	0.045	0.444	0.013	0.043
P63173	0.025	0.087	0.093	0.173	0.074	0.374	0.076	0.021	0.024	0.032	0.051	0.101	0.135	0.116	0.104	0.361	0.046	0.033	0.031	0.023	0.064	0.095	0.118	0.089	0.508	0.045	0.019	0.023	0.042	0.061	0.109	0.106	0.11	0.126	0.345	0.036	0.024	0.014	0.042	0.055	0.117	0.123	0.12	0.087	0.365	0.038	0.025	0.006	0.044
P07099	0.106	0.237	0.223	0.191	0.157	0.047	0.004	0.002	0.064	0.108	0.156	0.183	0.182	0.134	0.098	0.065	0.008	0.008	0.08	0.047	0.191	0.211	0.219	0.144	0.072	0.005	0.003	0.025	0.118	0.168	0.205	0.168	0.147	0.057	0.094	0.002	0.004	0.013	0.112	0.137	0.206	0.203	0.161	0.124	0.044	0.002	0.003	0.018	0.144
P19784	0.075	0.088	0.077	0.079	0.073	0.094	0.129	0.32	0.062	0.056	0.056	0.051	0.051	0.049	0.067	0.046	0.082	0.455	0.063	0.047	0.055	0.06	0.06	0.061	0.089	0.103	0.435	0.045	0.062	0.048	0.056	0.042	0.053	0.097	0.057	0.09	0.44	0.043	0.049	0.045	0.045	0.055	0.077	0.091	0.095	0.116	0.381	0.017	0.045
P12694	0.044	0.115	0.138	0.328	0.232	0.076	0.026	0.01	0.031	0.038	0.067	0.104	0.177	0.248	0.172	0.127	0.02	0.02	0.093	0.059	0.087	0.122	0.274	0.143	0.077	0.033	0.025	0.058	0.077	0.087	0.112	0.292	0.183	0.067	0.091	0.022	0.006	0.025	0.053	0.067	0.089	0.264	0.247	0.161	0.072	0.024	0.01	0.022	0.064
P45973	0.012	0.047	0.048	0.145	0.206	0.119	0.258	0.13	0.021	0.019	0.032	0.038	0.052	0.166	0.233	0.102	0.22	0.123	0.022	0.012	0.025	0.043	0.102	0.157	0.154	0.271	0.175	0.007	0.016	0.021	0.029	0.09	0.074	0.237	0.099	0.242	0.17	0.01	0.014	0.014	0.017	0.048	0.077	0.059	0.254	0.306	0.192	0.006	0.012
Q9HAV0	0.284	0.2	0.175	0.098	0.057	0.018	0.012	0.003	0.19	0.169	0.168	0.163	0.125	0.071	0.052	0.041	0.018	0.002	0.193	0.143	0.149	0.153	0.095	0.068	0.03	0.023	0.003	0.208	0.189	0.139	0.179	0.086	0.089	0.03	0.061	0.019	0.003	0.164	0.182	0.16	0.163	0.098	0.103	0.085	0.024	0.011	0.003	0.15	0.19
Q92896-3	0.131	0.204	0.164	0.233	0.17	0.046	0.042	0.005	0.072	0.123	0.15	0.13	0.145	0.148	0.098	0.069	0.034	0.006	0.153	0.121	0.251	0.152	0.113	0.062	0.04	0.056	0.005	0.035	0.205	0.263	0.187	0.104	0.065	0.022	0.06	0.045	0.005	0.034	0.179	0.206	0.17	0.133	0.102	0.07	0.035	0.024	0.008	0.034	0.218
P62910	0.047	0.098	0.109	0.143	0.091	0.374	0.054	0.03	0.047	0.055	0.079	0.108	0.124	0.1	0.083	0.31	0.035	0.032	0.012	0.006	0.034	0.055	0.102	0.072	0.658	0.037	0.016	0.011	0.028	0.051	0.081	0.097	0.103	0.158	0.373	0.053	0.03	0.001	0.018	0.026	0.076	0.093	0.105	0.071	0.523	0.043	0.037	0.004	0.038
P68032	0.05	0.092	0.098	0.093	0.091	0.029	0.078	0.474	0.042	0.053	0.074	0.092	0.094	0.069	0.064	0.045	0.056	0.411	0.045	0.021	0.063	0.089	0.111	0.098	0.045	0.112	0.405	0.02	0.066	0.068	0.09	0.068	0.104	0.047	0.059	0.102	0.372	0.012	0.044	0.047	0.072	0.067	0.097	0.091	0.037	0.067	0.46	0.01	0.048
O43464	0.042	0.133	0.143	0.342	0.216	0.093	0.007	0.009	0.026	0.039	0.069	0.1	0.171	0.247	0.178	0.13	0.012	0.012	0.104	0.062	0.093	0.146	0.308	0.159	0.075	0.015	0.02	0.048	0.07	0.083	0.103	0.308	0.192	0.063	0.099	0.008	0.017	0.023	0.055	0.064	0.085	0.277	0.254	0.165	0.056	0.016	0.015	0.039	0.062
Q96CT7	0.073	0.146	0.15	0.167	0.061	0.229	0.062	0.048	0.04	0.045	0.069	0.102	0.137	0.115	0.112	0.26	0.049	0.066	0.035	0.03	0.059	0.087	0.101	0.071	0.524	0.046	0.03	0.032	0.038	0.049	0.089	0.089	0.095	0.115	0.42	0.044	0.037	0.028	0.041	0.059	0.112	0.12	0.11	0.084	0.322	0.062	0.052	0.021	0.044
Q86SF2	0.081	0.192	0.181	0.263	0.198	0.052	0.006	0.006	0.043	0.075	0.126	0.154	0.174	0.189	0.127	0.086	0.006	0.004	0.116	0.151	0.285	0.172	0.118	0.069	0.034	0.006	0.003	0.046	0.146	0.272	0.209	0.122	0.087	0.03	0.068	0.005	0.005	0.048	0.149	0.202	0.179	0.135	0.115	0.08	0.039	0.007	0.01	0.029	0.216
Q8NFW8	0.02	0.059	0.066	0.157	0.192	0.122	0.344	0.018	0.006	0.013	0.025	0.046	0.06	0.191	0.242	0.109	0.286	0.014	0.043	0.021	0.057	0.089	0.223	0.209	0.142	0.147	0.044	0.017	0.039	0.054	0.073	0.174	0.153	0.191	0.114	0.136	0.034	0.003	0.023	0.028	0.044	0.118	0.165	0.117	0.21	0.209	0.046	0.005	0.03
Q9NQW7-3	0.077	0.059	0.048	0.055	0.045	0.012	0.014	0.668	0.069	0.054	0.044	0.04	0.035	0.033	0.033	0.015	0.015	0.657	0.058	0.029	0.036	0.033	0.043	0.032	0.011	0.012	0.749	0.041	0.06	0.039	0.046	0.037	0.04	0.016	0.014	0.009	0.675	0.018	0.03	0.034	0.04	0.038	0.053	0.047	0.019	0.013	0.725	0.028	0.043
Q8IU81	0.02	0.056	0.062	0.106	0.134	0.3	0.222	0.069	0.014	0.017	0.03	0.052	0.074	0.112	0.144	0.22	0.21	0.091	0.022	0.014	0.031	0.044	0.072	0.086	0.352	0.227	0.134	0.02	0.03	0.032	0.061	0.064	0.074	0.155	0.225	0.221	0.117	0.017	0.029	0.033	0.041	0.045	0.062	0.097	0.199	0.305	0.178	0.011	0.019
Q96FW1	0.051	0.032	0.028	0.025	0.026	0.007	0.015	0.804	0.046	0.031	0.03	0.026	0.031	0.028	0.029	0.024	0.027	0.756	0.019	0.009	0.016	0.018	0.025	0.026	0.013	0.012	0.859	0.011	0.023	0.02	0.022	0.018	0.022	0.018	0.008	0.009	0.84	0.019	0.036	0.027	0.026	0.024	0.033	0.044	0.025	0.017	0.803	0.009	0.014
Q9GZR7	0.016	0.045	0.047	0.082	0.063	0.464	0.229	0.039	0.018	0.023	0.036	0.051	0.066	0.082	0.118	0.31	0.228	0.066	0.018	0.014	0.031	0.041	0.059	0.046	0.601	0.136	0.055	0.012	0.02	0.026	0.043	0.05	0.059	0.31	0.284	0.137	0.063	0.006	0.019	0.022	0.028	0.031	0.045	0.041	0.591	0.16	0.049	0.02	0.026
P19367-4	0.038	0.094	0.112	0.228	0.193	0.187	0.086	0.051	0.024	0.032	0.057	0.085	0.12	0.188	0.164	0.18	0.067	0.069	0.041	0.02	0.059	0.098	0.229	0.164	0.177	0.131	0.058	0.015	0.047	0.061	0.08	0.197	0.174	0.109	0.136	0.12	0.052	0.01	0.04	0.045	0.07	0.209	0.244	0.196	0.104	0.021	0.057	0.011	0.045
Q9H857-2	0.044	0.118	0.153	0.346	0.244	0.064	0.014	0.004	0.026	0.039	0.073	0.105	0.174	0.266	0.178	0.12	0.012	0.008	0.092	0.029	0.093	0.143	0.337	0.18	0.079	0.025	0.005	0.039	0.074	0.083	0.106	0.297	0.195	0.073	0.107	0.02	0.008	0.016	0.048	0.058	0.075	0.271	0.274	0.179	0.052	0.023	0.004	0.019	0.059
Q01995	0.06	0.091	0.078	0.073	0.075	0.071	0.045	0.454	0.057	0.052	0.062	0.072	0.07	0.063	0.065	0.047	0.037	0.429	0.032	0.016	0.049	0.062	0.082	0.068	0.069	0.049	0.569	0.021	0.057	0.055	0.066	0.053	0.068	0.04	0.057	0.037	0.509	0.018	0.044	0.044	0.06	0.051	0.064	0.05	0.032	0.033	0.592	0.024	0.068
Q9Y2Q9	0.034	0.111	0.142	0.362	0.251	0.07	0.014	0.006	0.021	0.024	0.061	0.1	0.187	0.283	0.184	0.125	0.012	0.007	0.102	0.06	0.101	0.141	0.332	0.176	0.082	0.012	0.005	0.039	0.077	0.081	0.107	0.277	0.185	0.069	0.096	0.009	0.009	0.004	0.043	0.054	0.08	0.288	0.274	0.17	0.062	0.015	0.007	0.021	0.056
Q8TDN6	0.024	0.031	0.035	0.061	0.066	0.453	0.298	0.035	0.017	0.027	0.034	0.043	0.055	0.091	0.138	0.284	0.24	0.048	0.013	0.012	0.023	0.033	0.048	0.034	0.652	0.147	0.029	0.008	0.015	0.019	0.028	0.037	0.047	0.313	0.36	0.149	0.033	0.005	0.015	0.016	0.026	0.028	0.042	0.033	0.64	0.16	0.03	0.005	0.016
P62266	0.068	0.095	0.102	0.121	0.063	0.448	0.045	0.052	0.052	0.047	0.057	0.069	0.094	0.085	0.067	0.446	0.032	0.064	0.038	0.03	0.057	0.085	0.118	0.073	0.546	0.023	0.026	0.018	0.041	0.05	0.09	0.091	0.103	0.151	0.394	0.03	0.036	0.019	0.04	0.052	0.083	0.093	0.107	0.086	0.423	0.05	0.044	0.015	0.039
O15031	0.249	0.231	0.196	0.13	0.101	0.036	0.007	0.004	0.163	0.162	0.159	0.161	0.13	0.083	0.06	0.046	0.007	0.007	0.202	0.126	0.175	0.177	0.118	0.085	0.036	0.005	0.005	0.164	0.186	0.149	0.181	0.097	0.095	0.033	0.07	0.003	0.005	0.129	0.176	0.145	0.164	0.113	0.105	0.086	0.028	0.007	0.007	0.096	0.198
P30481	0.309	0.204	0.166	0.099	0.055	0.019	0.009	0.008	0.123	0.137	0.161	0.167	0.153	0.1	0.067	0.05	0	0.001	0.245	0.175	0.183	0.149	0.105	0.052	0.032	0.003	0.007	0.171	0.219	0.156	0.17	0.087	0.068	0.036	0.065	0.011	0.01	0.172	0.219	0.167	0.152	0.097	0.089	0.069	0.02	0.007	0.005	0.126	0.272
P11908	0.044	0.06	0.058	0.111	0.151	0.223	0.017	0.327	0.032	0.035	0.042	0.06	0.081	0.131	0.172	0.18	0.013	0.238	0.02	0.01	0.022	0.03	0.071	0.076	0.239	0.021	0.501	0.015	0.037	0.04	0.045	0.054	0.071	0.114	0.138	0.021	0.467	0.011	0.028	0.024	0.033	0.033	0.051	0.07	0.107	0.025	0.625	0.022	0.026
Q9H944	0.044	0.105	0.078	0.092	0.088	0.18	0.148	0.155	0.029	0.028	0.037	0.047	0.068	0.085	0.106	0.23	0.18	0.178	0.025	0.02	0.037	0.059	0.072	0.058	0.5	0.117	0.091	0.014	0.023	0.026	0.049	0.057	0.061	0.173	0.359	0.115	0.109	0.009	0.027	0.034	0.057	0.064	0.071	0.053	0.483	0.13	0.076	0.013	0.028
P50552	0.108	0.149	0.142	0.147	0.11	0.196	0.056	0.052	0.077	0.075	0.087	0.118	0.136	0.122	0.127	0.15	0.04	0.066	0.098	0.071	0.095	0.125	0.128	0.107	0.12	0.087	0.086	0.076	0.084	0.071	0.112	0.099	0.132	0.09	0.135	0.077	0.091	0.112	0.08	0.069	0.093	0.089	0.123	0.12	0.097	0.103	0.091	0.078	0.086
P12270	0.016	0.036	0.038	0.071	0.104	0.209	0.335	0.181	0.012	0.015	0.024	0.035	0.041	0.09	0.143	0.124	0.337	0.185	0.015	0.014	0.025	0.03	0.042	0.079	0.262	0.371	0.149	0.011	0.017	0.02	0.03	0.029	0.049	0.221	0.135	0.327	0.158	0.008	0.012	0.015	0.019	0.027	0.031	0.044	0.143	0.465	0.238	0.009	0.015
Q14103-3	0.012	0.028	0.022	0.059	0.065	0.144	0.477	0.178	0.026	0.022	0.017	0.028	0.032	0.062	0.083	0.124	0.402	0.215	0.005	0.003	0.006	0.008	0.022	0.041	0.049	0.403	0.469	0.004	0.006	0.005	0.009	0.013	0.019	0.063	0.028	0.378	0.489	0.004	0.006	0.006	0.007	0.009	0.015	0.024	0.033	0.396	0.522	0.002	0.008
O15226	0.027	0.044	0.042	0.06	0.05	0.42	0.337	0.025	0.012	0.016	0.025	0.035	0.048	0.059	0.083	0.324	0.335	0.055	0.013	0.012	0.025	0.032	0.049	0.036	0.599	0.164	0.051	0.014	0.017	0.021	0.033	0.04	0.048	0.24	0.353	0.175	0.06	0.014	0.028	0.031	0.043	0.043	0.055	0.046	0.46	0.22	0.047	0.011	0.024
Q96KB5	0.058	0.053	0.044	0.062	0.074	0.054	0.052	0.591	0.035	0.031	0.035	0.04	0.044	0.047	0.064	0.03	0.025	0.647	0.052	0.03	0.038	0.041	0.054	0.057	0.039	0.021	0.641	0.025	0.041	0.033	0.037	0.044	0.048	0.045	0.031	0.016	0.674	0.03	0.034	0.027	0.037	0.05	0.084	0.113	0.083	0.021	0.505	0.017	0.033
Q8TCA0	0.044	0.036	0.032	0.041	0.045	0.034	0.02	0.702	0.048	0.041	0.038	0.036	0.038	0.043	0.057	0.025	0.019	0.655	0.077	0.055	0.045	0.041	0.035	0.041	0.017	0.004	0.65	0.032	0.044	0.041	0.043	0.041	0.049	0.06	0.083	0.03	0.535	0.044	0.04	0.031	0.034	0.027	0.035	0.03	0.026	0.017	0.761	0.022	0.015
P29373	0.066	0.064	0.057	0.028	0.049	0.004	0.019	0.684	0.066	0.091	0.088	0.073	0.055	0.049	0.038	0.026	0.015	0.425	0.052	0.023	0.034	0.028	0.037	0.034	0.011	0.019	0.692	0.028	0.058	0.036	0.032	0.03	0.03	0.019	0.012	0.011	0.73	0.038	0.063	0.043	0.048	0.05	0.035	0.047	0.025	0.013	0.637	0.032	0.057
Q96TA2-3	0.041	0.114	0.139	0.348	0.221	0.07	0.051	0.005	0.025	0.034	0.069	0.099	0.169	0.254	0.168	0.128	0.043	0.007	0.083	0.04	0.086	0.138	0.334	0.175	0.073	0.044	0.01	0.044	0.073	0.082	0.103	0.288	0.189	0.066	0.097	0.034	0.007	0.008	0.047	0.058	0.083	0.282	0.263	0.173	0.054	0.023	0.004	0.021	0.055
Q9Y2X7	0.089	0.138	0.137	0.162	0.158	0.21	0.018	0.04	0.053	0.055	0.077	0.109	0.12	0.138	0.193	0.149	0.025	0.058	0.063	0.041	0.062	0.077	0.088	0.1	0.326	0.036	0.164	0.054	0.061	0.056	0.081	0.066	0.085	0.171	0.204	0.032	0.189	0.095	0.077	0.062	0.081	0.075	0.098	0.092	0.139	0.044	0.239	0.038	0.069
P61221	0.074	0.098	0.097	0.111	0.091	0.364	0.063	0.101	0.053	0.049	0.063	0.077	0.091	0.088	0.092	0.287	0.046	0.164	0.033	0.017	0.051	0.071	0.085	0.07	0.54	0.036	0.087	0.015	0.04	0.047	0.076	0.072	0.082	0.163	0.353	0.039	0.103	0.014	0.047	0.056	0.094	0.092	0.092	0.076	0.384	0.044	0.089	0.011	0.053
P33992	0.039	0.074	0.075	0.111	0.12	0.297	0.14	0.135	0.025	0.029	0.042	0.063	0.072	0.11	0.141	0.213	0.099	0.191	0.022	0.015	0.027	0.042	0.061	0.063	0.373	0.145	0.239	0.013	0.021	0.026	0.04	0.046	0.056	0.151	0.218	0.149	0.27	0.015	0.023	0.022	0.031	0.038	0.053	0.074	0.247	0.187	0.307	0.017	0.026
P52209-2	0.063	0.052	0.041	0.048	0.073	0.021	0.011	0.678	0.048	0.037	0.035	0.03	0.029	0.042	0.054	0.012	0.013	0.698	0.025	0.008	0.026	0.027	0.026	0.017	0.007	0.018	0.816	0.011	0.036	0.028	0.029	0.019	0.02	0.013	0.008	0.018	0.82	0.008	0.027	0.02	0.028	0.02	0.029	0.023	0.005	0.017	0.808	0.038	0.039
Q8IWB7	0.196	0.355	0.181	0.082	0.073	0.04	0.008	0.013	0.105	0.187	0.259	0.198	0.094	0.057	0.046	0.044	0.004	0.013	0.145	0.103	0.266	0.165	0.111	0.07	0.065	0.008	0.018	0.042	0.183	0.232	0.195	0.085	0.068	0.048	0.07	0.016	0.037	0.063	0.194	0.187	0.157	0.076	0.071	0.069	0.095	0.014	0.033	0.041	0.204
Q8NBQ5	0.102	0.177	0.185	0.202	0.171	0.055	0.08	0.02	0.041	0.058	0.102	0.13	0.166	0.172	0.133	0.086	0.063	0.026	0.062	0.037	0.132	0.182	0.254	0.166	0.072	0.072	0.016	0.022	0.082	0.11	0.161	0.206	0.169	0.075	0.103	0.056	0.016	0.015	0.079	0.091	0.168	0.194	0.184	0.139	0.054	0.039	0.02	0.015	0.101
O94992	0.016	0.038	0.043	0.049	0.037	0.392	0.085	0.336	0.017	0.019	0.028	0.04	0.05	0.046	0.04	0.29	0.089	0.357	0.015	0.011	0.017	0.023	0.03	0.025	0.326	0.079	0.404	0.013	0.016	0.015	0.024	0.025	0.033	0.098	0.235	0.076	0.451	0.011	0.016	0.018	0.021	0.018	0.024	0.021	0.175	0.104	0.588	0.01	0.024
Q14554	0.048	0.173	0.213	0.259	0.156	0.068	0.069	0.004	0.033	0.053	0.103	0.153	0.235	0.16	0.118	0.091	0.046	0.004	0.058	0.04	0.132	0.207	0.246	0.16	0.084	0.055	0.006	0.021	0.065	0.101	0.185	0.192	0.186	0.077	0.116	0.055	0.007	0.01	0.065	0.099	0.179	0.216	0.179	0.133	0.055	0.044	0.007	0.013	0.087
Q96EL3	0.058	0.131	0.159	0.402	0.173	0.049	0.014	0.005	0.025	0.036	0.064	0.098	0.164	0.26	0.182	0.131	0.021	0.004	0.09	0.041	0.097	0.142	0.335	0.177	0.071	0.015	0.004	0.049	0.058	0.081	0.106	0.314	0.196	0.084	0.118	0.011	0.003	0.012	0.041	0.05	0.076	0.283	0.267	0.178	0.068	0.012	0.002	0.019	0.055
P06737-2	0.124	0.07	0.055	0.039	0.048	0.084	0.017	0.539	0.077	0.059	0.046	0.04	0.033	0.039	0.049	0.057	0.015	0.58	0.045	0.021	0.034	0.031	0.033	0.029	0.048	0.012	0.719	0.038	0.053	0.035	0.036	0.024	0.033	0.035	0.036	0.015	0.664	0.039	0.058	0.044	0.052	0.035	0.049	0.05	0.029	0.02	0.599	0.018	0.049
P31949	0.098	0.045	0.033	0.031	0.034	0.023	0.022	0.688	0.064	0.061	0.047	0.037	0.024	0.012	0.012	0.002	0.013	0.717	0.09	0.026	0.052	0.039	0.031	0.018	0.005	0.043	0.662	0.037	0.097	0.06	0.054	0.031	0.032	0.022	0.025	0.054	0.64	0.031	0.059	0.046	0.059	0.039	0.033	0.035	0.012	0.023	0.657	0.009	0.041
P48735	0.05	0.129	0.152	0.361	0.22	0.068	0.012	0.005	0.027	0.039	0.069	0.1	0.178	0.265	0.176	0.136	0.006	0.006	0.073	0.025	0.08	0.138	0.34	0.178	0.097	0.003	0.009	0.027	0.079	0.085	0.114	0.308	0.194	0.077	0.115	0.005	0.005	0.007	0.041	0.054	0.077	0.292	0.275	0.172	0.058	0.005	0.004	0.015	0.05
Q8N6T3	0.104	0.12	0.116	0.133	0.151	0.088	0.022	0.227	0.073	0.073	0.085	0.097	0.094	0.118	0.148	0.088	0.021	0.205	0.081	0.05	0.111	0.118	0.179	0.164	0.087	0.018	0.166	0.044	0.096	0.096	0.115	0.118	0.155	0.096	0.09	0.013	0.168	0.052	0.069	0.068	0.08	0.111	0.141	0.197	0.093	0.019	0.148	0.027	0.079
O43169	0.062	0.176	0.186	0.285	0.214	0.06	0.006	0.003	0.04	0.075	0.13	0.158	0.186	0.169	0.121	0.085	0.003	0.004	0.118	0.066	0.161	0.186	0.203	0.142	0.072	0.008	0.007	0.087	0.126	0.144	0.19	0.18	0.144	0.065	0.086	0.003	0.003	0.077	0.119	0.131	0.18	0.171	0.188	0.13	0.048	0.004	0.002	0.065	0.129
Q8WXI9	0.009	0.026	0.043	0.086	0.102	0.121	0.541	0.052	0.006	0.008	0.013	0.032	0.052	0.113	0.182	0.084	0.405	0.064	0.011	0.008	0.014	0.014	0.031	0.06	0.094	0.474	0.325	0.011	0.009	0.007	0.01	0.015	0.029	0.088	0.057	0.471	0.302	0.009	0.013	0.011	0.022	0.019	0.02	0.032	0.053	0.502	0.249	0.013	0.015
Q9BT78	0.068	0.053	0.053	0.049	0.051	0.045	0.032	0.636	0.067	0.049	0.044	0.048	0.04	0.042	0.052	0.026	0.032	0.602	0.06	0.041	0.041	0.044	0.052	0.068	0.052	0.041	0.586	0.057	0.055	0.033	0.033	0.029	0.039	0.082	0.032	0.028	0.607	0.053	0.048	0.035	0.044	0.037	0.054	0.056	0.069	0.037	0.545	0.028	0.049
Q9Y2R5	0.034	0.12	0.15	0.392	0.216	0.065	0.006	0.001	0.024	0.032	0.059	0.103	0.178	0.282	0.178	0.129	0.006	0.001	0.107	0.056	0.084	0.142	0.312	0.167	0.078	0.013	0.003	0.061	0.07	0.083	0.102	0.275	0.191	0.063	0.087	0.004	0.029	0.009	0.051	0.058	0.079	0.296	0.273	0.184	0.041	0.002	0.002	0.018	0.052
P54105	0.078	0.04	0.034	0.035	0.042	0.025	0.026	0.742	0.07	0.048	0.031	0.035	0.034	0.03	0.043	0.016	0.028	0.658	0.057	0.035	0.034	0.031	0.036	0.034	0.018	0.023	0.728	0.048	0.051	0.031	0.044	0.03	0.036	0.026	0.024	0.016	0.687	0.074	0.059	0.058	0.048	0.061	0.07	0.079	0.046	0.028	0.485	0.038	0.04
Q16204	0.05	0.067	0.057	0.068	0.06	0.189	0.027	0.427	0.055	0.043	0.045	0.049	0.047	0.055	0.07	0.148	0.018	0.463	0.048	0.027	0.036	0.041	0.054	0.062	0.189	0.018	0.505	0.039	0.042	0.03	0.04	0.035	0.055	0.09	0.128	0.02	0.532	0.058	0.05	0.038	0.042	0.039	0.062	0.07	0.064	0.03	0.543	0.036	0.044
Q02218	0.043	0.116	0.138	0.335	0.227	0.066	0.022	0.007	0.03	0.037	0.069	0.099	0.172	0.259	0.173	0.128	0.017	0.004	0.084	0.048	0.089	0.133	0.327	0.174	0.085	0.019	0.007	0.043	0.068	0.08	0.105	0.301	0.192	0.075	0.108	0.013	0.009	0.017	0.049	0.056	0.077	0.287	0.271	0.173	0.05	0.011	0.004	0.027	0.057
Q9H0D6	0.023	0.055	0.055	0.08	0.072	0.345	0.26	0.107	0.015	0.016	0.027	0.043	0.059	0.075	0.103	0.264	0.22	0.177	0.017	0.014	0.023	0.031	0.044	0.042	0.439	0.176	0.216	0.014	0.017	0.02	0.033	0.036	0.042	0.166	0.255	0.174	0.235	0.01	0.017	0.021	0.028	0.035	0.041	0.042	0.307	0.249	0.218	0.013	0.018
Q5QJE6	0.009	0.032	0.036	0.068	0.073	0.278	0.422	0.042	0.009	0.015	0.029	0.042	0.057	0.085	0.145	0.153	0.345	0.043	0.016	0.012	0.022	0.031	0.064	0.062	0.551	0.189	0.036	0.011	0.015	0.022	0.031	0.049	0.057	0.396	0.191	0.161	0.046	0.003	0.011	0.012	0.018	0.029	0.049	0.05	0.512	0.206	0.039	0.007	0.013
P28072	0.083	0.041	0.035	0.024	0.02	0.127	0.012	0.641	0.081	0.058	0.044	0.035	0.031	0.023	0.026	0.054	0.014	0.632	0.06	0.037	0.032	0.034	0.036	0.047	0.154	0.01	0.547	0.051	0.05	0.032	0.037	0.025	0.031	0.162	0.084	0.011	0.532	0.098	0.054	0.042	0.042	0.03	0.044	0.043	0.118	0.012	0.535	0.072	0.053
Q99715	0.12	0.168	0.175	0.224	0.159	0.058	0.05	0.01	0.079	0.105	0.117	0.129	0.19	0.141	0.103	0.078	0.036	0.011	0.127	0.12	0.154	0.153	0.174	0.118	0.062	0.05	0.006	0.059	0.141	0.145	0.144	0.159	0.129	0.062	0.09	0.046	0.006	0.05	0.116	0.122	0.157	0.175	0.154	0.114	0.058	0.034	0.005	0.046	0.125
Q99541	0.056	0.121	0.121	0.221	0.244	0.103	0.024	0.107	0.044	0.051	0.067	0.091	0.112	0.194	0.202	0.109	0.014	0.106	0.09	0.049	0.104	0.131	0.248	0.194	0.088	0.015	0.071	0.043	0.089	0.093	0.122	0.175	0.176	0.104	0.096	0.01	0.066	0.033	0.08	0.072	0.088	0.133	0.177	0.201	0.095	0.028	0.107	0.025	0.067
Q99536	0.212	0.159	0.116	0.122	0.128	0.055	0.01	0.119	0.083	0.117	0.125	0.116	0.095	0.099	0.108	0.053	0.007	0.154	0.162	0.088	0.13	0.123	0.133	0.113	0.056	0.009	0.137	0.081	0.138	0.124	0.109	0.098	0.109	0.068	0.068	0.005	0.125	0.041	0.104	0.09	0.115	0.106	0.135	0.142	0.061	0.009	0.111	0.035	0.093
O60870	0.026	0.063	0.066	0.085	0.051	0.446	0.219	0.041	0.017	0.027	0.041	0.062	0.076	0.071	0.072	0.368	0.184	0.066	0.016	0.014	0.026	0.036	0.059	0.042	0.646	0.126	0.039	0.022	0.025	0.029	0.056	0.052	0.058	0.228	0.344	0.115	0.051	0.008	0.021	0.026	0.047	0.05	0.052	0.041	0.568	0.155	0.045	0.008	0.026
Q13573	0.013	0.04	0.043	0.074	0.049	0.453	0.273	0.042	0.01	0.015	0.029	0.045	0.053	0.089	0.129	0.28	0.253	0.089	0.012	0.01	0.018	0.023	0.038	0.035	0.577	0.178	0.108	0.009	0.012	0.012	0.024	0.029	0.051	0.35	0.243	0.162	0.099	0.007	0.011	0.012	0.019	0.021	0.036	0.033	0.59	0.18	0.067	0.01	0.015
Q8NBU5	0.045	0.125	0.134	0.293	0.209	0.077	0.071	0.012	0.021	0.036	0.074	0.103	0.193	0.252	0.167	0.114	0.045	0.001	0.075	0.049	0.087	0.14	0.313	0.183	0.08	0.074	0.003	0.034	0.061	0.074	0.112	0.244	0.202	0.09	0.103	0.06	0.006	0.018	0.046	0.057	0.085	0.24	0.263	0.213	0.058	0.031	0.004	0.038	0.066
Q16774-2	0.034	0.08	0.095	0.262	0.181	0.071	0.023	0.197	0.039	0.042	0.061	0.083	0.127	0.182	0.129	0.091	0.024	0.219	0.094	0.057	0.078	0.114	0.251	0.135	0.061	0.011	0.168	0.059	0.061	0.071	0.106	0.242	0.149	0.07	0.091	0.01	0.143	0.02	0.046	0.08	0.08	0.201	0.199	0.119	0.087	0.016	0.17	0.034	0.05
O14979	0.018	0.025	0.023	0.038	0.045	0.133	0.636	0.07	0.013	0.013	0.014	0.017	0.017	0.028	0.051	0.111	0.511	0.089	0.012	0.008	0.013	0.015	0.025	0.037	0.207	0.535	0.24	0.01	0.008	0.008	0.017	0.018	0.022	0.057	0.097	0.462	0.268	0.006	0.009	0.006	0.008	0.01	0.02	0.033	0.059	0.553	0.223	0.005	0.004
Q9H488	0.084	0.205	0.227	0.238	0.152	0.054	0.007	0.018	0.05	0.075	0.122	0.167	0.223	0.138	0.101	0.079	0.007	0.018	0.07	0.046	0.16	0.24	0.234	0.135	0.075	0.005	0.02	0.025	0.088	0.129	0.216	0.201	0.161	0.055	0.098	0.002	0.014	0.012	0.09	0.119	0.223	0.219	0.168	0.104	0.036	0.006	0.012	0.018	0.107
Q9H4L5	0.101	0.208	0.192	0.19	0.136	0.071	0.033	0.019	0.066	0.097	0.141	0.173	0.184	0.127	0.091	0.079	0.024	0.02	0.091	0.076	0.173	0.193	0.14	0.12	0.06	0.017	0.029	0.026	0.088	0.143	0.165	0.15	0.117	0.102	0.097	0.048	0.047	0.074	0.152	0.152	0.187	0.156	0.125	0.094	0.05	0.005	0.005	0.044	0.13
Q14192	0.121	0.191	0.205	0.151	0.086	0.124	0.014	0.061	0.038	0.043	0.061	0.08	0.098	0.159	0.207	0.22	0.018	0.083	0.054	0.029	0.049	0.066	0.103	0.122	0.234	0.057	0.279	0.025	0.05	0.044	0.066	0.065	0.103	0.152	0.161	0.056	0.27	0.022	0.047	0.042	0.05	0.052	0.079	0.106	0.114	0.057	0.38	0.022	0.051
Q9Y3A6	0.072	0.187	0.187	0.198	0.176	0.061	0.016	0.04	0.07	0.1	0.158	0.173	0.181	0.126	0.099	0.08	0.012	0.005	0.116	0.118	0.192	0.21	0.181	0.122	0.045	0.008	0.002	0.039	0.127	0.158	0.201	0.165	0.139	0.057	0.084	0.007	0.006	0.057	0.144	0.147	0.176	0.161	0.153	0.112	0.031	0.005	0.006	0.022	0.117
O96013	0.089	0.127	0.126	0.147	0.123	0.227	0.11	0.021	0.071	0.066	0.073	0.095	0.109	0.129	0.149	0.187	0.079	0.027	0.07	0.049	0.075	0.093	0.117	0.125	0.277	0.093	0.053	0.057	0.068	0.064	0.086	0.097	0.108	0.172	0.203	0.081	0.06	0.067	0.067	0.056	0.08	0.08	0.09	0.092	0.216	0.142	0.074	0.043	0.066
P82650	0.044	0.124	0.147	0.351	0.233	0.068	0.013	0.005	0.026	0.036	0.069	0.099	0.171	0.264	0.177	0.12	0.012	0.004	0.096	0.051	0.093	0.135	0.324	0.18	0.08	0.011	0.005	0.054	0.074	0.081	0.105	0.306	0.201	0.07	0.1	0.005	0.004	0.012	0.04	0.051	0.077	0.289	0.29	0.176	0.057	0.008	0.004	0.016	0.051
Q10713	0.049	0.125	0.143	0.344	0.23	0.06	0.006	0.007	0.033	0.04	0.075	0.101	0.177	0.259	0.177	0.123	0.009	0.006	0.097	0.049	0.094	0.143	0.336	0.178	0.069	0.008	0.007	0.038	0.075	0.086	0.11	0.315	0.192	0.069	0.098	0.004	0.005	0.009	0.046	0.057	0.075	0.291	0.269	0.177	0.051	0.008	0.002	0.014	0.062
O60830	0.032	0.103	0.145	0.334	0.243	0.063	0.034	0.008	0.03	0.039	0.063	0.093	0.17	0.266	0.2	0.133	0.025	0.007	0.092	0.047	0.087	0.144	0.323	0.182	0.077	0.027	0.006	0.041	0.077	0.085	0.104	0.286	0.189	0.076	0.108	0.017	0.02	0.015	0.045	0.059	0.079	0.285	0.272	0.184	0.049	0.009	0.003	0.031	0.054
Q86Y82	0.248	0.323	0.172	0.09	0.065	0.021	0.008	0.007	0.158	0.211	0.262	0.183	0.079	0.042	0.028	0.02	0.004	0.002	0.21	0.149	0.266	0.156	0.092	0.058	0.034	0.007	0.011	0.06	0.253	0.243	0.178	0.066	0.054	0.018	0.049	0.004	0.013	0.063	0.271	0.235	0.212	0.089	0.06	0.05	0.018	0.004	0.005	0.04	0.309
P17480	0.025	0.082	0.076	0.179	0.19	0.158	0.257	0.012	0.015	0.019	0.045	0.06	0.073	0.195	0.258	0.101	0.221	0.014	0.03	0.018	0.051	0.073	0.154	0.241	0.214	0.136	0.083	0.003	0.029	0.047	0.057	0.108	0.11	0.305	0.127	0.121	0.09	0.043	0.022	0.03	0.054	0.076	0.107	0.125	0.255	0.179	0.085	0.001	0.01
O43172	0.02	0.038	0.043	0.053	0.051	0.449	0.257	0.061	0.019	0.022	0.031	0.038	0.049	0.059	0.079	0.357	0.246	0.105	0.014	0.012	0.017	0.026	0.033	0.032	0.58	0.168	0.069	0.019	0.022	0.025	0.044	0.051	0.052	0.214	0.322	0.179	0.079	0.008	0.014	0.012	0.025	0.028	0.032	0.037	0.423	0.288	0.132	0.011	0.023
Q96ME7	0.015	0.054	0.06	0.144	0.176	0.157	0.362	0.016	0.012	0.016	0.03	0.046	0.06	0.169	0.208	0.146	0.275	0.024	0.032	0.023	0.042	0.063	0.121	0.159	0.262	0.225	0.053	0.01	0.029	0.033	0.05	0.092	0.092	0.238	0.167	0.209	0.059	0.009	0.022	0.021	0.028	0.061	0.088	0.079	0.214	0.373	0.095	0.009	0.018
P51151	0.259	0.206	0.157	0.135	0.116	0.032	0.004	0.047	0.15	0.159	0.153	0.134	0.12	0.095	0.08	0.049	0.006	0.042	0.165	0.142	0.19	0.163	0.154	0.094	0.038	0.007	0.033	0.079	0.185	0.167	0.182	0.128	0.11	0.045	0.07	0.004	0.025	0.083	0.13	0.131	0.134	0.153	0.112	0.105	0.053	0.011	0.025	0.099	0.188
P43487	0.06	0.041	0.032	0.025	0.023	0.011	0.022	0.803	0.064	0.043	0.037	0.032	0.029	0.027	0.027	0.01	0.021	0.712	0.048	0.013	0.036	0.029	0.032	0.019	0.003	0.008	0.797	0.02	0.064	0.038	0.034	0.02	0.026	0.013	0.008	0.016	0.755	0.023	0.04	0.034	0.035	0.032	0.042	0.038	0.006	0.019	0.738	0.013	0.036
Q9BVP2-2	0.016	0.035	0.032	0.059	0.054	0.469	0.28	0.048	0.012	0.015	0.023	0.036	0.046	0.068	0.096	0.357	0.277	0.057	0.017	0.015	0.027	0.035	0.046	0.037	0.65	0.127	0.035	0.007	0.016	0.021	0.028	0.036	0.045	0.258	0.381	0.148	0.044	0.01	0.016	0.014	0.029	0.028	0.055	0.056	0.565	0.156	0.034	0.01	0.02
Q08J23	0.053	0.059	0.064	0.106	0.087	0.089	0.078	0.442	0.035	0.03	0.034	0.039	0.05	0.072	0.085	0.065	0.047	0.53	0.028	0.017	0.029	0.043	0.087	0.073	0.114	0.043	0.551	0.016	0.03	0.031	0.04	0.067	0.07	0.072	0.081	0.037	0.528	0.022	0.032	0.032	0.045	0.075	0.109	0.131	0.129	0.06	0.326	0.022	0.035
Q14807	0.018	0.068	0.067	0.132	0.168	0.111	0.34	0.029	0.013	0.017	0.032	0.053	0.072	0.164	0.208	0.12	0.282	0.04	0.039	0.027	0.048	0.069	0.129	0.177	0.212	0.235	0.063	0.021	0.032	0.039	0.052	0.102	0.097	0.234	0.139	0.203	0.066	0.012	0.016	0.021	0.032	0.056	0.083	0.089	0.225	0.371	0.088	0.017	0.024
Q13601	0.01	0.036	0.041	0.073	0.055	0.461	0.293	0.023	0.007	0.012	0.026	0.043	0.054	0.067	0.119	0.325	0.301	0.044	0.014	0.009	0.024	0.032	0.051	0.046	0.618	0.154	0.032	0.009	0.014	0.017	0.03	0.038	0.048	0.404	0.259	0.155	0.033	0.003	0.011	0.014	0.021	0.027	0.033	0.031	0.675	0.15	0.026	0.007	0.017
Q9UBT2	0.025	0.022	0.019	0.026	0.028	0.009	0.025	0.834	0.025	0.019	0.016	0.018	0.017	0.02	0.029	0.013	0.024	0.821	0.015	0.012	0.013	0.019	0.024	0.021	0.022	0.021	0.839	0.019	0.014	0.01	0.013	0.013	0.017	0.017	0.007	0.012	0.879	0.033	0.022	0.018	0.015	0.022	0.035	0.043	0.023	0.016	0.806	0.02	0.026
Q12849	0.043	0.119	0.143	0.335	0.24	0.059	0.012	0.015	0.033	0.04	0.072	0.107	0.171	0.26	0.167	0.118	0.012	0.015	0.101	0.054	0.096	0.142	0.317	0.167	0.07	0.017	0.016	0.052	0.078	0.085	0.105	0.301	0.191	0.068	0.094	0.01	0.016	0.017	0.052	0.057	0.079	0.277	0.256	0.165	0.053	0.017	0.012	0.03	0.061
P43243	0.012	0.025	0.024	0.044	0.04	0.376	0.445	0.021	0.008	0.008	0.013	0.018	0.024	0.037	0.086	0.3	0.461	0.037	0.008	0.007	0.008	0.011	0.032	0.07	0.456	0.324	0.075	0.007	0.007	0.008	0.011	0.015	0.04	0.292	0.246	0.294	0.081	0.007	0.008	0.008	0.013	0.02	0.036	0.081	0.321	0.354	0.102	0.008	0.009
P11388	0.017	0.058	0.063	0.136	0.19	0.13	0.386	0.016	0.01	0.016	0.029	0.05	0.06	0.17	0.252	0.098	0.286	0.016	0.024	0.013	0.036	0.052	0.121	0.216	0.179	0.26	0.074	0.008	0.024	0.032	0.043	0.088	0.083	0.313	0.103	0.227	0.07	0.006	0.02	0.022	0.028	0.059	0.086	0.075	0.244	0.373	0.092	0.011	0.017
P28482	0.099	0.104	0.112	0.109	0.114	0.272	0.013	0.165	0.048	0.049	0.065	0.088	0.097	0.1	0.109	0.2	0.011	0.227	0.05	0.022	0.052	0.064	0.082	0.079	0.295	0.026	0.289	0.016	0.043	0.043	0.062	0.055	0.076	0.133	0.185	0.032	0.309	0.01	0.036	0.04	0.048	0.048	0.058	0.064	0.153	0.021	0.511	0.034	0.044
Q13409-3	0.034	0.079	0.093	0.189	0.318	0.201	0.052	0.018	0.032	0.036	0.049	0.078	0.079	0.229	0.306	0.14	0.044	0.015	0.04	0.023	0.038	0.048	0.082	0.169	0.289	0.101	0.18	0.024	0.036	0.033	0.044	0.061	0.073	0.313	0.148	0.089	0.17	0.03	0.038	0.032	0.05	0.05	0.072	0.077	0.269	0.15	0.204	0.039	0.038
Q9Y2Z4	0.043	0.113	0.143	0.337	0.225	0.069	0.064	0.004	0.031	0.035	0.059	0.083	0.146	0.223	0.167	0.133	0.052	0.055	0.079	0.033	0.076	0.117	0.322	0.17	0.098	0.073	0.006	0.024	0.063	0.079	0.099	0.291	0.184	0.085	0.105	0.055	0.005	0.014	0.034	0.052	0.08	0.278	0.254	0.168	0.058	0.064	0.005	0.009	0.049
Q86XL3	0.08	0.199	0.198	0.197	0.161	0.089	0.036	0.014	0.046	0.066	0.114	0.161	0.197	0.159	0.121	0.086	0.027	0.019	0.079	0.077	0.152	0.19	0.175	0.122	0.084	0.04	0.021	0.049	0.088	0.125	0.19	0.161	0.138	0.076	0.105	0.032	0.026	0.041	0.095	0.111	0.176	0.171	0.152	0.118	0.065	0.024	0.021	0.043	0.11
P29317	0.242	0.236	0.194	0.117	0.082	0.027	0.022	0.003	0.179	0.169	0.175	0.163	0.126	0.073	0.055	0.044	0.015	0.003	0.218	0.131	0.185	0.171	0.104	0.078	0.034	0.016	0.009	0.151	0.19	0.155	0.182	0.094	0.086	0.033	0.065	0.014	0.006	0.122	0.187	0.161	0.153	0.101	0.093	0.076	0.027	0.016	0.003	0.127	0.219
Q96JJ7	0.104	0.198	0.2	0.205	0.167	0.047	0.009	0.006	0.038	0.071	0.13	0.169	0.197	0.158	0.128	0.084	0.006	0.007	0.084	0.077	0.172	0.204	0.211	0.148	0.061	0.006	0.002	0.041	0.101	0.138	0.199	0.189	0.153	0.061	0.088	0.004	0.004	0.024	0.099	0.12	0.189	0.186	0.162	0.134	0.039	0.009	0.008	0.028	0.124
O60826	0.131	0.219	0.12	0.103	0.066	0.266	0.027	0.026	0.065	0.12	0.174	0.138	0.092	0.078	0.082	0.19	0.015	0.032	0.09	0.096	0.16	0.115	0.084	0.069	0.305	0.018	0.051	0.05	0.117	0.147	0.145	0.08	0.067	0.112	0.201	0.016	0.058	0.063	0.163	0.153	0.122	0.075	0.067	0.049	0.233	0.016	0.045	0.051	0.178
Q14839	0.016	0.051	0.057	0.12	0.161	0.104	0.432	0.031	0.009	0.013	0.025	0.04	0.053	0.136	0.212	0.073	0.398	0.039	0.011	0.008	0.013	0.016	0.033	0.063	0.067	0.506	0.26	0.009	0.013	0.013	0.016	0.022	0.033	0.096	0.045	0.479	0.28	0.01	0.011	0.011	0.015	0.02	0.034	0.055	0.064	0.514	0.247	0.005	0.01
Q16513	0.094	0.184	0.167	0.151	0.13	0.167	0.029	0.024	0.073	0.091	0.108	0.131	0.132	0.11	0.12	0.14	0.028	0.038	0.097	0.057	0.117	0.144	0.153	0.135	0.15	0.031	0.035	0.076	0.105	0.102	0.159	0.11	0.143	0.094	0.145	0.028	0.032	0.043	0.092	0.081	0.116	0.093	0.12	0.136	0.129	0.05	0.068	0.035	0.097
Q15459	0.012	0.031	0.034	0.054	0.022	0.582	0.208	0.048	0.011	0.015	0.026	0.036	0.045	0.049	0.054	0.452	0.205	0.077	0.008	0.006	0.012	0.019	0.03	0.023	0.644	0.159	0.087	0.008	0.01	0.011	0.023	0.027	0.035	0.298	0.345	0.159	0.096	0.005	0.006	0.007	0.011	0.012	0.021	0.016	0.559	0.239	0.108	0.007	0.009
O60701	0.058	0.058	0.057	0.068	0.071	0.113	0.022	0.541	0.048	0.039	0.039	0.044	0.05	0.058	0.076	0.087	0.02	0.52	0.036	0.025	0.035	0.038	0.056	0.059	0.13	0.019	0.588	0.03	0.041	0.03	0.036	0.037	0.052	0.073	0.084	0.017	0.591	0.032	0.048	0.037	0.047	0.054	0.075	0.092	0.073	0.022	0.485	0.024	0.042
P23786	0.047	0.105	0.136	0.354	0.246	0.069	0.009	0.008	0.031	0.043	0.076	0.103	0.177	0.249	0.168	0.12	0.009	0.013	0.092	0.042	0.096	0.145	0.312	0.179	0.086	0.013	0.011	0.031	0.078	0.093	0.113	0.308	0.187	0.076	0.104	0.007	0.006	0.01	0.051	0.059	0.081	0.285	0.26	0.178	0.059	0.011	0.005	0.015	0.061
Q9UBU8-2	0.021	0.053	0.058	0.113	0.139	0.221	0.368	0.031	0.013	0.017	0.033	0.054	0.061	0.132	0.194	0.149	0.298	0.037	0.028	0.021	0.036	0.051	0.087	0.137	0.292	0.225	0.111	0.015	0.021	0.023	0.04	0.064	0.069	0.227	0.159	0.243	0.13	0.009	0.017	0.019	0.033	0.042	0.057	0.061	0.31	0.348	0.105	0.007	0.015
Q92688	0.049	0.084	0.08	0.138	0.074	0.06	0.02	0.481	0.024	0.031	0.045	0.063	0.085	0.1	0.119	0.075	0.024	0.389	0.028	0.01	0.055	0.071	0.138	0.116	0.112	0.023	0.445	0.009	0.039	0.048	0.08	0.085	0.108	0.073	0.091	0.023	0.433	0.009	0.034	0.037	0.048	0.079	0.103	0.102	0.071	0.039	0.449	0.003	0.026
Q9H3N1	0.097	0.209	0.217	0.219	0.174	0.049	0.007	0.004	0.041	0.075	0.133	0.163	0.198	0.163	0.118	0.083	0.006	0.009	0.072	0.053	0.162	0.199	0.244	0.156	0.079	0.008	0.013	0.022	0.087	0.144	0.173	0.207	0.161	0.063	0.104	0.007	0.028	0.023	0.081	0.117	0.184	0.214	0.186	0.12	0.052	0.005	0.012	0.024	0.11
Q02252	0.039	0.13	0.154	0.36	0.219	0.073	0.006	0.002	0.027	0.037	0.071	0.104	0.178	0.267	0.175	0.134	0.006	0.009	0.092	0.036	0.09	0.144	0.335	0.181	0.092	0.007	0.003	0.03	0.073	0.085	0.109	0.308	0.195	0.072	0.106	0.004	0.003	0.011	0.045	0.056	0.078	0.292	0.276	0.167	0.058	0.007	0.003	0.025	0.06
P07942	0.095	0.177	0.224	0.237	0.162	0.046	0.022	0.013	0.06	0.077	0.114	0.154	0.225	0.143	0.106	0.078	0.019	0.009	0.087	0.073	0.144	0.218	0.224	0.139	0.063	0.02	0.01	0.048	0.096	0.119	0.19	0.192	0.169	0.056	0.095	0.017	0.009	0.021	0.078	0.113	0.201	0.224	0.182	0.119	0.04	0.01	0.007	0.02	0.099
Q8NFQ8	0.085	0.213	0.217	0.192	0.146	0.054	0.007	0.009	0.084	0.107	0.133	0.176	0.177	0.144	0.092	0.071	0.011	0.03	0.119	0.103	0.197	0.218	0.18	0.112	0.05	0.004	0.003	0.054	0.122	0.165	0.213	0.155	0.132	0.052	0.082	0.013	0.004	0.035	0.141	0.148	0.215	0.168	0.152	0.103	0.034	0.004	0.002	0.031	0.144
Q9Y2U8	0.019	0.095	0.099	0.2	0.249	0.085	0.22	0.012	0.019	0.027	0.05	0.074	0.096	0.219	0.173	0.101	0.178	0.017	0.066	0.038	0.082	0.133	0.292	0.162	0.09	0.088	0.012	0.037	0.058	0.073	0.105	0.234	0.201	0.077	0.108	0.067	0.011	0.017	0.05	0.069	0.089	0.216	0.245	0.147	0.066	0.094	0.003	0.021	0.058
Q13155	0.067	0.099	0.116	0.153	0.101	0.113	0.064	0.248	0.052	0.048	0.058	0.08	0.106	0.104	0.1	0.136	0.051	0.262	0.04	0.026	0.063	0.103	0.152	0.154	0.168	0.053	0.229	0.02	0.038	0.046	0.092	0.116	0.145	0.136	0.149	0.041	0.192	0.021	0.043	0.058	0.097	0.125	0.12	0.109	0.176	0.05	0.192	0.021	0.039
P05166	0.042	0.131	0.155	0.352	0.229	0.064	0.006	0.01	0.023	0.033	0.065	0.106	0.178	0.271	0.181	0.129	0.005	0.004	0.103	0.061	0.09	0.138	0.315	0.168	0.073	0.01	0.011	0.052	0.071	0.082	0.107	0.277	0.188	0.079	0.107	0.008	0.015	0.012	0.047	0.05	0.076	0.283	0.277	0.17	0.054	0.009	0.014	0.023	0.052
O43639	0.126	0.14	0.116	0.122	0.124	0.167	0.03	0.133	0.104	0.089	0.09	0.096	0.09	0.097	0.107	0.12	0.026	0.156	0.089	0.065	0.083	0.097	0.094	0.08	0.188	0.059	0.228	0.109	0.091	0.072	0.084	0.063	0.077	0.088	0.136	0.059	0.227	0.128	0.095	0.072	0.088	0.071	0.085	0.08	0.082	0.047	0.225	0.076	0.101
P13591	0.273	0.245	0.198	0.116	0.082	0.023	0.005	0.003	0.172	0.172	0.171	0.177	0.128	0.07	0.05	0.04	0.002	0.003	0.21	0.137	0.178	0.177	0.11	0.081	0.039	0.003	0.004	0.139	0.187	0.141	0.19	0.09	0.096	0.031	0.069	0.007	0.009	0.138	0.183	0.153	0.187	0.107	0.112	0.093	0.02	0.005	0.006	0.086	0.2
Q8NFV4	0.045	0.119	0.144	0.325	0.218	0.075	0.017	0.02	0.028	0.036	0.069	0.105	0.18	0.264	0.176	0.123	0.006	0.01	0.099	0.061	0.089	0.144	0.31	0.166	0.086	0.006	0.007	0.028	0.071	0.082	0.108	0.281	0.177	0.079	0.109	0.013	0.014	0.007	0.045	0.053	0.082	0.274	0.263	0.169	0.059	0.005	0.008	0.049	0.061
Q01813	0.062	0.098	0.094	0.137	0.138	0.219	0.027	0.193	0.055	0.051	0.06	0.072	0.082	0.107	0.132	0.161	0.019	0.269	0.048	0.026	0.044	0.055	0.082	0.08	0.258	0.026	0.357	0.02	0.045	0.043	0.062	0.062	0.076	0.143	0.163	0.026	0.316	0.02	0.041	0.038	0.053	0.054	0.075	0.094	0.205	0.025	0.36	0.021	0.045
Q99618	0.165	0.248	0.197	0.163	0.055	0.056	0.031	0.019	0.078	0.117	0.156	0.185	0.168	0.119	0.086	0.065	0.01	0.016	0.166	0.104	0.163	0.167	0.129	0.089	0.057	0.021	0.028	0.111	0.165	0.146	0.177	0.115	0.098	0.043	0.072	0.022	0.029	0.169	0.153	0.118	0.128	0.099	0.105	0.093	0.052	0.048	0.037	0.12	0.185
P41250	0.044	0.063	0.067	0.119	0.095	0.025	0.013	0.553	0.047	0.043	0.046	0.05	0.067	0.089	0.066	0.04	0.013	0.518	0.074	0.031	0.052	0.069	0.139	0.077	0.037	0.009	0.495	0.037	0.061	0.052	0.062	0.128	0.093	0.037	0.045	0.007	0.461	0.017	0.038	0.038	0.045	0.111	0.115	0.09	0.036	0.015	0.417	0.025	0.04
Q00587-2	0.103	0.18	0.169	0.16	0.111	0.16	0.038	0.035	0.066	0.075	0.11	0.144	0.151	0.118	0.126	0.139	0.023	0.041	0.077	0.065	0.101	0.138	0.141	0.126	0.186	0.027	0.071	0.101	0.086	0.085	0.139	0.108	0.14	0.108	0.16	0.024	0.068	0.091	0.088	0.086	0.118	0.101	0.127	0.143	0.124	0.044	0.048	0.085	0.104
P62899	0.069	0.119	0.118	0.158	0.035	0.398	0.053	0.022	0.05	0.054	0.08	0.108	0.133	0.096	0.077	0.328	0.039	0.033	0.04	0.04	0.072	0.102	0.112	0.081	0.489	0.038	0.016	0.035	0.046	0.061	0.102	0.102	0.105	0.133	0.357	0.041	0.029	0.018	0.048	0.073	0.111	0.12	0.11	0.081	0.383	0.036	0.022	0.029	0.059
P50213	0.047	0.124	0.159	0.36	0.229	0.063	0.004	0.004	0.028	0.039	0.075	0.104	0.182	0.265	0.174	0.122	0.006	0.005	0.098	0.054	0.095	0.148	0.338	0.175	0.063	0.003	0.005	0.025	0.073	0.087	0.107	0.313	0.197	0.066	0.104	0.003	0.006	0.011	0.051	0.058	0.077	0.295	0.282	0.171	0.048	0.004	0.004	0.016	0.059
P20618	0.071	0.073	0.054	0.043	0.039	0.16	0.023	0.534	0.037	0.037	0.039	0.033	0.031	0.032	0.051	0.075	0.023	0.639	0.054	0.026	0.036	0.031	0.038	0.048	0.162	0.017	0.574	0.041	0.046	0.03	0.033	0.024	0.035	0.155	0.084	0.019	0.525	0.05	0.042	0.039	0.045	0.037	0.051	0.047	0.116	0.027	0.503	0.031	0.049
Q96GS4	0.405	0.196	0.096	0.048	0.031	0.017	0.011	0.011	0.21	0.25	0.193	0.107	0.077	0.047	0.039	0.037	0.01	0.012	0.254	0.24	0.179	0.092	0.052	0.031	0.032	0.011	0.01	0.219	0.307	0.211	0.115	0.036	0.03	0.014	0.034	0.008	0.01	0.221	0.289	0.208	0.126	0.055	0.046	0.029	0.028	0.004	0.007	0.203	0.325
P19525	0.034	0.082	0.092	0.107	0.075	0.462	0.09	0.037	0.028	0.033	0.05	0.076	0.1	0.091	0.091	0.379	0.075	0.073	0.034	0.023	0.048	0.077	0.101	0.087	0.487	0.069	0.063	0.02	0.034	0.04	0.068	0.08	0.1	0.18	0.312	0.069	0.079	0.01	0.031	0.04	0.069	0.083	0.087	0.08	0.379	0.082	0.087	0.012	0.043
O00469-2	0.067	0.188	0.231	0.249	0.165	0.055	0.008	0.016	0.043	0.068	0.116	0.165	0.239	0.149	0.106	0.086	0.007	0.014	0.079	0.067	0.156	0.242	0.229	0.142	0.06	0.008	0.012	0.037	0.084	0.115	0.202	0.207	0.173	0.057	0.103	0.004	0.012	0.032	0.081	0.105	0.201	0.225	0.171	0.119	0.04	0.009	0.013	0.028	0.098
Q9UNZ2	0.04	0.028	0.024	0.016	0.014	0.034	0.01	0.848	0.041	0.031	0.027	0.03	0.024	0.019	0.021	0.015	0.01	0.753	0.055	0.033	0.031	0.024	0.026	0.02	0.016	0.014	0.772	0.039	0.042	0.025	0.026	0.018	0.021	0.012	0.008	0.008	0.796	0.047	0.049	0.031	0.036	0.024	0.032	0.028	0.013	0.012	0.706	0.033	0.036
P51452	0.059	0.045	0.045	0.032	0.04	0.018	0.027	0.701	0.05	0.046	0.039	0.031	0.029	0.029	0.036	0.018	0.021	0.712	0.052	0.034	0.039	0.039	0.049	0.041	0.016	0.017	0.699	0.024	0.047	0.038	0.044	0.037	0.039	0.027	0.017	0.014	0.707	0.034	0.055	0.052	0.06	0.062	0.067	0.062	0.035	0.026	0.521	0.023	0.062
Q99584	0.068	0.106	0.1	0.128	0.147	0.123	0.096	0.204	0.048	0.057	0.067	0.071	0.075	0.116	0.15	0.075	0.071	0.244	0.052	0.012	0.046	0.038	0.057	0.051	0.073	0.228	0.451	0.009	0.052	0.044	0.042	0.039	0.043	0.051	0.053	0.209	0.447	0.015	0.04	0.039	0.043	0.041	0.048	0.044	0.062	0.218	0.438	0.004	0.024
Q9P2B4	0.044	0.109	0.128	0.146	0.133	0.287	0.035	0.106	0.035	0.044	0.069	0.1	0.122	0.124	0.146	0.202	0.027	0.121	0.056	0.04	0.071	0.099	0.13	0.125	0.182	0.045	0.161	0.054	0.06	0.055	0.1	0.085	0.135	0.117	0.139	0.047	0.195	0.063	0.056	0.06	0.086	0.085	0.123	0.129	0.123	0.078	0.197	0.027	0.062
P08195	0.245	0.226	0.191	0.135	0.103	0.032	0.004	0.009	0.158	0.176	0.17	0.167	0.127	0.083	0.057	0.049	0.004	0.007	0.154	0.083	0.179	0.208	0.153	0.111	0.065	0.006	0.002	0.064	0.181	0.166	0.204	0.111	0.113	0.036	0.083	0.002	0.007	0.04	0.192	0.17	0.169	0.117	0.108	0.093	0.025	0.004	0.002	0.073	0.218
P51991	0.013	0.028	0.031	0.049	0.043	0.269	0.506	0.036	0.008	0.01	0.015	0.022	0.03	0.041	0.06	0.283	0.48	0.053	0.01	0.005	0.012	0.017	0.034	0.04	0.341	0.41	0.107	0.005	0.01	0.009	0.015	0.019	0.031	0.162	0.239	0.386	0.109	0.005	0.011	0.01	0.017	0.021	0.034	0.049	0.253	0.438	0.126	0.006	0.01
P21912	0.023	0.108	0.133	0.376	0.258	0.081	0.015	0.006	0.029	0.036	0.071	0.099	0.153	0.259	0.18	0.126	0.008	0.019	0.089	0.042	0.097	0.145	0.32	0.178	0.078	0.004	0.007	0.025	0.076	0.086	0.108	0.302	0.183	0.078	0.11	0.007	0.005	0.007	0.039	0.052	0.077	0.288	0.28	0.184	0.057	0.009	0.001	0.009	0.046
Q96C19	0.038	0.038	0.036	0.027	0.024	0.008	0.017	0.779	0.048	0.046	0.052	0.061	0.058	0.042	0.038	0.019	0.012	0.621	0.057	0.028	0.047	0.054	0.061	0.05	0.026	0.024	0.606	0.03	0.048	0.046	0.053	0.042	0.053	0.033	0.031	0.022	0.65	0.039	0.055	0.041	0.053	0.043	0.059	0.061	0.036	0.021	0.59	0.017	0.048
Q92900	0.071	0.084	0.083	0.116	0.123	0.325	0.104	0.083	0.043	0.045	0.054	0.071	0.087	0.117	0.144	0.238	0.075	0.125	0.042	0.027	0.042	0.058	0.078	0.091	0.315	0.099	0.206	0.026	0.04	0.035	0.054	0.059	0.08	0.157	0.219	0.089	0.219	0.034	0.039	0.034	0.047	0.052	0.076	0.094	0.202	0.16	0.221	0.022	0.032
P48681	0.02	0.031	0.032	0.043	0.057	0.053	0.432	0.318	0.018	0.021	0.027	0.032	0.033	0.055	0.085	0.053	0.401	0.277	0.016	0.009	0.015	0.021	0.03	0.037	0.042	0.471	0.367	0.012	0.016	0.016	0.021	0.022	0.03	0.042	0.048	0.442	0.375	0.007	0.011	0.01	0.014	0.017	0.025	0.034	0.03	0.371	0.453	0.007	0.01
P08253-2	0.293	0.182	0.132	0.132	0.094	0.035	0.015	0.015	0.186	0.179	0.148	0.115	0.114	0.09	0.07	0.047	0.015	0.033	0.239	0.195	0.175	0.121	0.097	0.058	0.034	0.012	0.014	0.134	0.242	0.179	0.142	0.079	0.07	0.025	0.054	0.007	0.012	0.141	0.229	0.173	0.143	0.115	0.092	0.065	0.017	0.009	0.01	0.048	0.248
O75569	0.045	0.099	0.109	0.13	0.087	0.417	0.071	0.03	0.033	0.04	0.057	0.084	0.114	0.097	0.088	0.361	0.065	0.055	0.037	0.024	0.06	0.084	0.106	0.083	0.459	0.065	0.067	0.024	0.04	0.049	0.086	0.088	0.103	0.151	0.329	0.061	0.068	0.031	0.053	0.056	0.095	0.098	0.109	0.094	0.324	0.054	0.054	0.014	0.047
Q9H845	0.038	0.102	0.128	0.345	0.248	0.075	0.025	0.012	0.021	0.032	0.063	0.1	0.173	0.272	0.184	0.125	0.023	0.004	0.087	0.043	0.09	0.131	0.329	0.178	0.092	0.029	0.012	0.028	0.064	0.085	0.107	0.305	0.195	0.079	0.109	0.02	0.008	0.007	0.037	0.047	0.077	0.286	0.269	0.162	0.081	0.027	0.009	0.005	0.042
Q9NRW7	0.225	0.268	0.139	0.077	0.056	0.071	0.029	0.015	0.112	0.199	0.251	0.165	0.084	0.046	0.035	0.054	0.018	0.006	0.184	0.204	0.23	0.127	0.066	0.042	0.09	0.023	0.006	0.114	0.218	0.211	0.176	0.068	0.05	0.043	0.078	0.021	0.017	0.133	0.262	0.187	0.152	0.055	0.049	0.044	0.055	0.023	0.022	0.124	0.272
Q9Y2S7	0.035	0.112	0.129	0.335	0.256	0.073	0.013	0.01	0.034	0.044	0.076	0.105	0.173	0.253	0.166	0.121	0.013	0.004	0.082	0.04	0.088	0.13	0.329	0.186	0.074	0.015	0.01	0.043	0.069	0.082	0.107	0.299	0.19	0.074	0.097	0.012	0.007	0.009	0.047	0.055	0.078	0.286	0.274	0.179	0.056	0.016	0.007	0.027	0.055
P11047	0.11	0.18	0.221	0.23	0.161	0.052	0.018	0.013	0.068	0.089	0.114	0.154	0.222	0.145	0.093	0.08	0.015	0.012	0.084	0.078	0.139	0.218	0.224	0.149	0.061	0.017	0.008	0.057	0.092	0.114	0.187	0.188	0.176	0.057	0.096	0.012	0.006	0.033	0.092	0.113	0.188	0.215	0.175	0.114	0.042	0.009	0.008	0.037	0.1
Q9UGP8	0.051	0.178	0.214	0.244	0.179	0.061	0.046	0.004	0.031	0.063	0.118	0.164	0.226	0.165	0.113	0.083	0.031	0.004	0.053	0.039	0.132	0.204	0.25	0.17	0.087	0.024	0.005	0.015	0.066	0.115	0.196	0.201	0.176	0.078	0.108	0.021	0.005	0.011	0.079	0.116	0.204	0.21	0.183	0.137	0.047	0.006	0.01	0.012	0.094
P27449	0.247	0.266	0.191	0.109	0.092	0.038	0.028	0.005	0.134	0.193	0.219	0.158	0.106	0.073	0.051	0.042	0.016	0.003	0.155	0.133	0.215	0.157	0.12	0.088	0.049	0.065	0.005	0.07	0.202	0.184	0.185	0.116	0.092	0.036	0.073	0.05	0.003	0.043	0.165	0.193	0.196	0.111	0.108	0.112	0.036	0.028	0.001	0.056	0.226
O75380	0.068	0.135	0.151	0.351	0.138	0.059	0.074	0.029	0.028	0.038	0.069	0.092	0.177	0.241	0.16	0.123	0.065	0.003	0.094	0.067	0.086	0.119	0.277	0.147	0.056	0.084	0.006	0.063	0.07	0.079	0.104	0.278	0.182	0.067	0.097	0.059	0.001	0.01	0.045	0.059	0.069	0.261	0.276	0.178	0.055	0.034	0.001	0.036	0.057
Q9BW83	0.063	0.043	0.038	0.043	0.045	0.063	0.015	0.646	0.042	0.037	0.037	0.049	0.051	0.051	0.065	0.145	0.037	0.392	0.06	0.035	0.043	0.035	0.037	0.05	0.056	0.02	0.619	0.066	0.078	0.063	0.091	0.072	0.073	0.067	0.066	0.026	0.339	0.033	0.045	0.034	0.04	0.045	0.05	0.06	0.063	0.044	0.545	0.018	0.031
Q69YQ0-2	0.034	0.124	0.162	0.215	0.21	0.104	0.093	0.01	0.024	0.034	0.066	0.119	0.159	0.193	0.197	0.117	0.064	0.007	0.051	0.038	0.077	0.147	0.152	0.136	0.117	0.165	0.085	0.048	0.048	0.056	0.125	0.116	0.139	0.095	0.125	0.146	0.085	0.038	0.044	0.054	0.089	0.094	0.112	0.101	0.132	0.185	0.125	0.03	0.043
P46087	0.015	0.031	0.033	0.057	0.023	0.464	0.326	0.012	0.008	0.007	0.021	0.046	0.057	0.065	0.094	0.312	0.356	0.035	0.028	0.028	0.045	0.058	0.08	0.058	0.463	0.14	0.041	0.016	0.023	0.026	0.048	0.045	0.055	0.302	0.337	0.137	0.035	0.008	0.013	0.024	0.038	0.039	0.048	0.026	0.613	0.179	0.01	0.009	0.03
Q9Y240	0.138	0.181	0.211	0.208	0.146	0.043	0.037	0.003	0.07	0.088	0.107	0.13	0.169	0.126	0.103	0.091	0.038	0.032	0.108	0.082	0.155	0.204	0.203	0.132	0.065	0.035	0.007	0.034	0.101	0.125	0.163	0.186	0.158	0.061	0.092	0.03	0.014	0.026	0.09	0.107	0.178	0.183	0.151	0.112	0.087	0.03	0.021	0.028	0.124
Q8N8S7-3	0.122	0.157	0.157	0.136	0.091	0.099	0.061	0.168	0.086	0.091	0.095	0.121	0.128	0.097	0.086	0.093	0.042	0.172	0.087	0.049	0.089	0.118	0.147	0.12	0.084	0.091	0.164	0.053	0.084	0.078	0.113	0.091	0.134	0.069	0.097	0.08	0.183	0.063	0.08	0.072	0.097	0.092	0.133	0.115	0.059	0.101	0.156	0.027	0.071
Q15008	0.069	0.047	0.044	0.049	0.049	0.119	0.036	0.562	0.061	0.049	0.043	0.043	0.039	0.042	0.065	0.055	0.031	0.588	0.046	0.024	0.04	0.043	0.055	0.07	0.14	0.023	0.538	0.018	0.032	0.03	0.037	0.033	0.046	0.133	0.071	0.023	0.527	0.024	0.043	0.038	0.044	0.045	0.065	0.087	0.133	0.031	0.484	0.009	0.04
P15121	0.081	0.048	0.041	0.065	0.039	0.004	0.008	0.707	0.055	0.042	0.031	0.031	0.034	0.038	0.029	0.013	0.014	0.722	0.052	0.026	0.035	0.037	0.061	0.035	0.007	0.005	0.716	0.03	0.051	0.037	0.038	0.06	0.044	0.017	0.017	0.008	0.695	0.013	0.037	0.026	0.036	0.057	0.059	0.042	0.012	0.015	0.655	0.009	0.039
O95865	0.174	0.109	0.074	0.041	0.029	0.005	0.006	0.475	0.168	0.126	0.091	0.077	0.054	0.026	0.022	0.012	0.013	0.406	0.125	0.048	0.098	0.071	0.066	0.041	0.02	0.019	0.421	0.11	0.152	0.094	0.092	0.039	0.04	0.012	0.023	0.005	0.403	0.144	0.13	0.08	0.079	0.049	0.049	0.036	0.007	0.007	0.39	0.117	0.112
Q96L92-3	0.104	0.202	0.149	0.126	0.113	0.152	0.025	0.071	0.064	0.098	0.159	0.152	0.121	0.094	0.099	0.118	0.02	0.068	0.084	0.088	0.14	0.12	0.136	0.101	0.187	0.019	0.078	0.065	0.113	0.131	0.145	0.101	0.106	0.106	0.134	0.02	0.076	0.084	0.171	0.151	0.138	0.089	0.06	0.076	0.143	0.019	0.058	0.066	0.193
Q7Z406-6	0.065	0.104	0.124	0.181	0.196	0.068	0.028	0.191	0.046	0.046	0.066	0.094	0.114	0.16	0.148	0.092	0.023	0.2	0.06	0.042	0.081	0.119	0.157	0.145	0.07	0.047	0.244	0.045	0.058	0.063	0.102	0.11	0.138	0.088	0.081	0.04	0.258	0.051	0.055	0.051	0.076	0.084	0.126	0.131	0.054	0.061	0.286	0.028	0.052
O75787-2	0.116	0.205	0.22	0.209	0.166	0.05	0.017	0.004	0.08	0.107	0.147	0.172	0.181	0.131	0.096	0.059	0.013	0.002	0.103	0.07	0.185	0.205	0.211	0.13	0.06	0.007	0.004	0.06	0.12	0.154	0.201	0.177	0.146	0.055	0.084	0.005	0.002	0.023	0.096	0.131	0.184	0.197	0.16	0.12	0.046	0.013	0.007	0.019	0.135
P08621	0.019	0.037	0.035	0.046	0.023	0.562	0.194	0.074	0.016	0.016	0.025	0.03	0.037	0.039	0.04	0.541	0.148	0.105	0.01	0.005	0.013	0.019	0.028	0.021	0.691	0.086	0.128	0.007	0.011	0.011	0.02	0.021	0.029	0.223	0.437	0.099	0.145	0.006	0.011	0.012	0.016	0.015	0.024	0.024	0.356	0.359	0.193	0.004	0.011
Q9UPT5-2	0.106	0.166	0.169	0.147	0.145	0.185	0.063	0.013	0.062	0.073	0.102	0.138	0.137	0.125	0.131	0.168	0.051	0.018	0.084	0.042	0.093	0.114	0.125	0.132	0.297	0.067	0.03	0.045	0.076	0.076	0.109	0.102	0.105	0.183	0.192	0.062	0.033	0.023	0.081	0.078	0.099	0.09	0.105	0.094	0.25	0.101	0.06	0.021	0.079
Q86Y79	0.042	0.113	0.145	0.334	0.205	0.085	0.062	0.009	0.034	0.041	0.063	0.081	0.125	0.212	0.138	0.133	0.064	0.058	0.096	0.056	0.083	0.126	0.283	0.166	0.104	0.063	0.017	0.047	0.065	0.074	0.096	0.278	0.172	0.086	0.108	0.056	0.017	0.018	0.045	0.051	0.068	0.257	0.232	0.167	0.096	0.061	0.018	0.027	0.044
O00471	0.078	0.141	0.152	0.16	0.168	0.217	0.063	0.012	0.045	0.063	0.09	0.126	0.132	0.123	0.143	0.179	0.055	0.019	0.058	0.023	0.078	0.102	0.119	0.117	0.405	0.053	0.024	0.02	0.061	0.079	0.106	0.104	0.106	0.182	0.21	0.053	0.028	0.014	0.053	0.054	0.091	0.084	0.104	0.092	0.344	0.067	0.073	0.01	0.049
Q9Y2X3	0.013	0.032	0.037	0.065	0.074	0.375	0.335	0.046	0.009	0.012	0.02	0.033	0.046	0.08	0.146	0.207	0.348	0.086	0.012	0.008	0.02	0.03	0.055	0.053	0.612	0.132	0.047	0.008	0.016	0.02	0.029	0.04	0.045	0.423	0.232	0.146	0.053	0.006	0.009	0.014	0.02	0.027	0.041	0.033	0.662	0.164	0.025	0.007	0.016
P23246	0.015	0.031	0.033	0.056	0.043	0.437	0.349	0.021	0.013	0.016	0.025	0.035	0.043	0.059	0.054	0.416	0.304	0.028	0.013	0.012	0.022	0.036	0.056	0.039	0.649	0.139	0.013	0.01	0.016	0.02	0.035	0.043	0.056	0.168	0.464	0.16	0.019	0.011	0.015	0.019	0.035	0.042	0.047	0.036	0.482	0.26	0.031	0.011	0.018
Q92747	0.058	0.104	0.102	0.119	0.111	0.374	0.055	0.073	0.054	0.057	0.073	0.088	0.098	0.106	0.132	0.254	0.04	0.085	0.052	0.034	0.059	0.071	0.088	0.095	0.359	0.062	0.141	0.043	0.051	0.046	0.069	0.063	0.083	0.179	0.225	0.057	0.183	0.041	0.04	0.047	0.059	0.051	0.081	0.077	0.239	0.077	0.248	0.05	0.056
P49327	0.08	0.061	0.059	0.059	0.052	0.104	0.019	0.567	0.057	0.047	0.041	0.047	0.047	0.043	0.049	0.099	0.017	0.541	0.054	0.029	0.041	0.042	0.05	0.047	0.072	0.011	0.627	0.04	0.056	0.038	0.045	0.033	0.046	0.051	0.062	0.011	0.605	0.039	0.052	0.04	0.045	0.043	0.062	0.07	0.041	0.02	0.56	0.03	0.046
O15320-8	0.053	0.184	0.204	0.217	0.148	0.066	0.014	0.014	0.029	0.066	0.122	0.174	0.231	0.169	0.113	0.084	0.011	0.008	0.067	0.069	0.157	0.231	0.22	0.147	0.059	0.007	0.003	0.054	0.079	0.115	0.204	0.202	0.165	0.059	0.091	0.007	0.005	0.022	0.079	0.115	0.193	0.219	0.173	0.12	0.039	0.007	0.004	0.026	0.097
Q7RTV0	0.026	0.036	0.044	0.091	0.037	0.328	0.224	0.064	0.02	0.019	0.026	0.037	0.05	0.063	0.08	0.405	0.211	0.094	0.008	0.005	0.012	0.019	0.029	0.026	0.642	0.181	0.083	0.01	0.013	0.013	0.023	0.021	0.031	0.309	0.302	0.171	0.113	0.015	0.006	0.009	0.014	0.016	0.022	0.022	0.553	0.248	0.104	0.011	0.012
O14579	0.078	0.106	0.093	0.098	0.08	0.152	0.044	0.325	0.049	0.057	0.076	0.084	0.086	0.077	0.083	0.105	0.041	0.332	0.064	0.058	0.091	0.094	0.08	0.073	0.142	0.039	0.315	0.041	0.07	0.081	0.103	0.073	0.078	0.092	0.101	0.032	0.323	0.036	0.074	0.076	0.076	0.073	0.069	0.073	0.116	0.031	0.367	0.034	0.085
P35244	0.039	0.055	0.057	0.065	0.082	0.062	0.064	0.559	0.06	0.071	0.074	0.063	0.055	0.059	0.076	0.024	0.037	0.428	0.011	0.017	0.018	0.023	0.038	0.05	0.039	0.068	0.684	0.009	0.017	0.015	0.019	0.026	0.04	0.069	0.024	0.081	0.713	0.013	0.018	0.018	0.018	0.027	0.043	0.052	0.068	0.082	0.668	0.006	0.023
P36957	0.049	0.126	0.148	0.345	0.222	0.063	0.016	0.004	0.035	0.042	0.073	0.1	0.176	0.264	0.173	0.121	0.011	0.004	0.084	0.061	0.09	0.14	0.323	0.175	0.075	0.012	0.005	0.024	0.074	0.082	0.108	0.301	0.194	0.073	0.101	0.015	0.006	0.019	0.049	0.06	0.076	0.274	0.276	0.175	0.054	0.01	0.003	0.029	0.058
Q9Y2Z0	0.043	0.039	0.034	0.032	0.031	0.019	0.017	0.772	0.038	0.036	0.033	0.034	0.03	0.037	0.029	0.016	0.013	0.726	0.055	0.036	0.034	0.034	0.038	0.03	0.017	0.015	0.753	0.039	0.041	0.028	0.031	0.027	0.036	0.03	0.021	0.011	0.738	0.072	0.041	0.037	0.036	0.033	0.045	0.065	0.037	0.029	0.617	0.063	0.035
P35250	0.025	0.06	0.063	0.127	0.172	0.169	0.241	0.132	0.018	0.02	0.032	0.049	0.061	0.131	0.209	0.128	0.213	0.129	0.031	0.017	0.035	0.051	0.095	0.144	0.237	0.213	0.152	0.016	0.029	0.034	0.045	0.08	0.081	0.217	0.138	0.184	0.143	0.008	0.023	0.026	0.038	0.049	0.075	0.091	0.235	0.197	0.23	0.008	0.029
Q8IVL5	0.061	0.163	0.213	0.25	0.171	0.054	0.018	0.016	0.034	0.056	0.103	0.156	0.246	0.164	0.116	0.093	0.018	0.022	0.051	0.042	0.119	0.213	0.272	0.167	0.078	0.017	0.014	0.025	0.063	0.096	0.177	0.216	0.196	0.07	0.112	0.012	0.009	0.014	0.064	0.098	0.193	0.238	0.197	0.129	0.039	0.013	0.005	0.016	0.084
Q01105-2	0.028	0.039	0.041	0.043	0.043	0.013	0.034	0.753	0.021	0.027	0.03	0.038	0.042	0.037	0.045	0.023	0.037	0.691	0.027	0.014	0.029	0.037	0.045	0.042	0.018	0.045	0.742	0.019	0.025	0.02	0.032	0.03	0.041	0.031	0.024	0.039	0.751	0.008	0.02	0.017	0.028	0.026	0.033	0.035	0.016	0.047	0.779	0.014	0.023
P35606-2	0.087	0.092	0.078	0.079	0.08	0.077	0.063	0.399	0.062	0.063	0.071	0.071	0.062	0.065	0.083	0.061	0.047	0.408	0.059	0.043	0.083	0.072	0.066	0.076	0.054	0.044	0.497	0.027	0.07	0.077	0.085	0.055	0.064	0.065	0.051	0.038	0.45	0.034	0.076	0.065	0.068	0.057	0.065	0.077	0.052	0.033	0.464	0.028	0.079
O43815	0.093	0.194	0.175	0.148	0.109	0.075	0.033	0.127	0.055	0.08	0.122	0.148	0.161	0.1	0.095	0.066	0.028	0.13	0.092	0.08	0.125	0.144	0.124	0.104	0.053	0.045	0.198	0.04	0.093	0.107	0.145	0.099	0.112	0.059	0.077	0.037	0.204	0.062	0.104	0.109	0.136	0.108	0.105	0.104	0.05	0.049	0.174	0.032	0.095
O00488	0.05	0.104	0.104	0.114	0.055	0.261	0.227	0.042	0.039	0.035	0.038	0.061	0.068	0.107	0.124	0.292	0.178	0.058	0.031	0.033	0.053	0.072	0.075	0.052	0.484	0.127	0.049	0.019	0.024	0.048	0.077	0.063	0.063	0.141	0.353	0.137	0.07	0.022	0.048	0.056	0.113	0.104	0.098	0.069	0.234	0.162	0.053	0.024	0.042
Q9HBM1	0.048	0.079	0.085	0.109	0.129	0.223	0.099	0.21	0.039	0.036	0.05	0.065	0.076	0.101	0.142	0.181	0.08	0.214	0.034	0.016	0.035	0.041	0.073	0.114	0.292	0.083	0.262	0.011	0.037	0.039	0.042	0.047	0.072	0.186	0.173	0.105	0.287	0.011	0.031	0.03	0.037	0.049	0.067	0.092	0.222	0.144	0.317	0.018	0.023
Q92945	0.033	0.04	0.04	0.048	0.043	0.264	0.312	0.182	0.03	0.029	0.031	0.039	0.053	0.047	0.061	0.267	0.247	0.182	0.017	0.011	0.017	0.015	0.018	0.031	0.079	0.234	0.55	0.016	0.013	0.01	0.014	0.012	0.022	0.058	0.077	0.209	0.553	0.018	0.017	0.019	0.019	0.02	0.031	0.037	0.175	0.22	0.446	0.016	0.018
P53634	0.461	0.213	0.105	0.051	0.037	0.017	0.007	0.024	0.255	0.276	0.18	0.108	0.067	0.025	0.022	0.016	0.005	0.02	0.219	0.242	0.236	0.131	0.061	0.035	0.017	0.004	0.011	0.133	0.242	0.188	0.155	0.064	0.047	0.027	0.062	0.01	0.017	0.162	0.228	0.175	0.133	0.081	0.067	0.052	0.025	0.029	0.018	0.086	0.241
Q9Y3B8	0.041	0.097	0.103	0.179	0.127	0.038	0.018	0.37	0.051	0.049	0.041	0.065	0.089	0.112	0.079	0.057	0.014	0.417	0.05	0.026	0.051	0.067	0.127	0.075	0.033	0.007	0.511	0.012	0.037	0.046	0.052	0.127	0.092	0.039	0.05	0.009	0.53	0.024	0.036	0.032	0.067	0.127	0.127	0.079	0.023	0.019	0.447	0.009	0.039
O75396	0.079	0.203	0.202	0.21	0.175	0.053	0.018	0.002	0.056	0.083	0.142	0.176	0.187	0.151	0.104	0.077	0.013	0.005	0.101	0.089	0.188	0.197	0.189	0.113	0.059	0.009	0.003	0.046	0.114	0.149	0.195	0.18	0.145	0.057	0.084	0.006	0.002	0.066	0.123	0.144	0.18	0.157	0.141	0.099	0.043	0.018	0.013	0.053	0.148
P61353	0.069	0.137	0.137	0.157	0.04	0.363	0.062	0.023	0.046	0.057	0.077	0.099	0.131	0.106	0.08	0.328	0.047	0.038	0.037	0.019	0.071	0.091	0.109	0.081	0.531	0.045	0.017	0.018	0.041	0.051	0.092	0.096	0.101	0.149	0.374	0.049	0.026	0.009	0.044	0.069	0.111	0.11	0.11	0.086	0.387	0.051	0.021	0.012	0.054
Q92917	0.032	0.047	0.05	0.078	0.076	0.205	0.185	0.294	0.028	0.027	0.032	0.049	0.049	0.068	0.09	0.138	0.131	0.35	0.019	0.011	0.017	0.025	0.043	0.039	0.204	0.227	0.391	0.01	0.015	0.016	0.018	0.021	0.03	0.123	0.076	0.216	0.477	0.014	0.022	0.019	0.028	0.026	0.04	0.047	0.159	0.224	0.411	0.006	0.025
O14653-3	0.111	0.221	0.197	0.206	0.147	0.047	0.034	0.008	0.065	0.1	0.152	0.188	0.162	0.142	0.096	0.057	0.02	0.013	0.132	0.137	0.206	0.175	0.148	0.094	0.045	0.022	0.004	0.078	0.145	0.18	0.198	0.146	0.107	0.046	0.075	0.018	0.006	0.081	0.144	0.147	0.149	0.136	0.114	0.1	0.044	0.021	0.026	0.094	0.185
Q99959-2	0.15	0.227	0.203	0.139	0.098	0.074	0.046	0.005	0.117	0.116	0.145	0.169	0.158	0.095	0.077	0.077	0.028	0.004	0.135	0.101	0.145	0.17	0.113	0.092	0.098	0.042	0.009	0.087	0.129	0.122	0.185	0.111	0.106	0.066	0.121	0.036	0.01	0.115	0.123	0.113	0.149	0.102	0.116	0.098	0.094	0.06	0.007	0.089	0.133
Q8WXH0	0.028	0.083	0.089	0.162	0.246	0.083	0.269	0.031	0.021	0.031	0.057	0.081	0.09	0.197	0.159	0.093	0.232	0.031	0.057	0.031	0.081	0.122	0.286	0.161	0.09	0.129	0.019	0.022	0.056	0.078	0.102	0.232	0.188	0.078	0.103	0.114	0.015	0.01	0.047	0.059	0.09	0.196	0.228	0.149	0.061	0.127	0.019	0.013	0.055
Q15843	0.349	0.113	0.071	0.027	0.014	0.011	0.035	0.041	0.041	0.042	0.038	0.049	0.046	0.048	0.059	0.045	0.068	0.507	0.071	0.041	0.062	0.054	0.049	0.053	0.054	0.086	0.462	0.012	0.033	0.029	0.029	0.028	0.027	0.059	0.031	0.061	0.692	0.061	0.085	0.068	0.066	0.049	0.063	0.058	0.069	0.157	0.255	0.012	0.038
Q93063	0.108	0.196	0.204	0.218	0.17	0.058	0.021	0.006	0.056	0.078	0.128	0.156	0.19	0.159	0.116	0.075	0.018	0.003	0.087	0.084	0.174	0.198	0.2	0.128	0.062	0.021	0.009	0.046	0.11	0.153	0.192	0.179	0.149	0.06	0.093	0.017	0.003	0.039	0.121	0.141	0.175	0.173	0.149	0.117	0.041	0.014	0.011	0.029	0.145
Q15717	0.017	0.02	0.022	0.03	0.037	0.218	0.607	0.036	0.015	0.016	0.017	0.02	0.025	0.031	0.056	0.166	0.594	0.064	0.014	0.009	0.014	0.018	0.025	0.032	0.257	0.475	0.148	0.012	0.012	0.009	0.014	0.014	0.026	0.144	0.185	0.434	0.156	0.01	0.01	0.009	0.014	0.017	0.029	0.045	0.17	0.542	0.142	0.013	0.012
Q8IVM0	0.101	0.139	0.136	0.152	0.136	0.135	0.069	0.055	0.076	0.074	0.084	0.103	0.111	0.141	0.166	0.103	0.056	0.076	0.09	0.08	0.09	0.1	0.114	0.115	0.097	0.114	0.127	0.084	0.095	0.078	0.112	0.089	0.096	0.134	0.099	0.099	0.115	0.094	0.1	0.08	0.078	0.06	0.075	0.073	0.068	0.203	0.124	0.052	0.096
Q7Z3B4-3	0.042	0.053	0.047	0.067	0.087	0.085	0.497	0.103	0.026	0.028	0.032	0.04	0.042	0.063	0.095	0.083	0.462	0.112	0.046	0.024	0.054	0.073	0.167	0.148	0.105	0.3	0.073	0.022	0.044	0.048	0.065	0.124	0.133	0.11	0.103	0.266	0.079	0.018	0.035	0.037	0.049	0.086	0.113	0.113	0.082	0.362	0.07	0.018	0.037
P33993	0.025	0.037	0.04	0.058	0.077	0.09	0.164	0.489	0.018	0.016	0.022	0.028	0.034	0.061	0.092	0.07	0.142	0.524	0.02	0.014	0.022	0.031	0.052	0.068	0.124	0.163	0.488	0.015	0.02	0.021	0.032	0.038	0.051	0.095	0.076	0.147	0.498	0.016	0.023	0.02	0.025	0.037	0.068	0.115	0.103	0.209	0.361	0.021	0.024
Q5HYI8	0.106	0.187	0.14	0.192	0.133	0.053	0.066	0.017	0.061	0.091	0.139	0.164	0.167	0.144	0.102	0.072	0.049	0.006	0.094	0.098	0.18	0.192	0.185	0.137	0.059	0.043	0.006	0.064	0.114	0.144	0.192	0.164	0.138	0.056	0.083	0.04	0.005	0.04	0.138	0.138	0.179	0.156	0.149	0.118	0.05	0.02	0.003	0.027	0.159
Q9HC52	0.013	0.052	0.063	0.145	0.162	0.137	0.391	0.03	0.007	0.013	0.034	0.045	0.049	0.153	0.207	0.125	0.373	0.022	0.028	0.022	0.034	0.052	0.104	0.215	0.186	0.28	0.075	0.021	0.027	0.033	0.045	0.082	0.082	0.281	0.113	0.227	0.081	0.007	0.021	0.018	0.031	0.046	0.066	0.078	0.225	0.376	0.099	0.008	0.019
Q13310-3	0.043	0.081	0.077	0.087	0.067	0.406	0.096	0.107	0.057	0.048	0.049	0.058	0.072	0.072	0.087	0.331	0.072	0.158	0.044	0.024	0.036	0.049	0.069	0.067	0.408	0.059	0.208	0.032	0.033	0.03	0.044	0.044	0.065	0.155	0.306	0.051	0.221	0.046	0.038	0.038	0.052	0.059	0.073	0.104	0.266	0.139	0.211	0.022	0.032
Q9UN37	0.14	0.128	0.108	0.119	0.132	0.138	0.032	0.153	0.09	0.088	0.092	0.089	0.089	0.099	0.114	0.099	0.02	0.202	0.145	0.145	0.131	0.091	0.089	0.075	0.086	0.036	0.122	0.098	0.191	0.145	0.113	0.068	0.073	0.07	0.08	0.036	0.123	0.12	0.125	0.086	0.087	0.074	0.095	0.118	0.087	0.043	0.178	0.117	0.125
P19338	0.031	0.045	0.043	0.055	0.053	0.05	0.157	0.545	0.031	0.025	0.028	0.035	0.039	0.044	0.056	0.034	0.108	0.564	0.023	0.018	0.025	0.034	0.052	0.06	0.065	0.142	0.53	0.013	0.02	0.018	0.028	0.037	0.049	0.077	0.043	0.122	0.558	0.017	0.018	0.017	0.025	0.029	0.052	0.062	0.07	0.188	0.535	0.014	0.021
Q969X6	0.016	0.034	0.037	0.076	0.072	0.452	0.302	0.012	0.013	0.017	0.03	0.039	0.051	0.085	0.164	0.247	0.316	0.025	0.014	0.012	0.022	0.03	0.05	0.045	0.672	0.141	0.019	0.008	0.015	0.017	0.026	0.036	0.06	0.483	0.239	0.128	0.024	0.006	0.011	0.012	0.017	0.02	0.036	0.017	0.735	0.132	0.012	0.006	0.017
Q9H9J2	0.048	0.127	0.148	0.387	0.215	0.067	0.015	0.004	0.027	0.039	0.07	0.104	0.167	0.265	0.171	0.132	0.027	0.029	0.11	0.056	0.099	0.145	0.334	0.17	0.067	0.01	0.003	0.034	0.074	0.085	0.108	0.324	0.201	0.076	0.102	0.006	0.001	0.008	0.047	0.054	0.071	0.281	0.273	0.186	0.06	0.006	0.004	0.021	0.057
Q13177	0.074	0.071	0.061	0.068	0.078	0.065	0.028	0.527	0.062	0.049	0.041	0.045	0.042	0.061	0.081	0.037	0.019	0.571	0.064	0.043	0.042	0.039	0.063	0.062	0.047	0.018	0.585	0.062	0.057	0.036	0.042	0.035	0.052	0.051	0.038	0.016	0.607	0.088	0.058	0.041	0.043	0.055	0.073	0.092	0.034	0.022	0.558	0.075	0.052
O95210	0.093	0.194	0.195	0.183	0.142	0.099	0.012	0.017	0.055	0.065	0.107	0.139	0.143	0.131	0.109	0.162	0.025	0.015	0.124	0.071	0.179	0.196	0.18	0.11	0.09	0.01	0.014	0.065	0.125	0.148	0.192	0.14	0.122	0.056	0.077	0.004	0.009	0.039	0.099	0.119	0.166	0.158	0.138	0.116	0.085	0.046	0.016	0.062	0.128
P27105	0.317	0.167	0.111	0.079	0.063	0.021	0.032	0.006	0.266	0.244	0.182	0.115	0.068	0.043	0.033	0.025	0.024	0.005	0.201	0.189	0.178	0.116	0.073	0.041	0.021	0.041	0.009	0.145	0.251	0.211	0.153	0.07	0.055	0.015	0.049	0.033	0.003	0.19	0.215	0.177	0.145	0.08	0.074	0.066	0.021	0.017	0.014	0.206	0.238
P30837	0.047	0.118	0.143	0.347	0.224	0.063	0.017	0.009	0.03	0.039	0.071	0.101	0.177	0.251	0.174	0.126	0.009	0.009	0.094	0.043	0.096	0.143	0.344	0.17	0.069	0.006	0.007	0.048	0.069	0.087	0.108	0.314	0.198	0.071	0.099	0.001	0.005	0.017	0.052	0.058	0.073	0.274	0.262	0.171	0.053	0.014	0.005	0.023	0.065
P27816-4	0.038	0.095	0.111	0.142	0.17	0.272	0.095	0.067	0.017	0.024	0.04	0.086	0.1	0.148	0.234	0.195	0.073	0.073	0.022	0.01	0.031	0.055	0.102	0.152	0.436	0.07	0.101	0.018	0.029	0.028	0.054	0.07	0.096	0.219	0.295	0.068	0.111	0.03	0.043	0.025	0.059	0.07	0.081	0.069	0.402	0.09	0.114	0.029	0.022
Q7Z5L9-2	0.015	0.049	0.062	0.131	0.154	0.313	0.193	0.071	0.01	0.012	0.02	0.04	0.067	0.141	0.23	0.209	0.141	0.078	0.02	0.011	0.025	0.035	0.085	0.107	0.232	0.243	0.242	0.009	0.015	0.017	0.026	0.05	0.055	0.13	0.14	0.267	0.282	0.006	0.016	0.008	0.019	0.019	0.035	0.042	0.124	0.241	0.511	0.01	0.014
Q9Y266	0.053	0.044	0.034	0.028	0.024	0.007	0.01	0.785	0.059	0.048	0.039	0.033	0.03	0.026	0.027	0.012	0.012	0.725	0.036	0.019	0.03	0.03	0.035	0.029	0.011	0.009	0.795	0.026	0.039	0.027	0.027	0.022	0.028	0.02	0.01	0.008	0.795	0.04	0.044	0.031	0.035	0.029	0.043	0.048	0.018	0.015	0.673	0.019	0.038
Q99986	0.013	0.054	0.065	0.143	0.176	0.192	0.315	0.024	0.013	0.018	0.029	0.054	0.072	0.157	0.216	0.159	0.239	0.024	0.03	0.02	0.047	0.071	0.149	0.217	0.217	0.189	0.055	0.008	0.026	0.034	0.052	0.113	0.107	0.289	0.134	0.18	0.054	0.015	0.019	0.028	0.047	0.078	0.108	0.105	0.28	0.249	0.073	0.008	0.023
Q9BRX2	0.059	0.09	0.1	0.141	0.172	0.259	0.077	0.074	0.039	0.043	0.054	0.076	0.093	0.135	0.183	0.216	0.056	0.091	0.04	0.026	0.045	0.063	0.101	0.098	0.395	0.083	0.12	0.029	0.041	0.042	0.07	0.076	0.1	0.176	0.234	0.081	0.131	0.02	0.039	0.041	0.052	0.079	0.118	0.148	0.262	0.12	0.129	0.027	0.039
O75146	0.041	0.1	0.115	0.149	0.142	0.361	0.06	0.006	0.032	0.042	0.064	0.101	0.122	0.137	0.153	0.26	0.053	0.012	0.058	0.042	0.071	0.11	0.186	0.141	0.341	0.034	0.007	0.033	0.046	0.058	0.089	0.156	0.15	0.186	0.236	0.037	0.008	0.022	0.038	0.047	0.083	0.088	0.087	0.08	0.501	0.051	0.008	0.022	0.043
P46821	0.074	0.105	0.105	0.128	0.133	0.049	0.17	0.192	0.055	0.054	0.066	0.083	0.104	0.107	0.119	0.049	0.138	0.214	0.064	0.029	0.044	0.054	0.067	0.079	0.034	0.115	0.467	0.044	0.054	0.036	0.05	0.038	0.072	0.053	0.042	0.109	0.465	0.046	0.044	0.035	0.049	0.04	0.06	0.073	0.025	0.201	0.395	0.026	0.04
Q16647	0.109	0.219	0.207	0.205	0.161	0.05	0.012	0.014	0.062	0.111	0.15	0.174	0.179	0.131	0.103	0.074	0.007	0.003	0.104	0.107	0.184	0.193	0.162	0.121	0.052	0.01	0.012	0.07	0.134	0.157	0.194	0.157	0.134	0.05	0.079	0.005	0.014	0.046	0.123	0.146	0.188	0.159	0.156	0.114	0.045	0.008	0.005	0.027	0.14
Q9P0J1	0.04	0.113	0.146	0.349	0.245	0.074	0.009	0.007	0.031	0.038	0.069	0.105	0.176	0.251	0.172	0.122	0.009	0.007	0.107	0.059	0.094	0.139	0.322	0.168	0.068	0.007	0.009	0.046	0.075	0.084	0.109	0.292	0.196	0.074	0.103	0.005	0.009	0.02	0.044	0.062	0.08	0.269	0.27	0.167	0.054	0.025	0.011	0.03	0.053
Q9NX70	0.015	0.04	0.046	0.086	0.113	0.338	0.261	0.095	0.049	0.046	0.067	0.087	0.085	0.085	0.092	0.155	0.169	0.165	0.019	0.009	0.036	0.058	0.086	0.062	0.495	0.096	0.027	0.006	0.019	0.026	0.038	0.051	0.06	0.176	0.382	0.169	0.058	0.012	0.022	0.029	0.05	0.055	0.062	0.057	0.551	0.138	0.044	0.005	0.018
P61163	0.063	0.074	0.077	0.075	0.085	0.17	0.034	0.419	0.05	0.05	0.052	0.062	0.063	0.068	0.123	0.089	0.036	0.417	0.054	0.022	0.057	0.066	0.073	0.097	0.168	0.05	0.403	0.035	0.067	0.053	0.07	0.054	0.078	0.16	0.094	0.038	0.32	0.022	0.053	0.05	0.072	0.057	0.081	0.087	0.127	0.055	0.396	0.017	0.057
Q7Z6K5	0.079	0.078	0.067	0.06	0.048	0.029	0.042	0.549	0.046	0.045	0.044	0.05	0.049	0.038	0.036	0.022	0.033	0.61	0.063	0.037	0.048	0.046	0.052	0.037	0.016	0.04	0.625	0.05	0.06	0.047	0.059	0.043	0.049	0.033	0.036	0.032	0.606	0.064	0.059	0.05	0.051	0.047	0.047	0.049	0.02	0.042	0.551	0.039	0.045
P0C0S5	0.02	0.068	0.078	0.168	0.066	0.119	0.431	0.032	0.008	0.012	0.023	0.048	0.056	0.141	0.234	0.103	0.339	0.039	0.03	0.019	0.042	0.059	0.135	0.225	0.121	0.275	0.093	0.015	0.028	0.041	0.047	0.111	0.096	0.242	0.085	0.212	0.091	0.007	0.015	0.026	0.019	0.09	0.11	0.078	0.17	0.395	0.122	0.004	0.016
P22033	0.045	0.123	0.145	0.355	0.235	0.073	0.018	0.003	0.035	0.04	0.069	0.095	0.178	0.26	0.167	0.132	0.017	0.004	0.085	0.041	0.088	0.143	0.328	0.17	0.09	0.023	0.005	0.037	0.07	0.08	0.106	0.306	0.186	0.071	0.107	0.017	0.007	0.012	0.047	0.053	0.077	0.288	0.268	0.16	0.049	0.022	0.006	0.025	0.056
Q96HC4	0.046	0.103	0.114	0.174	0.171	0.279	0.058	0.036	0.032	0.037	0.053	0.091	0.113	0.165	0.19	0.23	0.044	0.048	0.052	0.037	0.061	0.088	0.139	0.136	0.25	0.09	0.12	0.042	0.05	0.051	0.081	0.098	0.134	0.151	0.186	0.087	0.12	0.026	0.043	0.041	0.058	0.073	0.139	0.163	0.152	0.097	0.199	0.029	0.049
Q15185-3	0.032	0.04	0.034	0.044	0.052	0.048	0.06	0.688	0.068	0.048	0.039	0.037	0.033	0.035	0.047	0.026	0.027	0.647	0.039	0.014	0.03	0.03	0.041	0.036	0.017	0.019	0.763	0.042	0.051	0.042	0.059	0.044	0.047	0.029	0.021	0.018	0.651	0.04	0.039	0.029	0.038	0.042	0.061	0.091	0.047	0.019	0.591	0.011	0.028
Q92599-2	0.069	0.144	0.166	0.189	0.174	0.153	0.073	0.003	0.045	0.047	0.079	0.127	0.151	0.166	0.176	0.164	0.047	0.001	0.064	0.032	0.082	0.148	0.202	0.162	0.206	0.077	0.003	0.04	0.056	0.059	0.12	0.161	0.165	0.132	0.175	0.073	0.005	0.024	0.044	0.063	0.117	0.161	0.166	0.124	0.212	0.095	0.009	0.029	0.05
P19388	0.033	0.045	0.05	0.082	0.089	0.276	0.25	0.152	0.026	0.024	0.033	0.047	0.059	0.081	0.137	0.172	0.24	0.159	0.022	0.012	0.024	0.031	0.045	0.069	0.249	0.264	0.243	0.022	0.02	0.019	0.028	0.03	0.046	0.178	0.14	0.244	0.258	0.019	0.018	0.017	0.022	0.033	0.042	0.056	0.249	0.257	0.238	0.016	0.022
Q9GZP4-2	0.045	0.062	0.046	0.039	0.04	0.09	0.034	0.65	0.059	0.052	0.035	0.04	0.035	0.042	0.056	0.043	0.017	0.613	0.061	0.032	0.046	0.041	0.046	0.062	0.101	0.009	0.569	0.033	0.046	0.038	0.046	0.038	0.042	0.103	0.069	0.03	0.541	0.135	0.068	0.048	0.069	0.058	0.074	0.072	0.103	0.014	0.359	0.014	0.058
P78344	0.032	0.064	0.075	0.098	0.084	0.471	0.083	0.084	0.026	0.029	0.044	0.067	0.083	0.09	0.103	0.367	0.067	0.11	0.031	0.022	0.036	0.054	0.074	0.071	0.552	0.048	0.096	0.024	0.028	0.031	0.054	0.059	0.074	0.201	0.357	0.052	0.11	0.027	0.032	0.034	0.049	0.065	0.086	0.096	0.41	0.083	0.108	0.022	0.034
Q9H089	0.081	0.211	0.216	0.214	0.136	0.052	0.06	0.01	0.047	0.081	0.127	0.168	0.197	0.137	0.099	0.081	0.049	0.018	0.061	0.055	0.178	0.217	0.201	0.136	0.08	0.04	0.01	0.038	0.092	0.139	0.214	0.175	0.146	0.058	0.099	0.03	0.008	0.018	0.093	0.125	0.196	0.195	0.16	0.115	0.05	0.02	0.008	0.024	0.121
P60866	0.069	0.106	0.113	0.129	0.063	0.411	0.044	0.041	0.037	0.038	0.052	0.073	0.1	0.081	0.068	0.456	0.032	0.059	0.033	0.024	0.054	0.094	0.117	0.072	0.546	0.022	0.026	0.034	0.043	0.06	0.091	0.099	0.109	0.139	0.39	0.024	0.037	0.012	0.035	0.048	0.085	0.103	0.113	0.092	0.409	0.047	0.045	0.008	0.034
P21266	0.05	0.037	0.038	0.053	0.066	0.038	0.043	0.692	0.03	0.036	0.036	0.039	0.043	0.059	0.085	0.046	0.039	0.587	0.042	0.014	0.04	0.037	0.052	0.052	0.031	0.031	0.67	0.016	0.05	0.035	0.037	0.04	0.044	0.06	0.033	0.027	0.652	0.008	0.031	0.029	0.043	0.059	0.102	0.136	0.125	0.027	0.456	0.014	0.048
Q96ER9	0.044	0.122	0.147	0.357	0.249	0.063	0.007	0.017	0.035	0.042	0.075	0.101	0.172	0.263	0.159	0.132	0.011	0.014	0.092	0.059	0.09	0.141	0.313	0.173	0.08	0.013	0.012	0.039	0.073	0.084	0.107	0.295	0.202	0.078	0.105	0.008	0.013	0.01	0.037	0.041	0.08	0.284	0.277	0.175	0.067	0.01	0.015	0.02	0.068
Q14694	0.045	0.075	0.088	0.112	0.106	0.474	0.041	0.035	0.035	0.037	0.05	0.069	0.093	0.106	0.124	0.404	0.035	0.046	0.044	0.03	0.044	0.061	0.104	0.101	0.411	0.061	0.136	0.044	0.042	0.039	0.063	0.069	0.109	0.156	0.28	0.058	0.143	0.023	0.041	0.036	0.05	0.063	0.081	0.108	0.362	0.098	0.137	0.034	0.038
P29692	0.064	0.137	0.139	0.164	0.174	0.101	0.078	0.117	0.04	0.031	0.052	0.08	0.131	0.153	0.219	0.093	0.091	0.114	0.046	0.024	0.032	0.051	0.082	0.109	0.082	0.12	0.449	0.038	0.04	0.03	0.048	0.058	0.084	0.105	0.066	0.105	0.428	0.035	0.037	0.029	0.038	0.049	0.06	0.069	0.08	0.167	0.423	0.026	0.045
Q07020	0.068	0.131	0.141	0.143	0.091	0.311	0.058	0.022	0.045	0.057	0.073	0.1	0.134	0.105	0.086	0.307	0.046	0.022	0.046	0.032	0.07	0.109	0.121	0.086	0.43	0.044	0.013	0.028	0.045	0.063	0.101	0.103	0.111	0.138	0.329	0.045	0.021	0.018	0.051	0.068	0.107	0.118	0.11	0.086	0.368	0.044	0.021	0.021	0.062
Q69YN2	0.042	0.077	0.081	0.127	0.139	0.258	0.087	0.148	0.029	0.035	0.045	0.06	0.073	0.112	0.153	0.191	0.067	0.229	0.016	0.012	0.023	0.031	0.048	0.048	0.312	0.133	0.382	0.017	0.021	0.021	0.035	0.035	0.048	0.135	0.188	0.137	0.374	0.016	0.027	0.026	0.036	0.039	0.059	0.059	0.216	0.184	0.343	0.012	0.026
P60228	0.084	0.062	0.058	0.057	0.056	0.347	0.039	0.297	0.06	0.052	0.044	0.05	0.049	0.049	0.059	0.285	0.033	0.315	0.042	0.024	0.029	0.034	0.05	0.052	0.498	0.023	0.238	0.023	0.037	0.028	0.038	0.037	0.06	0.19	0.297	0.032	0.244	0.04	0.039	0.033	0.037	0.038	0.052	0.078	0.327	0.055	0.306	0.036	0.041
Q9BZK7	0.021	0.046	0.038	0.075	0.089	0.242	0.297	0.19	0.015	0.02	0.034	0.044	0.049	0.082	0.114	0.153	0.281	0.2	0.024	0.012	0.02	0.03	0.042	0.047	0.229	0.33	0.25	0.012	0.021	0.02	0.024	0.032	0.04	0.137	0.157	0.266	0.287	0.026	0.025	0.026	0.03	0.038	0.065	0.076	0.185	0.319	0.21	0.016	0.028
Q9NZ45	0.065	0.129	0.145	0.311	0.206	0.075	0.01	0.006	0.022	0.038	0.076	0.102	0.18	0.267	0.181	0.123	0.006	0	0.066	0.035	0.094	0.157	0.336	0.2	0.085	0.01	0.003	0.019	0.066	0.09	0.116	0.302	0.206	0.079	0.109	0.006	0.001	0.012	0.058	0.061	0.101	0.267	0.26	0.179	0.053	0.011	0.004	0.019	0.064
P29692-3	0.047	0.069	0.078	0.13	0.145	0.115	0.123	0.218	0.043	0.036	0.043	0.074	0.073	0.123	0.225	0.072	0.12	0.193	0.083	0.033	0.032	0.049	0.056	0.068	0.044	0.111	0.419	0.054	0.05	0.036	0.035	0.032	0.051	0.091	0.08	0.129	0.443	0.077	0.061	0.026	0.04	0.045	0.046	0.05	0.085	0.15	0.378	0.074	0.037
Q15102	0.059	0.042	0.035	0.035	0.036	0.02	0.029	0.73	0.043	0.03	0.03	0.028	0.022	0.027	0.032	0.012	0.026	0.748	0.029	0.008	0.024	0.023	0.033	0.03	0.008	0.017	0.831	0.02	0.043	0.027	0.026	0.022	0.028	0.028	0.018	0.017	0.763	0.008	0.03	0.027	0.032	0.03	0.059	0.06	0.039	0.03	0.642	0.018	0.035
O75390	0.05	0.118	0.154	0.35	0.235	0.068	0.006	0.004	0.033	0.044	0.073	0.104	0.179	0.266	0.161	0.125	0.006	0.004	0.106	0.063	0.097	0.143	0.323	0.168	0.081	0.009	0.007	0.024	0.069	0.083	0.108	0.307	0.196	0.071	0.108	0.006	0.006	0.02	0.049	0.058	0.077	0.283	0.271	0.167	0.054	0.011	0.005	0.032	0.061
Q9BU76	0.05	0.092	0.088	0.111	0.081	0.381	0.124	0.071	0.03	0.043	0.064	0.081	0.108	0.083	0.062	0.344	0.104	0.082	0.038	0.03	0.056	0.081	0.098	0.066	0.422	0.104	0.029	0.015	0.032	0.036	0.064	0.075	0.081	0.197	0.338	0.127	0.055	0.016	0.036	0.046	0.07	0.085	0.091	0.076	0.341	0.161	0.027	0.032	0.045
P23368	0.048	0.137	0.148	0.359	0.202	0.073	0.009	0.006	0.029	0.039	0.073	0.101	0.182	0.255	0.171	0.125	0.008	0.009	0.097	0.048	0.094	0.139	0.337	0.18	0.078	0.006	0.007	0.031	0.072	0.084	0.106	0.313	0.198	0.076	0.105	0.004	0.006	0.01	0.049	0.056	0.082	0.292	0.273	0.178	0.048	0.006	0.006	0.026	0.063
P36871	0.053	0.038	0.03	0.021	0.022	0.006	0.014	0.818	0.044	0.037	0.031	0.03	0.025	0.019	0.019	0.01	0.016	0.766	0.036	0.016	0.027	0.029	0.026	0.022	0.017	0.011	0.794	0.015	0.034	0.027	0.027	0.021	0.019	0.017	0.007	0.014	0.816	0.013	0.031	0.024	0.035	0.026	0.029	0.029	0.006	0.012	0.768	0.014	0.027
Q14690	0.014	0.031	0.032	0.053	0.052	0.477	0.31	0.013	0.014	0.021	0.029	0.039	0.046	0.066	0.139	0.265	0.339	0.039	0.013	0.009	0.021	0.029	0.05	0.045	0.671	0.139	0.015	0.007	0.014	0.016	0.026	0.037	0.041	0.455	0.255	0.135	0.022	0.004	0.012	0.014	0.02	0.025	0.041	0.03	0.708	0.131	0.007	0.007	0.021
P11216	0.108	0.068	0.052	0.044	0.052	0.06	0.022	0.557	0.065	0.059	0.05	0.042	0.033	0.035	0.044	0.044	0.019	0.603	0.056	0.031	0.036	0.034	0.031	0.032	0.027	0.012	0.717	0.034	0.053	0.034	0.036	0.027	0.034	0.029	0.034	0.012	0.707	0.056	0.058	0.039	0.056	0.041	0.049	0.061	0.043	0.022	0.578	0.031	0.051
O15269	0.109	0.215	0.219	0.201	0.158	0.047	0.01	0.003	0.063	0.103	0.143	0.165	0.192	0.135	0.104	0.069	0.008	0.005	0.099	0.099	0.183	0.214	0.187	0.125	0.057	0.006	0.004	0.049	0.117	0.155	0.206	0.175	0.144	0.059	0.083	0.005	0.003	0.059	0.125	0.144	0.196	0.175	0.148	0.112	0.039	0.007	0.008	0.05	0.139
Q13765	0.048	0.055	0.063	0.066	0.072	0.334	0.025	0.316	0.041	0.047	0.056	0.053	0.056	0.068	0.083	0.265	0.034	0.255	0.024	0.017	0.026	0.035	0.05	0.048	0.367	0.037	0.383	0.013	0.032	0.028	0.038	0.033	0.061	0.08	0.256	0.035	0.404	0.011	0.035	0.029	0.04	0.037	0.058	0.068	0.224	0.05	0.426	0.014	0.028
Q9HCU5	0.072	0.198	0.219	0.235	0.168	0.047	0.036	0.001	0.043	0.075	0.123	0.171	0.219	0.154	0.106	0.082	0.029	0.002	0.074	0.076	0.151	0.217	0.232	0.142	0.064	0.031	0.005	0.027	0.075	0.117	0.194	0.21	0.178	0.073	0.101	0.024	0.002	0.016	0.081	0.115	0.194	0.207	0.179	0.129	0.043	0.018	0.002	0.022	0.099
Q7L576	0.121	0.138	0.13	0.143	0.142	0.218	0.034	0.022	0.097	0.102	0.104	0.115	0.113	0.111	0.126	0.166	0.027	0.027	0.066	0.039	0.08	0.097	0.105	0.108	0.354	0.049	0.062	0.03	0.075	0.068	0.089	0.082	0.083	0.212	0.224	0.047	0.066	0.057	0.089	0.072	0.098	0.085	0.11	0.093	0.24	0.052	0.083	0.03	0.069
Q02878	0.055	0.107	0.129	0.143	0.085	0.368	0.061	0.031	0.037	0.046	0.069	0.099	0.131	0.1	0.078	0.35	0.048	0.032	0.031	0.018	0.056	0.086	0.111	0.074	0.554	0.039	0.011	0.018	0.049	0.06	0.099	0.098	0.101	0.138	0.365	0.044	0.025	0.016	0.042	0.061	0.108	0.109	0.103	0.08	0.413	0.044	0.019	0.008	0.051
Q13356	0.024	0.065	0.067	0.102	0.094	0.427	0.191	0.023	0.02	0.026	0.045	0.067	0.087	0.105	0.138	0.3	0.15	0.05	0.017	0.011	0.032	0.049	0.079	0.076	0.566	0.12	0.044	0.012	0.021	0.031	0.05	0.06	0.069	0.297	0.288	0.118	0.048	0.015	0.017	0.026	0.048	0.057	0.069	0.061	0.503	0.129	0.047	0.01	0.029
O94906	0.02	0.042	0.043	0.063	0.065	0.491	0.235	0.033	0.017	0.02	0.032	0.041	0.051	0.077	0.111	0.358	0.22	0.074	0.012	0.009	0.017	0.024	0.036	0.03	0.665	0.15	0.042	0.009	0.015	0.018	0.027	0.033	0.041	0.286	0.353	0.153	0.053	0.008	0.014	0.018	0.023	0.028	0.043	0.045	0.512	0.224	0.073	0.01	0.022
P19387	0.042	0.053	0.051	0.07	0.092	0.113	0.227	0.325	0.037	0.034	0.045	0.063	0.061	0.078	0.121	0.083	0.151	0.291	0.031	0.019	0.032	0.049	0.063	0.082	0.159	0.228	0.279	0.022	0.025	0.022	0.028	0.027	0.038	0.157	0.096	0.221	0.352	0.028	0.028	0.022	0.028	0.037	0.058	0.078	0.216	0.236	0.269	0.034	0.026
Q92598-2	0.069	0.055	0.042	0.043	0.051	0.026	0.026	0.692	0.069	0.048	0.041	0.038	0.036	0.037	0.045	0.018	0.022	0.624	0.052	0.026	0.037	0.034	0.042	0.036	0.017	0.014	0.74	0.029	0.055	0.033	0.035	0.027	0.032	0.022	0.015	0.012	0.748	0.04	0.046	0.035	0.046	0.044	0.07	0.085	0.035	0.017	0.578	0.022	0.042
Q14696	0.066	0.21	0.253	0.232	0.138	0.057	0.005	0.014	0.048	0.081	0.134	0.17	0.232	0.146	0.094	0.078	0.004	0.013	0.074	0.067	0.166	0.225	0.226	0.134	0.059	0.009	0.017	0.017	0.078	0.121	0.189	0.201	0.162	0.063	0.093	0.01	0.02	0.023	0.082	0.124	0.214	0.227	0.171	0.101	0.031	0.005	0.012	0.031	0.117
P60880	0.216	0.217	0.189	0.116	0.096	0.034	0.025	0.018	0.171	0.164	0.165	0.16	0.13	0.073	0.055	0.051	0.014	0.017	0.176	0.123	0.141	0.119	0.081	0.058	0.037	0.023	0.013	0.193	0.178	0.128	0.169	0.08	0.076	0.043	0.074	0.02	0.02	0.217	0.194	0.139	0.154	0.075	0.085	0.069	0.022	0.019	0.032	0.154	0.193
Q7LGA3	0.095	0.204	0.17	0.22	0.17	0.054	0.052	0.012	0.059	0.11	0.148	0.146	0.154	0.163	0.112	0.069	0.038	0.003	0.134	0.123	0.253	0.155	0.102	0.072	0.035	0.068	0.005	0.051	0.18	0.263	0.186	0.102	0.069	0.029	0.059	0.057	0.008	0.036	0.2	0.238	0.178	0.13	0.08	0.067	0.024	0.036	0.002	0.031	0.246
P23588	0.062	0.058	0.05	0.061	0.047	0.24	0.02	0.401	0.06	0.053	0.045	0.048	0.047	0.057	0.064	0.205	0.019	0.387	0.043	0.022	0.029	0.034	0.06	0.057	0.275	0.035	0.417	0.047	0.04	0.026	0.035	0.035	0.06	0.111	0.19	0.035	0.421	0.049	0.047	0.031	0.035	0.031	0.042	0.048	0.119	0.038	0.553	0.05	0.045
Q9H4A6	0.155	0.254	0.157	0.172	0.141	0.05	0.032	0.021	0.069	0.132	0.187	0.167	0.125	0.112	0.078	0.047	0.014	0.011	0.147	0.147	0.273	0.157	0.09	0.058	0.041	0.016	0.009	0.045	0.207	0.248	0.224	0.08	0.063	0.02	0.067	0.012	0.007	0.038	0.194	0.197	0.205	0.106	0.089	0.077	0.034	0.01	0.009	0.059	0.217
P07384	0.086	0.046	0.035	0.032	0.035	0.011	0.03	0.699	0.075	0.052	0.042	0.037	0.038	0.031	0.042	0.019	0.025	0.646	0.061	0.038	0.039	0.04	0.041	0.04	0.018	0.031	0.669	0.036	0.06	0.049	0.048	0.038	0.042	0.036	0.027	0.027	0.657	0.063	0.054	0.036	0.044	0.039	0.049	0.063	0.025	0.037	0.596	0.025	0.047
[truncated: 3,549 more rows]
[truncated: 14 more columns]

## Sheet: Column Legend
UniProt accession for protein group		Unique UniProt accession for quantified protein group reported by Proteome Discoverer (1% FDR).
[truncated: 62 more rows]
